# Supplementary material for: Crystal structure of S,N-dibenzyl-d-penicillamine monohydrate
Source: Acta Crystallogr Sect E Struct Rep Online. 2014 Oct 29;70(Pt 11):o1209. doi: 10.1107/S1600536814023459 (PMC4257258; doi:10.1107/S1600536814023459)
Supplement: Supplementary file 1 [file e-70-o1209-sup1.cif]

##############################################################################
#                                                                            #
# This CIF contains the data in a paper accepted for publication in          #
# Acta Crystallographica Section E. It conforms to the requirements of       #
# Notes for Authors for Acta Crystallographica Section E, and has been       #
# peer reviewed under the auspices of the IUCr Commission on Journals.       #
#                                                                            #
# Full details of the Crystallographic Information File format               #
# are given in the paper "The Crystallographic Information File (CIF):       #
# a New Standard Archive File for Crystallography" by S. R. Hall, F. H.      #
# Allen and I. D. Brown [Acta Cryst. (1991), A47, 655-685].                  #
#                                                                            #
# The current version of the core CIF dictionary is obtainable from          #
# ftp://ftp.iucr.org/pub/cif_core.dic.                                       #
#                                                                            #
# Software is freely available for graphical display of the structure(s)     #
# in this CIF. For information consult the CIF software page                 #
# http://www.iucr.org/resources/cif/software.                                #
#                                                                            #
# This file may be used for bona fide research purposes within the           #
# scientific community so long as proper attribution is given to the journal # 
# article from which it was obtained.                                        #
#                                                                            #
##############################################################################
data_I
_audit_creation_method     SHELXL-2014
_chemical_name_systematic
;
<i>S</i>,<i>N</i>-Dibenzyl-<i>D</i>-penicillamine monohydrate
;
_chemical_name_common     ?
_chemical_formula_moiety     'C19 H23 N O2 S, H2 O'
_chemical_formula_sum     'C19 H25 N O3 S'
_chemical_formula_iupac     'C19 H23 N O2 S, H2 O'
_chemical_formula_weight     347.46
_chemical_melting_point     ?
_shelx_space_group_comment
;
The symmetry employed for this shelxl refinement is uniquely defined
by the following loop, which should always be used as a source of
symmetry information in preference to the above space-group names.
They are only intended as comments.
;
_space_group_crystal_system     monoclinic
_space_group_name_H-M_alt     'C 2'
_space_group_name_Hall     'C 2y'
loop_
    _space_group_symop_operation_xyz
    'x, y, z'
    '-x, y, -z'
    'x+1/2, y+1/2, z'
    '-x+1/2, y+1/2, -z'
_cell_length_a     19.930(2)
_cell_length_b     6.2500(7)
_cell_length_c     30.645(4)
_cell_angle_alpha     90
_cell_angle_beta     98.715(7)
_cell_angle_gamma     90
_cell_volume     3773.2(8)
_cell_formula_units_Z     8
_cell_measurement_reflns_used     786
_cell_measurement_theta_min     3.42
_cell_measurement_theta_max     27.46
_cell_measurement_temperature     200(2)
_exptl_crystal_description     platelet
_exptl_crystal_colour     colorless
_exptl_crystal_size_max     0.150
_exptl_crystal_size_mid     0.100
_exptl_crystal_size_min     0.030
_exptl_crystal_density_diffrn     1.223
_exptl_crystal_density_meas     ?
_exptl_crystal_density_method     ?
_exptl_crystal_F_000     1488
_exptl_absorpt_coefficient_mu     0.187
_exptl_absorpt_correction_type     multi-scan
_exptl_absorpt_process_details
;
(ABSCOR; Higashi, 1995)
;
_shelx_estimated_absorpt_T_min     0.972
_shelx_estimated_absorpt_T_max     0.994
_exptl_absorpt_correction_T_min     0.778
_exptl_absorpt_correction_T_max     0.994
_exptl_special_details     ?
_diffrn_ambient_temperature     200(2)
_diffrn_radiation_type     MoK\a
_diffrn_radiation_wavelength     0.71075
_diffrn_radiation_source     'fine-focus sealed tube'
_diffrn_measurement_device_type     'Rigaku R-AXIS RAPID'
_diffrn_measurement_method     \w
_diffrn_detector_area_resol_mean     10.00
_diffrn_reflns_number     15147
_diffrn_reflns_av_R_equivalents     0.0268
_diffrn_reflns_theta_min     3.100
_diffrn_reflns_theta_max     27.485
_diffrn_reflns_theta_full     25.242
_diffrn_measured_fraction_theta_max     0.991
_diffrn_measured_fraction_theta_full     0.996
_diffrn_reflns_limit_h_min     -25
_diffrn_reflns_limit_h_max     25
_diffrn_reflns_limit_k_min     -8
_diffrn_reflns_limit_k_max     8
_diffrn_reflns_limit_l_min     -39
_diffrn_reflns_limit_l_max     39
_refine_special_details     ?
_reflns_number_total     7694
_reflns_number_gt     7006
_reflns_threshold_expression     I>2\s(I)
_refine_ls_structure_factor_coef     Fsqd
_refine_ls_matrix_type     full
_refine_ls_R_factor_all     0.0473
_refine_ls_R_factor_gt     0.0410
_refine_ls_wR_factor_gt     0.0906
_refine_ls_wR_factor_ref     0.0934
_refine_ls_goodness_of_fit_ref     1.063
_refine_ls_restrained_S_all     1.063
_refine_ls_number_reflns     7694
_refine_ls_number_parameters     461
_refine_ls_number_restraints     1
_refine_ls_hydrogen_treatment     mixed
_refine_ls_weighting_scheme     calc
_refine_ls_weighting_details
              'w=1/[\s^2^(Fo^2^)+(0.0482P)^2^+1.2220P] where P=(Fo^2^+2Fc^2^)/3'
_atom_sites_solution_hydrogens     mixed
_atom_sites_solution_primary     ?
_atom_sites_solution_secondary     ?
_refine_ls_shift/su_max     0.000
_refine_ls_shift/su_mean     0.000
_refine_diff_density_max     0.435
_refine_diff_density_min     -0.252
_refine_ls_extinction_method     none
_refine_ls_extinction_coef     .
_refine_ls_abs_structure_details
;
Flack <i>x</i> determined using 2566 quotients
[(<i>I</i>^+^)-(<i>I</i>^-^)]/[(<i>I</i>^+^)+(<i>I</i>^-^)]
(Parsons <i>et al.</i>,  2013)
;
_refine_ls_abs_structure_Flack     0.03(2)
loop_
    _atom_type_symbol
    _atom_type_description
    _atom_type_scat_dispersion_real
    _atom_type_scat_dispersion_imag
    _atom_type_scat_source
    'C' 'C' 0.0033 0.0016
                         'International Tables Vol C Tables 4.2.6.8 and 6.1.1.4'
    'H' 'H' 0.0000 0.0000
                         'International Tables Vol C Tables 4.2.6.8 and 6.1.1.4'
    'O' 'O' 0.0106 0.0060
                         'International Tables Vol C Tables 4.2.6.8 and 6.1.1.4'
    'N' 'N' 0.0061 0.0033
                         'International Tables Vol C Tables 4.2.6.8 and 6.1.1.4'
    'S' 'S' 0.1246 0.1234
                         'International Tables Vol C Tables 4.2.6.8 and 6.1.1.4'
_computing_data_collection
;
PROCESS-AUTO (Rigaku, 2000)
;
_computing_cell_refinement
;
PROCESS-AUTO (Rigaku, 2000)
;
_computing_data_reduction
;
PROCESS-AUTO (Rigaku, 2000)
;
_computing_structure_solution
;
SHELXS2013 (Sheldrick, 2008)
;
_computing_structure_refinement
;
SHELXL2013 (Sheldrick, 2008)
;
_computing_molecular_graphics
;
<i>Yadokari-XG</i> (Kabuto <i>et al.</i>,  2009)
;
_computing_publication_material
;
<i>Yadokari-XG</i> (Kabuto <i>et al.</i>,  2009)
;
loop_
    _atom_site_type_symbol
    _atom_site_label
    _atom_site_fract_x
    _atom_site_fract_y
    _atom_site_fract_z
    _atom_site_U_iso_or_equiv
    _atom_site_adp_type
    _atom_site_calc_flag
    _atom_site_occupancy
    _atom_site_disorder_assembly
    _atom_site_disorder_group
    S S1 0.54021(3) 0.37960(9) 0.07484(2) 0.02754(16) Uani d 1 . .
    O O1 0.53088(10) -0.0974(3) 0.19789(6) 0.0392(5) Uani d 1 . .
    O O2 0.60252(10) -0.2717(3) 0.16081(6) 0.0349(5) Uani d 1 . .
    N N1 0.58790(11) 0.2829(3) 0.17415(7) 0.0240(4) Uani d 1 . .
    H H1 0.5905(13) 0.407(5) 0.1604(9) 0.029 Uiso d 1 . .
    H H2 0.5508(14) 0.309(5) 0.1889(9) 0.029 Uiso d 1 . .
    C C1 0.52331(12) 0.1335(4) 0.10419(8) 0.0244(5) Uani d 1 . .
    C C2 0.58099(12) 0.0945(4) 0.14360(8) 0.0234(5) Uani d 1 . .
    H H3 0.6245 0.0792 0.1314 0.028 Uiso calc 1 . .
    C C3 0.57073(12) -0.1113(4) 0.16993(8) 0.0260(5) Uani d 1 . .
    C C4 0.51755(14) -0.0596(4) 0.07331(9) 0.0347(6) Uani d 1 . .
    H H4 0.5008 -0.1831 0.0882 0.052 Uiso calc 1 . .
    H H5 0.5623 -0.0930 0.0655 0.052 Uiso calc 1 . .
    H H6 0.4859 -0.0268 0.0464 0.052 Uiso calc 1 . .
    C C5 0.45430(13) 0.1776(5) 0.11894(10) 0.0356(6) Uani d 1 . .
    H H7 0.4435 0.0616 0.1382 0.053 Uiso calc 1 . .
    H H8 0.4191 0.1858 0.0930 0.053 Uiso calc 1 . .
    H H9 0.4563 0.3135 0.1350 0.053 Uiso calc 1 . .
    C C6 0.6145(2) 0.3154(6) 0.04975(14) 0.0591(10) Uani d 1 . .
    H H10 0.6489 0.2435 0.0716 0.071 Uiso calc 1 . .
    H H11 0.6019 0.2172 0.0245 0.071 Uiso calc 1 . .
    C C7 0.64320(14) 0.5184(5) 0.03420(10) 0.0335(6) Uani d 1 . .
    C C8 0.62917(15) 0.5776(6) -0.00969(10) 0.0458(8) Uani d 1 . .
    H H12 0.6005 0.4913 -0.0302 0.055 Uiso calc 1 . .
    C C9 0.65753(18) 0.7659(6) -0.02381(12) 0.0578(10) Uani d 1 . .
    H H13 0.6477 0.8079 -0.0539 0.069 Uiso calc 1 . .
    C C10 0.69916(16) 0.8889(6) 0.00542(15) 0.0574(10) Uani d 1 . .
    H H14 0.7189 1.0148 -0.0045 0.069 Uiso calc 1 . .
    C C11 0.71268(18) 0.8333(6) 0.04855(15) 0.0601(10) Uani d 1 . .
    H H15 0.7414 0.9205 0.0688 0.072 Uiso calc 1 . .
    C C12 0.68468(17) 0.6499(6) 0.06289(11) 0.0501(8) Uani d 1 . .
    H H16 0.6941 0.6127 0.0933 0.060 Uiso calc 1 . .
    C C13 0.64745(13) 0.2701(4) 0.21067(8) 0.0318(6) Uani d 1 . .
    H H17 0.6487 0.4014 0.2289 0.038 Uiso calc 1 . .
    H H18 0.6410 0.1468 0.2299 0.038 Uiso calc 1 . .
    C C14 0.71428(14) 0.2462(5) 0.19426(9) 0.0308(6) Uani d 1 . .
    C C15 0.74302(14) 0.4186(5) 0.17595(9) 0.0387(6) Uani d 1 . .
    H H19 0.7200 0.5520 0.1730 0.046 Uiso calc 1 . .
    C C16 0.80556(15) 0.3974(6) 0.16177(12) 0.0529(9) Uani d 1 . .
    H H20 0.8247 0.5154 0.1484 0.063 Uiso calc 1 . .
    C C17 0.84014(16) 0.2054(7) 0.16701(12) 0.0557(9) Uani d 1 . .
    H H21 0.8835 0.1928 0.1580 0.067 Uiso calc 1 . .
    C C18 0.81217(16) 0.0333(6) 0.18518(12) 0.0545(9) Uani d 1 . .
    H H22 0.8359 -0.0990 0.1884 0.065 Uiso calc 1 . .
    C C19 0.74940(15) 0.0521(5) 0.19883(10) 0.0425(7) Uani d 1 . .
    H H23 0.7300 -0.0677 0.2114 0.051 Uiso calc 1 . .
    S S2 0.46646(3) 0.93252(9) 0.42752(2) 0.03026(17) Uani d 1 . .
    O O3 0.50246(10) 0.4534(3) 0.30958(6) 0.0380(5) Uani d 1 . .
    O O4 0.42108(11) 0.2829(3) 0.33859(7) 0.0391(5) Uani d 1 . .
    N N2 0.43753(12) 0.8345(3) 0.32686(7) 0.0254(5) Uani d 1 . .
    H H24 0.4737(15) 0.852(5) 0.3142(9) 0.030 Uiso d 1 . .
    H H25 0.4328(14) 0.955(5) 0.3400(9) 0.030 Uiso d 1 . .
    C C20 0.49179(13) 0.6890(4) 0.40019(8) 0.0276(6) Uani d 1 . .
    C C21 0.44067(13) 0.6488(4) 0.35761(8) 0.0249(5) Uani d 1 . .
    H H26 0.3947 0.6325 0.3665 0.030 Uiso calc 1 . .
    C C22 0.45587(13) 0.4405(4) 0.33312(8) 0.0275(5) Uani d 1 . .
    C C23 0.49265(17) 0.4945(5) 0.43061(9) 0.0402(7) Uani d 1 . .
    H H27 0.5127 0.3722 0.4173 0.060 Uiso calc 1 . .
    H H28 0.4461 0.4594 0.4348 0.060 Uiso calc 1 . .
    H H29 0.5197 0.5273 0.4593 0.060 Uiso calc 1 . .
    C C24 0.56361(14) 0.7409(5) 0.39158(10) 0.0398(7) Uani d 1 . .
    H H30 0.5930 0.7668 0.4197 0.060 Uiso calc 1 . .
    H H31 0.5625 0.8690 0.3730 0.060 Uiso calc 1 . .
    H H32 0.5814 0.6201 0.3764 0.060 Uiso calc 1 . .
    C C25 0.3886(2) 0.8563(6) 0.44760(15) 0.0630(11) Uani d 1 . .
    H H33 0.3596 0.7698 0.4251 0.076 Uiso calc 1 . .
    H H34 0.3991 0.7703 0.4749 0.076 Uiso calc 1 . .
    C C26 0.35257(14) 1.0599(5) 0.45678(10) 0.0365(7) Uani d 1 . .
    C C27 0.3042(2) 1.1515(10) 0.42613(13) 0.0805(15) Uani d 1 . .
    H H35 0.2931 1.0879 0.3978 0.097 Uiso calc 1 . .
    C C28 0.2713(3) 1.3345(13) 0.4359(3) 0.124(3) Uani d 1 . .
    H H36 0.2370 1.3944 0.4145 0.149 Uiso calc 1 . .
    C C29 0.2872(3) 1.4297(8) 0.4754(3) 0.110(3) Uani d 1 . .
    H H37 0.2646 1.5575 0.4817 0.133 Uiso calc 1 . .
    C C30 0.3356(2) 1.3424(7) 0.50638(17) 0.0781(15) Uani d 1 . .
    H H38 0.3468 1.4092 0.5344 0.094 Uiso calc 1 . .
    C C31 0.36859(16) 1.1567(6) 0.49720(10) 0.0447(8) Uani d 1 . .
    H H39 0.4023 1.0961 0.5189 0.054 Uiso calc 1 . .
    C C32 0.38062(14) 0.8229(5) 0.28808(9) 0.0334(6) Uani d 1 . .
    H H40 0.3883 0.9333 0.2662 0.040 Uiso calc 1 . .
    H H41 0.3819 0.6813 0.2737 0.040 Uiso calc 1 . .
    C C33 0.31154(14) 0.8556(5) 0.30101(9) 0.0339(6) Uani d 1 . .
    C C34 0.28147(16) 1.0576(6) 0.29587(10) 0.0444(8) Uani d 1 . .
    H H42 0.3056 1.1741 0.2857 0.053 Uiso calc 1 . .
    C C35 0.21634(18) 1.0884(7) 0.30561(12) 0.0605(11) Uani d 1 . .
    H H43 0.1958 1.2257 0.3021 0.073 Uiso calc 1 . .
    C C36 0.18146(16) 0.9183(8) 0.32053(11) 0.0605(11) Uani d 1 . .
    H H44 0.1369 0.9394 0.3271 0.073 Uiso calc 1 . .
    C C37 0.21099(17) 0.7187(7) 0.32586(11) 0.0544(9) Uani d 1 . .
    H H45 0.1869 0.6031 0.3363 0.065 Uiso calc 1 . .
    C C38 0.27558(15) 0.6868(6) 0.31597(10) 0.0413(7) Uani d 1 . .
    H H46 0.2956 0.5487 0.3194 0.050 Uiso calc 1 . .
    O O5 0.49439(11) 0.4819(3) 0.21838(8) 0.0391(5) Uani d 1 . .
    H H47 0.4939(16) 0.483(6) 0.2448(11) 0.047 Uiso d 1 . .
    H H48 0.5069(17) 0.601(6) 0.2145(11) 0.047 Uiso d 1 . .
    O O6 0.54027(12) 0.0182(4) 0.28774(8) 0.0425(5) Uani d 1 . .
    H H49 0.5289(18) 0.141(6) 0.2907(11) 0.051 Uiso d 1 . .
    H H50 0.5348(17) 0.001(6) 0.2613(12) 0.051 Uiso d 1 . .
loop_
    _atom_site_aniso_label
    _atom_site_aniso_U_11
    _atom_site_aniso_U_22
    _atom_site_aniso_U_33
    _atom_site_aniso_U_12
    _atom_site_aniso_U_13
    _atom_site_aniso_U_23
    S1 0.0323(3) 0.0171(3) 0.0342(3) 0.0018(2) 0.0084(3) 0.0037(3)
    O1 0.0554(12) 0.0240(10) 0.0426(11) -0.0015(9) 0.0219(10) 0.0062(9)
    O2 0.0442(11) 0.0158(9) 0.0455(11) 0.0028(8) 0.0091(9) 0.0017(8)
    N1 0.0281(11) 0.0137(10) 0.0321(12) -0.0022(8) 0.0101(10) -0.0005(8)
    C1 0.0250(12) 0.0157(12) 0.0327(13) -0.0031(9) 0.0048(11) 0.0039(10)
    C2 0.0238(12) 0.0150(11) 0.0327(13) -0.0013(9) 0.0082(11) -0.0002(10)
    C3 0.0311(12) 0.0175(12) 0.0284(12) -0.0029(10) 0.0010(11) -0.0017(10)
    C4 0.0395(14) 0.0210(13) 0.0411(15) -0.0051(12) -0.0018(12) -0.0023(12)
    C5 0.0238(13) 0.0365(16) 0.0477(16) -0.0011(11) 0.0088(12) 0.0100(13)
    C6 0.071(2) 0.0302(17) 0.089(3) 0.0130(16) 0.053(2) 0.0130(17)
    C7 0.0304(14) 0.0277(14) 0.0463(16) 0.0041(11) 0.0179(13) 0.0057(12)
    C8 0.0330(15) 0.056(2) 0.0477(18) -0.0005(14) 0.0025(14) 0.0030(16)
    C9 0.050(2) 0.069(3) 0.057(2) 0.0199(19) 0.0183(18) 0.033(2)
    C10 0.0424(17) 0.0333(18) 0.106(3) 0.0004(15) 0.040(2) 0.008(2)
    C11 0.0464(19) 0.052(2) 0.086(3) -0.0097(16) 0.022(2) -0.025(2)
    C12 0.0473(19) 0.062(2) 0.0436(17) 0.0082(17) 0.0142(15) -0.0038(16)
    C13 0.0409(15) 0.0250(14) 0.0288(13) -0.0049(12) 0.0036(12) -0.0022(11)
    C14 0.0304(14) 0.0285(15) 0.0307(13) -0.0023(11) -0.0043(11) -0.0033(11)
    C15 0.0338(13) 0.0333(16) 0.0486(16) 0.0028(13) 0.0049(12) 0.0040(14)
    C16 0.0364(15) 0.057(2) 0.067(2) -0.0038(16) 0.0131(15) 0.0060(19)
    C17 0.0285(15) 0.069(3) 0.069(2) 0.0056(16) 0.0063(16) -0.006(2)
    C18 0.0399(17) 0.045(2) 0.075(2) 0.0126(15) -0.0035(17) -0.0053(18)
    C19 0.0408(16) 0.0302(16) 0.0532(18) -0.0008(13) -0.0035(14) -0.0016(13)
    S2 0.0398(4) 0.0192(4) 0.0337(3) -0.0036(3) 0.0115(3) -0.0060(3)
    O3 0.0476(11) 0.0289(11) 0.0412(10) 0.0018(9) 0.0189(9) -0.0071(9)
    O4 0.0501(12) 0.0178(10) 0.0506(12) -0.0071(9) 0.0119(10) -0.0058(9)
    N2 0.0319(11) 0.0157(10) 0.0300(12) -0.0018(9) 0.0093(10) -0.0017(9)
    C20 0.0355(14) 0.0175(12) 0.0303(13) 0.0024(10) 0.0061(12) -0.0050(10)
    C21 0.0302(13) 0.0159(12) 0.0305(13) -0.0019(10) 0.0108(11) -0.0024(10)
    C22 0.0346(13) 0.0183(12) 0.0291(12) 0.0014(11) 0.0031(11) -0.0005(11)
    C23 0.0590(19) 0.0256(15) 0.0337(15) 0.0034(13) -0.0004(14) 0.0007(12)
    C24 0.0330(15) 0.0426(18) 0.0437(16) -0.0013(13) 0.0052(13) -0.0122(14)
    C25 0.071(2) 0.039(2) 0.091(3) -0.0139(17) 0.054(2) -0.0174(19)
    C26 0.0333(15) 0.0376(17) 0.0424(16) -0.0056(13) 0.0177(13) -0.0084(13)
    C27 0.050(2) 0.143(5) 0.047(2) -0.001(3) 0.0041(19) 0.017(3)
    C28 0.061(3) 0.149(7) 0.169(6) 0.050(4) 0.038(4) 0.107(5)
    C29 0.070(3) 0.042(3) 0.243(8) 0.014(2) 0.096(5) 0.020(4)
    C30 0.072(3) 0.065(3) 0.111(3) -0.033(2) 0.057(3) -0.052(3)
    C31 0.0386(16) 0.052(2) 0.0454(17) -0.0048(14) 0.0122(14) -0.0092(15)
    C32 0.0427(15) 0.0287(14) 0.0281(13) 0.0011(12) 0.0029(12) -0.0006(11)
    C33 0.0357(14) 0.0324(15) 0.0311(14) -0.0018(12) -0.0032(12) -0.0081(11)
    C34 0.0443(17) 0.0398(19) 0.0446(17) 0.0038(14) -0.0076(14) -0.0110(14)
    C35 0.049(2) 0.060(2) 0.065(2) 0.0200(18) -0.0163(18) -0.026(2)
    C36 0.0316(15) 0.093(3) 0.055(2) 0.006(2) -0.0012(15) -0.033(2)
    C37 0.0389(18) 0.074(3) 0.0501(19) -0.0087(18) 0.0062(16) -0.0110(19)
    C38 0.0381(16) 0.0424(17) 0.0420(16) -0.0028(13) 0.0021(14) -0.0072(14)
    O5 0.0536(13) 0.0256(11) 0.0425(11) 0.0005(9) 0.0214(10) 0.0005(9)
    O6 0.0581(14) 0.0281(11) 0.0461(12) -0.0041(10) 0.0236(11) -0.0020(10)
_geom_special_details
;
All e.s.d.'s (except the e.s.d. in the dihedral angle between two l.s. planes)
are estimated using the full covariance matrix. The cell e.s.d.'s are taken
into account individually in the estimation of e.s.d.'s in distances, angles
and torsion angles; correlations between e.s.d.'s in cell parameters are only
used when they are defined by crystal symmetry. An approximate (isotropic)
treatment of cell e.s.d.'s is used for estimating e.s.d.'s involving l.s.
planes.
;
loop_
    _geom_bond_atom_site_label_1
    _geom_bond_atom_site_label_2
    _geom_bond_site_symmetry_2
    _geom_bond_distance
    _geom_bond_publ_flag
    S1 C6 . 1.814(3) ?
    S1 C1 . 1.839(2) ?
    O1 C3 . 1.256(3) ?
    O2 C3 . 1.240(3) ?
    N1 C2 . 1.497(3) ?
    N1 C13 . 1.505(3) ?
    N1 H1 . 0.89(3) ?
    N1 H2 . 0.94(3) ?
    C1 C4 . 1.527(4) ?
    C1 C5 . 1.536(3) ?
    C1 C2 . 1.555(3) ?
    C2 C3 . 1.549(3) ?
    C2 H3 . 1.0000 ?
    C4 H4 . 0.9800 ?
    C4 H5 . 0.9800 ?
    C4 H6 . 0.9800 ?
    C5 H7 . 0.9800 ?
    C5 H8 . 0.9800 ?
    C5 H9 . 0.9800 ?
    C6 C7 . 1.498(4) ?
    C6 H10 . 0.9900 ?
    C6 H11 . 0.9900 ?
    C7 C8 . 1.382(4) ?
    C7 C12 . 1.383(5) ?
    C8 C9 . 1.402(5) ?
    C8 H12 . 0.9500 ?
    C9 C10 . 1.363(5) ?
    C9 H13 . 0.9500 ?
    C10 C11 . 1.354(6) ?
    C10 H14 . 0.9500 ?
    C11 C12 . 1.376(5) ?
    C11 H15 . 0.9500 ?
    C12 H16 . 0.9500 ?
    C13 C14 . 1.501(4) ?
    C13 H17 . 0.9900 ?
    C13 H18 . 0.9900 ?
    C14 C15 . 1.379(4) ?
    C14 C19 . 1.397(4) ?
    C15 C16 . 1.387(4) ?
    C15 H19 . 0.9500 ?
    C16 C17 . 1.381(5) ?
    C16 H20 . 0.9500 ?
    C17 C18 . 1.368(5) ?
    C17 H21 . 0.9500 ?
    C18 C19 . 1.383(4) ?
    C18 H22 . 0.9500 ?
    C19 H23 . 0.9500 ?
    S2 C25 . 1.817(3) ?
    S2 C20 . 1.844(3) ?
    O3 C22 . 1.262(3) ?
    O4 C22 . 1.230(3) ?
    N2 C21 . 1.490(3) ?
    N2 C32 . 1.515(4) ?
    N2 H24 . 0.88(3) ?
    N2 H25 . 0.87(3) ?
    C20 C24 . 1.529(4) ?
    C20 C23 . 1.531(4) ?
    C20 C21 . 1.549(4) ?
    C21 C22 . 1.556(3) ?
    C21 H26 . 1.0000 ?
    C23 H27 . 0.9800 ?
    C23 H28 . 0.9800 ?
    C23 H29 . 0.9800 ?
    C24 H30 . 0.9800 ?
    C24 H31 . 0.9800 ?
    C24 H32 . 0.9800 ?
    C25 C26 . 1.508(5) ?
    C25 H33 . 0.9900 ?
    C25 H34 . 0.9900 ?
    C26 C27 . 1.366(5) ?
    C26 C31 . 1.372(4) ?
    C27 C28 . 1.373(9) ?
    C27 H35 . 0.9500 ?
    C28 C29 . 1.343(9) ?
    C28 H36 . 0.9500 ?
    C29 C30 . 1.362(8) ?
    C29 H37 . 0.9500 ?
    C30 C31 . 1.384(6) ?
    C30 H38 . 0.9500 ?
    C31 H39 . 0.9500 ?
    C32 C33 . 1.503(4) ?
    C32 H40 . 0.9900 ?
    C32 H41 . 0.9900 ?
    C33 C38 . 1.392(4) ?
    C33 C34 . 1.396(4) ?
    C34 C35 . 1.389(5) ?
    C34 H42 . 0.9500 ?
    C35 C36 . 1.385(6) ?
    C35 H43 . 0.9500 ?
    C36 C37 . 1.378(6) ?
    C36 H44 . 0.9500 ?
    C37 C38 . 1.381(4) ?
    C37 H45 . 0.9500 ?
    C38 H46 . 0.9500 ?
    O5 H47 . 0.81(3) ?
    O5 H48 . 0.80(4) ?
    O6 H49 . 0.81(4) ?
    O6 H50 . 0.81(3) ?
loop_
    _geom_angle_atom_site_label_1
    _geom_angle_atom_site_label_2
    _geom_angle_atom_site_label_3
    _geom_angle_site_symmetry_1
    _geom_angle_site_symmetry_3
    _geom_angle
    _geom_angle_publ_flag
    C6 S1 C1 . . 104.14(14) ?
    C2 N1 C13 . . 114.3(2) ?
    C2 N1 H1 . . 113.4(18) ?
    C13 N1 H1 . . 107.6(18) ?
    C2 N1 H2 . . 115.6(18) ?
    C13 N1 H2 . . 104.0(17) ?
    H1 N1 H2 . . 101(2) ?
    C4 C1 C5 . . 109.7(2) ?
    C4 C1 C2 . . 109.6(2) ?
    C5 C1 C2 . . 112.9(2) ?
    C4 C1 S1 . . 111.12(17) ?
    C5 C1 S1 . . 103.44(17) ?
    C2 C1 S1 . . 110.01(16) ?
    N1 C2 C3 . . 109.52(19) ?
    N1 C2 C1 . . 110.5(2) ?
    C3 C2 C1 . . 113.22(19) ?
    N1 C2 H3 . . 107.8 ?
    C3 C2 H3 . . 107.8 ?
    C1 C2 H3 . . 107.8 ?
    O2 C3 O1 . . 127.4(2) ?
    O2 C3 C2 . . 116.2(2) ?
    O1 C3 C2 . . 116.4(2) ?
    C1 C4 H4 . . 109.5 ?
    C1 C4 H5 . . 109.5 ?
    H4 C4 H5 . . 109.5 ?
    C1 C4 H6 . . 109.5 ?
    H4 C4 H6 . . 109.5 ?
    H5 C4 H6 . . 109.5 ?
    C1 C5 H7 . . 109.5 ?
    C1 C5 H8 . . 109.5 ?
    H7 C5 H8 . . 109.5 ?
    C1 C5 H9 . . 109.5 ?
    H7 C5 H9 . . 109.5 ?
    H8 C5 H9 . . 109.5 ?
    C7 C6 S1 . . 108.8(2) ?
    C7 C6 H10 . . 109.9 ?
    S1 C6 H10 . . 109.9 ?
    C7 C6 H11 . . 109.9 ?
    S1 C6 H11 . . 109.9 ?
    H10 C6 H11 . . 108.3 ?
    C8 C7 C12 . . 118.2(3) ?
    C8 C7 C6 . . 120.4(3) ?
    C12 C7 C6 . . 121.4(3) ?
    C7 C8 C9 . . 119.6(3) ?
    C7 C8 H12 . . 120.2 ?
    C9 C8 H12 . . 120.2 ?
    C10 C9 C8 . . 120.3(3) ?
    C10 C9 H13 . . 119.9 ?
    C8 C9 H13 . . 119.9 ?
    C11 C10 C9 . . 120.5(3) ?
    C11 C10 H14 . . 119.7 ?
    C9 C10 H14 . . 119.7 ?
    C10 C11 C12 . . 119.7(4) ?
    C10 C11 H15 . . 120.1 ?
    C12 C11 H15 . . 120.1 ?
    C11 C12 C7 . . 121.6(3) ?
    C11 C12 H16 . . 119.2 ?
    C7 C12 H16 . . 119.2 ?
    C14 C13 N1 . . 113.3(2) ?
    C14 C13 H17 . . 108.9 ?
    N1 C13 H17 . . 108.9 ?
    C14 C13 H18 . . 108.9 ?
    N1 C13 H18 . . 108.9 ?
    H17 C13 H18 . . 107.7 ?
    C15 C14 C19 . . 119.1(3) ?
    C15 C14 C13 . . 120.2(3) ?
    C19 C14 C13 . . 120.6(3) ?
    C14 C15 C16 . . 120.1(3) ?
    C14 C15 H19 . . 119.9 ?
    C16 C15 H19 . . 119.9 ?
    C17 C16 C15 . . 120.2(3) ?
    C17 C16 H20 . . 119.9 ?
    C15 C16 H20 . . 119.9 ?
    C18 C17 C16 . . 120.3(3) ?
    C18 C17 H21 . . 119.9 ?
    C16 C17 H21 . . 119.9 ?
    C17 C18 C19 . . 119.9(3) ?
    C17 C18 H22 . . 120.0 ?
    C19 C18 H22 . . 120.0 ?
    C18 C19 C14 . . 120.4(3) ?
    C18 C19 H23 . . 119.8 ?
    C14 C19 H23 . . 119.8 ?
    C25 S2 C20 . . 104.13(14) ?
    C21 N2 C32 . . 114.4(2) ?
    C21 N2 H24 . . 114.7(19) ?
    C32 N2 H24 . . 103.1(18) ?
    C21 N2 H25 . . 112.5(19) ?
    C32 N2 H25 . . 106.5(19) ?
    H24 N2 H25 . . 105(3) ?
    C24 C20 C23 . . 110.4(2) ?
    C24 C20 C21 . . 113.7(2) ?
    C23 C20 C21 . . 109.2(2) ?
    C24 C20 S2 . . 103.38(18) ?
    C23 C20 S2 . . 110.94(17) ?
    C21 C20 S2 . . 109.02(17) ?
    N2 C21 C20 . . 111.4(2) ?
    N2 C21 C22 . . 109.84(18) ?
    C20 C21 C22 . . 113.0(2) ?
    N2 C21 H26 . . 107.4 ?
    C20 C21 H26 . . 107.4 ?
    C22 C21 H26 . . 107.4 ?
    O4 C22 O3 . . 127.4(2) ?
    O4 C22 C21 . . 116.7(2) ?
    O3 C22 C21 . . 115.9(2) ?
    C20 C23 H27 . . 109.5 ?
    C20 C23 H28 . . 109.5 ?
    H27 C23 H28 . . 109.5 ?
    C20 C23 H29 . . 109.5 ?
    H27 C23 H29 . . 109.5 ?
    H28 C23 H29 . . 109.5 ?
    C20 C24 H30 . . 109.5 ?
    C20 C24 H31 . . 109.5 ?
    H30 C24 H31 . . 109.5 ?
    C20 C24 H32 . . 109.5 ?
    H30 C24 H32 . . 109.5 ?
    H31 C24 H32 . . 109.5 ?
    C26 C25 S2 . . 107.3(2) ?
    C26 C25 H33 . . 110.3 ?
    S2 C25 H33 . . 110.3 ?
    C26 C25 H34 . . 110.3 ?
    S2 C25 H34 . . 110.3 ?
    H33 C25 H34 . . 108.5 ?
    C27 C26 C31 . . 118.7(4) ?
    C27 C26 C25 . . 122.1(4) ?
    C31 C26 C25 . . 119.2(3) ?
    C26 C27 C28 . . 120.6(5) ?
    C26 C27 H35 . . 119.7 ?
    C28 C27 H35 . . 119.7 ?
    C29 C28 C27 . . 120.8(5) ?
    C29 C28 H36 . . 119.6 ?
    C27 C28 H36 . . 119.6 ?
    C28 C29 C30 . . 119.7(5) ?
    C28 C29 H37 . . 120.2 ?
    C30 C29 H37 . . 120.2 ?
    C29 C30 C31 . . 120.2(4) ?
    C29 C30 H38 . . 119.9 ?
    C31 C30 H38 . . 119.9 ?
    C26 C31 C30 . . 120.1(4) ?
    C26 C31 H39 . . 120.0 ?
    C30 C31 H39 . . 120.0 ?
    C33 C32 N2 . . 113.2(2) ?
    C33 C32 H40 . . 108.9 ?
    N2 C32 H40 . . 108.9 ?
    C33 C32 H41 . . 108.9 ?
    N2 C32 H41 . . 108.9 ?
    H40 C32 H41 . . 107.8 ?
    C38 C33 C34 . . 119.3(3) ?
    C38 C33 C32 . . 121.4(3) ?
    C34 C33 C32 . . 119.2(3) ?
    C35 C34 C33 . . 120.0(3) ?
    C35 C34 H42 . . 120.0 ?
    C33 C34 H42 . . 120.0 ?
    C36 C35 C34 . . 119.8(3) ?
    C36 C35 H43 . . 120.1 ?
    C34 C35 H43 . . 120.1 ?
    C37 C36 C35 . . 120.5(3) ?
    C37 C36 H44 . . 119.8 ?
    C35 C36 H44 . . 119.8 ?
    C36 C37 C38 . . 120.0(4) ?
    C36 C37 H45 . . 120.0 ?
    C38 C37 H45 . . 120.0 ?
    C37 C38 C33 . . 120.4(3) ?
    C37 C38 H46 . . 119.8 ?
    C33 C38 H46 . . 119.8 ?
    H47 O5 H48 . . 101(4) ?
    H49 O6 H50 . . 104(4) ?
loop_
    _geom_torsion_atom_site_label_1
    _geom_torsion_atom_site_label_2
    _geom_torsion_atom_site_label_3
    _geom_torsion_atom_site_label_4
    _geom_torsion_site_symmetry_1
    _geom_torsion_site_symmetry_2
    _geom_torsion_site_symmetry_3
    _geom_torsion_site_symmetry_4
    _geom_torsion
    _geom_torsion_publ_flag
    C6 S1 C1 C4 . . . . -53.7(2) ?
    C6 S1 C1 C5 . . . . -171.4(2) ?
    C6 S1 C1 C2 . . . . 67.8(2) ?
    C13 N1 C2 C3 . . . . 60.9(3) ?
    C13 N1 C2 C1 . . . . -173.69(19) ?
    C4 C1 C2 N1 . . . . 179.6(2) ?
    C5 C1 C2 N1 . . . . -57.9(3) ?
    S1 C1 C2 N1 . . . . 57.1(2) ?
    C4 C1 C2 C3 . . . . -57.2(3) ?
    C5 C1 C2 C3 . . . . 65.4(3) ?
    S1 C1 C2 C3 . . . . -179.64(16) ?
    N1 C2 C3 O2 . . . . -137.9(2) ?
    C1 C2 C3 O2 . . . . 98.4(3) ?
    N1 C2 C3 O1 . . . . 42.6(3) ?
    C1 C2 C3 O1 . . . . -81.2(3) ?
    C1 S1 C6 C7 . . . . -166.4(3) ?
    S1 C6 C7 C8 . . . . -99.3(3) ?
    S1 C6 C7 C12 . . . . 81.4(4) ?
    C12 C7 C8 C9 . . . . 0.6(4) ?
    C6 C7 C8 C9 . . . . -178.7(3) ?
    C7 C8 C9 C10 . . . . 0.6(5) ?
    C8 C9 C10 C11 . . . . -1.2(5) ?
    C9 C10 C11 C12 . . . . 0.6(5) ?
    C10 C11 C12 C7 . . . . 0.6(5) ?
    C8 C7 C12 C11 . . . . -1.2(5) ?
    C6 C7 C12 C11 . . . . 178.1(3) ?
    C2 N1 C13 C14 . . . . 57.6(3) ?
    N1 C13 C14 C15 . . . . 74.4(3) ?
    N1 C13 C14 C19 . . . . -108.1(3) ?
    C19 C14 C15 C16 . . . . 0.9(4) ?
    C13 C14 C15 C16 . . . . 178.5(3) ?
    C14 C15 C16 C17 . . . . -1.7(5) ?
    C15 C16 C17 C18 . . . . 1.7(5) ?
    C16 C17 C18 C19 . . . . -0.7(5) ?
    C17 C18 C19 C14 . . . . -0.1(5) ?
    C15 C14 C19 C18 . . . . 0.0(4) ?
    C13 C14 C19 C18 . . . . -177.5(3) ?
    C25 S2 C20 C24 . . . . -169.3(2) ?
    C25 S2 C20 C23 . . . . -51.0(3) ?
    C25 S2 C20 C21 . . . . 69.4(2) ?
    C32 N2 C21 C20 . . . . -170.4(2) ?
    C32 N2 C21 C22 . . . . 63.5(3) ?
    C24 C20 C21 N2 . . . . -56.5(3) ?
    C23 C20 C21 N2 . . . . 179.7(2) ?
    S2 C20 C21 N2 . . . . 58.3(2) ?
    C24 C20 C21 C22 . . . . 67.8(3) ?
    C23 C20 C21 C22 . . . . -56.1(3) ?
    S2 C20 C21 C22 . . . . -177.47(17) ?
    N2 C21 C22 O4 . . . . -134.3(2) ?
    C20 C21 C22 O4 . . . . 100.6(3) ?
    N2 C21 C22 O3 . . . . 45.3(3) ?
    C20 C21 C22 O3 . . . . -79.8(3) ?
    C20 S2 C25 C26 . . . . -161.7(2) ?
    S2 C25 C26 C27 . . . . 93.5(4) ?
    S2 C25 C26 C31 . . . . -86.6(3) ?
    C31 C26 C27 C28 . . . . -1.2(6) ?
    C25 C26 C27 C28 . . . . 178.6(4) ?
    C26 C27 C28 C29 . . . . 1.5(8) ?
    C27 C28 C29 C30 . . . . -0.9(9) ?
    C28 C29 C30 C31 . . . . 0.2(7) ?
    C27 C26 C31 C30 . . . . 0.4(5) ?
    C25 C26 C31 C30 . . . . -179.4(3) ?
    C29 C30 C31 C26 . . . . 0.1(5) ?
    C21 N2 C32 C33 . . . . 71.1(3) ?
    N2 C32 C33 C38 . . . . -85.2(3) ?
    N2 C32 C33 C34 . . . . 97.9(3) ?
    C38 C33 C34 C35 . . . . -0.1(4) ?
    C32 C33 C34 C35 . . . . 176.9(3) ?
    C33 C34 C35 C36 . . . . 0.2(5) ?
    C34 C35 C36 C37 . . . . 0.1(5) ?
    C35 C36 C37 C38 . . . . -0.5(5) ?
    C36 C37 C38 C33 . . . . 0.6(5) ?
    C34 C33 C38 C37 . . . . -0.3(4) ?
    C32 C33 C38 C37 . . . . -177.2(3) ?
loop_
    _geom_hbond_atom_site_label_D
    _geom_hbond_atom_site_label_H
    _geom_hbond_atom_site_label_A
    _geom_hbond_site_symmetry_A
    _geom_hbond_distance_DH
    _geom_hbond_distance_HA
    _geom_hbond_distance_DA
    _geom_hbond_angle_DHA
    N1 H1 S1 . 0.89(3) 2.67(3) 3.107(2) 112(2)
    N1 H1 O2 1_565 0.89(3) 2.02(3) 2.835(3) 152(2)
    N1 H2 O5 . 0.94(3) 1.89(3) 2.761(3) 154(3)
    N2 H24 O6 1_565 0.88(3) 1.96(3) 2.774(3) 155(3)
    N2 H25 S2 . 0.87(3) 2.67(3) 3.112(2) 113(2)
    N2 H25 O4 1_565 0.87(3) 2.06(3) 2.851(3) 151(3)
    O5 H47 O3 . 0.81(3) 1.97(3) 2.781(3) 172(4)
    O5 H48 O1 1_565 0.80(4) 2.03(4) 2.824(3) 173(3)
    O6 H49 O3 . 0.81(4) 2.13(4) 2.927(3) 171(3)
    O6 H50 O1 . 0.81(3) 2.03(4) 2.825(3) 169(4)
_shelx_hkl_file
;
   0   0   5    1.27    2.18
   0   0   5    1.79    1.83
   0   0  -5    2.05    2.54
   0   0  -5    0.56    2.31
   0   0   623788.53 1070.74
   0   0   625089.87 1106.25
   0   0  -625023.36 1115.78
   0   0  -623968.63 1054.10
   0   0   7 2433.95   42.20
   0   0   7 2502.56   41.35
   0   0  -7 2456.58   45.78
   0   0  -7 2421.60   37.73
   0   0   8113688.913835.56
   0   0   8112220.313758.24
   0   0  -8106157.812952.12
   0   0  -8108369.113333.43
   0   0   9   83.27    4.00
   0   0   9   93.11    4.36
   0   0  -9   91.05    3.41
   0   0  -9   85.93    4.89
   0   0  10 5866.93  123.53
   0   0  10 5325.11  117.25
   0   0 -10 5658.04  118.58
   0   0 -10 5535.63  121.19
   0   0  11 1363.61   24.62
   0   0  11 1338.16   22.52
   0   0 -11 1313.76   19.45
   0   0 -11 1258.16   21.19
   0   0  12 5089.82  108.67
   0   0  12 4935.84  101.64
   0   0 -12 4779.69  108.09
   0   0 -12 4735.21   99.63
   0   0  13   78.52    5.10
   0   0  13   60.68    4.31
   0   0 -13   77.91    5.62
   0   0 -13   74.12    3.68
   0   0  14 2818.48   52.69
   0   0  14 3018.06   58.76
   0   0 -14 3026.48   59.33
   0   0 -14 3117.72   55.73
   0   0  15  732.90   16.02
   0   0  15  710.78   17.45
   0   0 -15  717.25   12.21
   0   0 -15  717.53   14.94
   0   0  16 1128.10   19.64
   0   0 -16 1205.60   26.79
   0   0 -16 1115.03   21.01
   0   0  17   91.38    5.64
   0   0 -17  111.60    4.94
   0   0 -17  118.24    6.98
   0   0  18  566.35   15.25
   0   0 -18  605.65   11.63
   0   0 -18  598.60   14.50
   0   0  19   59.23    6.20
   0   0 -19   45.77    7.08
   0   0  20 1317.26   25.02
   0   0 -20 1176.58   25.54
   0   0  21  152.79    8.17
   0   0 -21  140.00   13.63
   0   0 -22 2181.72   47.54
   0   0 -22 2050.21   45.22
   0   0 -23   92.76    9.49
   0   0 -23   65.63    8.90
   0   0 -24  521.26   17.01
   0   0 -24  545.50   16.41
   0   0 -25  -25.68    9.28
   0   0 -25  192.62   14.41
   0   0  26  388.27   15.69
   0   0 -26  371.42   14.38
   0   0  27  154.16   12.69
   0   0 -27  145.76   11.65
   0   0  28 1966.80   50.00
   0   0 -28 1923.00   55.81
   0   0  29  197.73   20.79
   0   0 -29  182.11   13.24
   0   0  30  514.97   20.58
   0   0 -30  522.72   19.51
   0   0  31   24.88   12.13
   0   0 -31   35.88   11.09
   0   0  32  708.41   34.09
   0   0 -32  737.18   33.03
   0   0  33   21.48   20.19
   0   0  34  591.45   25.24
   0   0  35   90.09   15.39
   0   0  36   55.11   23.23
   0   2   015922.95  608.39
   0  -2   015751.32  610.61
   0   2   015572.85  612.09
   0  -2   016159.19  622.81
   0  -2   1  525.21   14.30
   0  -2   1  510.28   13.68
   0   2   1  502.56   15.08
   0   2   1  542.69   12.68
   0  -2  -1  536.96   14.34
   0   2  -1  526.88   12.71
   0   2  -1  522.52   15.63
   0  -2  -1  495.95   13.20
   0   2   2  389.52   13.51
   0  -2   2  411.34   12.29
   0  -2   2  480.14   13.07
   0   2   2  424.02   11.02
   0  -2  -2  408.00   18.11
   0   2  -2  417.73   13.87
   0   2  -2  443.50   11.29
   0  -2  -2  448.82   15.63
   0   2   3   39.47    5.99
   0  -2   3   47.26    7.43
   0   2   3   47.64    8.16
   0  -2   3   52.26    7.04
   0   2  -3   40.47    5.94
   0   2  -3   43.52    8.57
   0  -2  -3   42.07    6.38
   0  -2  -3   32.89    7.80
   0  -2   4 6537.32  170.45
   0   2   4 6800.46  182.33
   0   2   4 6506.27  167.11
   0  -2   4 6769.95  180.44
   0  -2  -4 6631.15  171.61
   0   2  -4 6426.75  173.04
   0  -2  -4 6855.24  180.48
   0   2  -4 6769.03  182.86
   0   2   5  221.87   10.96
   0  -2   5  257.85   10.52
   0  -2   5  270.30   14.11
   0   2   5  244.09    8.35
   0   2  -5  247.19    8.73
   0  -2  -5  261.97   10.86
   0   2  -5  256.94   11.88
   0  -2  -5  251.68    9.01
   0  -2   6 2103.77   47.15
   0   2   6 2050.04   44.47
   0  -2   6 2097.42   45.18
   0   2   6 2228.77   47.26
   0  -2  -6 2134.38   51.96
   0  -2  -6 2227.44   47.45
   0   2  -6 2218.44   42.99
   0   2  -6 2312.06   48.94
   0  -2   7 2810.45   61.46
   0   2   7 2727.85   60.11
   0  -2   7 2775.87   62.43
   0   2   7 2957.30   63.40
   0   2  -7 2973.37   64.63
   0  -2  -7 2822.83   61.19
   0  -2  -7 2489.78   56.22
   0   2  -7 2699.74   55.21
   0   2   823208.32 1079.56
   0   2   822494.13 1080.47
   0  -2   821801.27 1035.32
   0  -2   822648.39 1091.99
   0   2  -822182.10 1056.75
   0  -2  -823495.01 1116.88
   0  -2  -822118.19 1031.47
   0   2  -823359.70 1117.27
   0   2   9 2201.24   44.43
   0  -2   9 2191.04   49.52
   0   2   9 2233.28   49.73
   0   2  -9 2185.36   48.64
   0   2  -9 2233.15   45.41
   0  -2  -9 2206.78   48.98
   0  -2  -9 2293.62   44.49
   0  -2  10  808.04   20.76
   0   2  10  762.40   20.03
   0   2 -10  747.46   19.82
   0  -2 -10  708.13   15.53
   0  -2 -10  783.02   26.26
   0   2 -10  764.94   20.83
   0  -2  11  182.90   12.24
   0   2  11  179.54   15.93
   0  -2 -11  173.89    7.62
   0   2 -11  164.70    8.17
   0  -2 -11  165.84   11.25
   0   2 -11  185.20   17.08
   0   2  12 4859.16  124.00
   0  -2  12 5217.84  125.54
   0  -2 -12 4828.54  124.11
   0   2 -12 4902.19  124.40
   0   2 -12 4897.67  123.32
   0  -2  13  256.64    8.74
   0  -2 -13  215.11   17.05
   0   2 -13  228.08   11.44
   0   2  14 2945.42   67.44
   0  -2  14 2931.96   59.19
   0  -2 -14 2876.39   67.37
   0   2 -14 2872.14   72.69
   0   2  15  492.15   15.66
   0  -2  15  487.96   11.42
   0  -2 -15  472.22   15.99
   0   2 -15  453.26   14.68
   0  -2  16  897.02   18.15
   0   2  16  923.68   28.98
   0   2 -16  957.70   22.83
   0  -2 -16  927.66   23.83
   0   2  17  265.04   12.75
   0  -2  17  257.72   12.26
   0   2 -17  296.12   12.36
   0  -2 -17  283.39   13.42
   0   2  18 1578.57   38.07
   0  -2  18 1581.83   30.76
   0  -2 -18 1548.69   45.92
   0   2 -18 1713.78   37.93
   0   2  19  156.62   11.73
   0  -2  19  121.55    7.02
   0  -2 -19  109.13   17.21
   0   2 -19  144.01   10.94
   0  -2  20 3016.21   68.42
   0   2  20 3144.35   78.73
   0   2 -20 3135.86   74.10
   0  -2 -20 2991.04   86.39
   0  -2  21  321.80   10.11
   0   2  21  365.23   23.35
   0   2 -21  335.93   14.61
   0  -2 -21  358.59   15.67
   0   2  22  666.62   30.39
   0  -2  22  681.87   15.38
   0   2 -22  688.22   20.38
   0  -2 -22  703.58   22.61
   0   2  23  302.13   24.08
   0  -2  23  299.69   14.04
   0  -2 -23  305.96   16.33
   0   2 -23  304.77   14.67
   0  -2  24  666.79   16.03
   0   2  24  698.99   24.19
   0   2 -24  685.77   21.36
   0  -2 -24  733.56   23.62
   0   2  25  311.83   16.96
   0  -2  25  286.44   15.13
   0  -2 -25  278.93   24.62
   0   2 -25  301.07   15.13
   0   2  26  582.92   23.65
   0  -2  26  534.41   15.08
   0  -2 -26  554.30   30.49
   0   2 -26  601.80   26.61
   0  -2  27   80.36    7.91
   0   2  27   92.61   14.57
   0   2 -27   86.53   11.54
   0  -2 -27  110.57   21.52
   0  -2  28  350.48   12.44
   0   2  28  355.14   20.46
   0  -2 -28  350.80   28.55
   0   2 -28  320.19   23.50
   0   2  29   32.53   21.28
   0  -2  29   13.31    7.59
   0  -2 -29   12.88   13.35
   0   2 -29   11.55   10.84
   0  -2  30    8.31    8.19
   0   2  30   92.19   22.59
   0   2 -30   33.07   11.43
   0  -2 -30   19.16   14.45
   0   2  31   72.95   25.40
   0  -2  31   67.81    9.18
   0  -2 -31   78.56   15.73
   0   2 -31   46.30   19.16
   0   2  32  269.91   32.24
   0  -2 -32  274.72   21.12
   0   2 -32  279.49   16.41
   0   2  33   58.61   18.18
   0  -2 -33   77.22   16.60
   0   2 -33   67.97   13.19
   0   2  34  357.19   25.26
   0   2 -34  350.05   19.58
   0   2 -35   41.37   13.82
   0   2 -36   50.94   22.37
   0   2 -37   -0.55   14.26
   0   2 -38   41.73   15.34
   0  -4   0 1694.60   47.29
   0   4   0 1789.48   50.24
   0  -4   1  948.45   37.95
   0   4   1  872.63   30.65
   0   4  -1  858.15   31.08
   0  -4  -1  942.38   39.49
   0  -4   2 2142.84   57.27
   0   4   2 2220.87   62.25
   0   4  -2 2084.82   60.59
   0  -4  -2 2366.82   61.56
   0  -4   3  449.51   28.39
   0   4   3  448.36   22.61
   0  -4  -3  460.90   30.99
   0   4  -3  414.18   22.83
   0   4   4 1667.74   47.50
   0  -4   4 1662.90   43.13
   0  -4  -4 1502.78   44.31
   0   4  -4 1546.41   46.58
   0  -4   5 2356.07   73.04
   0   4   5 2303.13   66.62
   0  -4  -5 2475.57   66.56
   0   4  -5 2655.91   85.17
   0  -4   6 1125.33   32.97
   0   4   6 1179.80   37.56
   0   4  -6 1220.45   37.61
   0  -4  -6 1134.99   35.43
   0  -4   7  342.48   17.04
   0   4   7  387.98   21.15
   0  -4  -7  367.91   20.18
   0   4  -7  375.36   31.19
   0   4   8  240.98   18.82
   0  -4   8  218.47   15.23
   0   4  -8  238.26   18.83
   0  -4  -8  239.70   17.58
   0  -4   9  160.62   13.41
   0   4   9  160.12   17.51
   0  -4  -9  134.82   16.31
   0   4  -9  145.37   16.61
   0  -4  10   29.50   18.09
   0   4  10   42.26   15.08
   0   4 -10   37.30   15.14
   0  -4 -10   61.10   14.94
   0  -4  11  670.54   22.47
   0   4  11  574.27   38.67
   0   4 -11  606.45   26.71
   0  -4 -11  630.12   26.85
   0   4  12 3103.88   89.24
   0  -4  12 2890.87   75.59
   0  -4 -12 2906.52   99.98
   0   4 -12 3011.33   86.36
   0  -4  13  503.07   19.60
   0   4  13  500.90   26.02
   0   4 -13  510.40   23.87
   0  -4 -13  515.05   25.31
   0   4  14  978.34   47.57
   0  -4  14  909.78   26.60
   0  -4 -14  905.84   34.30
   0   4 -14  824.66   31.41
   0   4  15  241.93   20.92
   0  -4  15  258.24   21.53
   0  -4 -15  256.76   20.79
   0   4 -15  282.26   19.97
   0   4  16 1404.89   47.34
   0  -4  16 1345.72   36.10
   0   4 -16 1436.11   44.04
   0  -4 -16 1355.26   44.71
   0   4  17   79.65   18.81
   0  -4  17   89.98   12.20
   0   4 -17  130.95   16.47
   0  -4 -17  137.29   28.39
   0   4  18  105.69   27.58
   0  -4  18   68.75   17.74
   0   4 -18   62.35   16.57
   0  -4 -18   81.84   17.75
   0   4  19  683.16   32.18
   0  -4  19  712.64   23.01
   0   4 -19  679.88   28.04
   0  -4 -19  711.21   31.13
   0   4  20  969.14   37.89
   0  -4  20  857.06   33.20
   0  -4 -20  873.07   36.64
   0   4 -20  977.02   33.92
   0   4  21  428.44   26.15
   0  -4  21  374.31   16.71
   0   4 -21  431.99   22.41
   0  -4 -21  386.40   25.45
   0  -4  22  225.28   13.25
   0   4  22  253.26   23.48
   0  -4 -22  241.52   22.79
   0   4 -22  259.40   19.94
   0  -4  23  208.43   19.77
   0   4  23  246.25   35.63
   0   4 -23  233.75   19.36
   0  -4 -23  221.91   23.08
   0  -4  24  149.57   12.10
   0   4  24  204.69   33.14
   0   4 -24  141.60   17.90
   0  -4 -24  150.49   21.97
   0   4  25  227.31   25.38
   0  -4  25  251.98   20.07
   0  -4 -25  245.89   25.42
   0   4 -25  338.57   30.68
   0   4  26  460.37   30.58
   0  -4  26  422.86   17.37
   0   4 -26  462.34   24.91
   0  -4 -26  415.67   29.27
   0  -4  27  406.99   16.78
   0   4  27  372.83   30.06
   0   4 -27  453.48   35.64
   0  -4 -27  401.95   29.52
   0   4  28  306.09   28.67
   0  -4  28  308.25   21.23
   0   4 -28  333.70   21.91
   0  -4 -28  301.53   27.09
   0  -4  29  111.72   12.10
   0   4  29  157.33   24.62
   0   4 -29  155.50   18.82
   0  -4 -29  109.70   24.15
   0   4  30  145.43   27.33
   0  -4 -30  209.39   26.91
   0   4 -30  222.67   20.29
   0   4  31   30.24   22.93
   0   4 -31    9.09   16.59
   0  -4 -31   26.23   22.28
   0   4 -32  398.45   36.51
   0  -4 -32  350.94   32.63
   0   4 -33  189.82   21.57
   0  -4 -33  186.58   28.08
   0   4 -34  211.82   22.57
   0  -6   0  503.79   32.26
   0   6   0  525.80   53.31
   0   6   1  548.18   36.25
   0  -6   1  534.52   32.60
   0   6  -1  595.26   36.90
   0  -6  -1  534.52   34.46
   0   6   2   46.48   22.73
   0  -6   2   32.73   21.13
   0  -6  -2   31.93   22.36
   0   6  -2   45.75   23.34
   0   6   3  811.61   62.02
   0  -6   3  765.28   37.70
   0   6  -3  734.60   60.05
   0  -6  -3  803.22   39.79
   0   6   4  183.66   27.58
   0  -6   4  191.92   23.40
   0   6  -4  144.05   27.48
   0  -6  -4  174.51   25.87
   0  -6   5  926.89   54.39
   0   6   5  852.95   44.26
   0  -6  -5  859.03   42.54
   0   6  -5  801.49   44.65
   0  -6   6   84.89   20.87
   0   6   6   99.85   40.57
   0  -6  -6   90.56   24.15
   0   6  -6   83.92   24.72
   0   6   7  173.74   27.11
   0  -6   7  157.21   22.02
   0  -6  -7  175.28   38.85
   0   6  -7  136.39   27.17
   0   6   8  509.81   34.75
   0  -6   8  414.33   27.57
   0  -6  -8  421.09   32.98
   0   6  -8  470.44   52.14
   0   6   9  788.48   64.10
   0  -6   9  810.74   35.68
   0  -6  -9  794.56   42.63
   0   6  -9  805.10   43.71
   0  -6  10  102.40   30.39
   0   6  10   56.00   25.40
   0  -6 -10   14.68   24.95
   0   6 -10   69.62   25.00
   0  -6  11  581.82   31.16
   0   6  11  605.37   39.91
   0  -6 -11  629.08   38.53
   0   6 -11  597.66   54.29
   0   6  12  621.39   40.37
   0  -6  12  524.93   30.09
   0  -6 -12  605.53   55.27
   0   6 -12  613.96   36.82
   0  -6  13  955.25   38.69
   0   6  13  989.13   69.89
   0  -6 -13  953.87   48.14
   0   6 -13  942.66   47.42
   0   6  14   71.73   26.99
   0  -6  14  100.16   19.45
   0   6 -14   60.04   23.91
   0  -6 -14  100.00   25.85
   0   6  15  235.00   31.44
   0  -6  15  270.45   21.81
   0   6 -15  263.84   29.98
   0  -6 -15  231.21   30.87
   0  -6  16   35.35   17.34
   0   6  16   37.27   25.52
   0  -6 -16   17.45   24.88
   0   6 -16   42.24   35.20
   0   6  17  104.23   28.45
   0  -6  17   92.14   28.50
   0  -6 -17  137.44   27.45
   0   6 -17  127.49   24.56
   0   6  18  212.11   49.23
   0  -6  18  224.32   21.10
   0  -6 -18  183.18   31.32
   0   6 -18  280.21   28.50
   0   6  19  537.55   59.93
   0  -6  19  541.47   37.86
   0  -6 -19  479.51   57.97
   0   6 -19  511.69   35.21
   0   6  20  177.26   30.52
   0  -6  20  135.36   18.91
   0   6 -20  109.76   25.74
   0  -6 -20   84.03   45.84
   0  -6  21  429.87   36.30
   0   6  21  495.23   41.91
   0  -6 -21  489.32   39.57
   0   6 -21  466.51   49.28
   0  -6  22  221.01   21.47
   0   6  22  291.54   35.73
   0  -6 -22  235.11   34.95
   0   6 -22  300.57   28.97
   0   6  23  144.08   32.85
   0  -6 -23  101.90   31.14
   0   6 -23  106.76   25.55
   0   6  24  110.10   33.66
   0  -6  24  121.71   18.62
   0  -6 -24  104.96   31.87
   0   6 -24   96.98   25.53
   0   6  25  646.35   50.88
   0  -6  25  691.95   44.10
   0  -6 -25  697.94   48.82
   0   6 -25  646.68   40.22
   0  -6  26  233.73   20.60
   0   6  26  225.64   58.78
   0  -6 -26  307.42   36.73
   0   6 -26  258.83   43.57
   0  -8   0  129.60   55.13
   0   8   0  179.39   40.85
   0   8   1  678.93   53.89
   0  -8   1  558.10   46.38
   0  -8  -1  541.55   48.46
   0   8  -1  617.81   80.03
   0  -8   2  -10.06   28.93
   0   8   2   10.43   34.01
   0   8  -2   31.89   33.24
   0  -8  -2   11.60   29.26
   0   8   3   65.07   59.77
   0  -8   3   97.58   31.42
   0   8  -3   87.09   37.26
   0  -8  -3  128.05   33.80
   0   8   4   25.81   36.28
   0  -8   4   94.47   46.28
   0   8  -4   34.01   34.34
   0  -8  -4   74.97   50.56
   0   8   5   82.60   39.48
   0  -8   5  173.42   32.06
   0  -8  -5  150.86   36.21
   0   8  -5  137.38   58.47
   0   8   6   -0.95   34.50
   0  -8   6  -11.98   27.28
   0  -8  -6   37.10   31.28
   0   8  -6  -24.73   33.28
  -1  -1  36   61.12   13.66
   1   1 -35  257.16   17.13
   1   1 -34   24.73   12.29
   1  -1 -34   33.94   14.51
  -1   1  34    9.68   14.23
   1   1 -33  210.52   15.52
   1  -1 -33  244.54   18.42
  -1  -1  33  232.92   13.83
  -1   1  33  223.71   17.67
   1   1 -32   58.77   11.85
   1  -1 -32   87.40   14.44
  -1   1  32   52.04   14.09
  -1  -1  32   74.27   10.61
   1  -1 -31  306.23   27.25
   1   1 -31  355.90   16.24
  -1  -1  31  309.45   19.14
  -1   1  31  303.58   26.74
   1   1 -30  213.34   19.92
   1  -1 -30  208.56   15.57
  -1   1  30  202.31   22.22
  -1  -1  30  195.31   11.18
   1  -1 -29  920.65   29.52
   1   1 -29  917.72   25.84
  -1  -1  29  919.72   28.95
  -1   1  29  893.77   27.66
   1  -1 -28  146.89   13.93
   1   1 -28  148.00   11.71
  -1  -1  28  139.09    9.55
  -1   1  28  179.96   13.25
   1  -1 -27  504.03   19.65
   1   1 -27  525.13   22.87
  -1  -1  27  502.74   14.83
  -1   1  27  475.38   18.05
   1   1 -26  257.11   11.94
   1  -1 -26  239.89   21.56
  -1   1  26  255.79   13.66
  -1  -1  26  248.44   10.66
   1  -1 -25  150.13   17.94
   1   1 -25  136.46    9.58
  -1  -1  25  133.01    8.66
  -1   1  25  142.93   11.39
   1  -1 -24   51.08   10.36
   1   1 -24   78.19    8.34
  -1  -1  24   77.75   11.06
  -1   1  24   81.90    9.61
   1   1 -23   54.80    7.70
   1  -1 -23   61.36    9.87
  -1  -1  23   45.35    6.77
  -1   1  23   43.50    8.87
   1   1 -22    8.40   10.96
   1  -1 -22   21.76    8.89
  -1   1  22   34.94    8.05
   1   1 -21 3089.78   68.56
   1  -1 -21 3140.90   75.75
  -1   1  21 3036.73   70.83
  -1  -1  21 3315.14   68.43
   1   1 -20   82.24    7.62
   1  -1 -20   84.69    9.20
  -1   1  20   94.10    8.25
  -1  -1  20  107.40    9.38
   1  -1 -19  313.50   11.76
   1   1 -19  311.03   10.22
  -1   1  19  269.97   10.55
  -1  -1  19  335.71    9.09
   1   1 -18   31.89    6.21
   1  -1 -18   34.03    7.57
  -1  -1  18   37.36    7.65
  -1   1  18   18.07    6.45
   1  -1 -17  380.78   12.26
   1   1 -17  341.75   10.31
  -1   1  17  345.11   10.41
  -1  -1  17  339.35    8.85
  -1   1  17  372.11    9.00
   1   1 -16 1689.49   32.89
   1   1 -16 1774.47   36.46
   1  -1 -16 1804.78   37.20
  -1  -1  16 1684.51   33.70
  -1   1  16 1757.37   33.92
  -1   1  16 1740.09   33.84
   1   1 -15  240.81   10.33
   1   1 -15  248.10    8.62
   1  -1 -15  266.48   10.32
  -1  -1  15  266.75    7.45
  -1  -1  15  269.66   10.01
  -1   1  15  232.01    6.55
   1   1 -14  657.03   19.13
   1   1 -14  713.34   16.84
   1  -1 -14  702.75   13.11
   1  -1 -14  670.83   16.03
  -1  -1  14  730.38   16.41
  -1   1  14  731.43   12.89
  -1   1  14  683.63   18.05
  -1  -1  14  666.51   12.87
   1   1 -13 2291.72   41.91
   1   1 -13 2098.13   40.73
   1  -1 -13 2156.60   43.82
   1  -1 -13 2125.41   38.27
  -1  -1  13 2195.91   42.42
  -1   1  13 2286.53   41.50
  -1   1  13 2307.69   43.15
  -1  -1  13 2082.19   42.29
   1  -1 -12  170.88    8.30
   1  -1 -12  159.01    7.63
   1   1 -12  171.48    6.06
   1   1 -12  178.28    7.25
  -1   1  12  167.17    7.05
  -1  -1  12  172.66    5.68
  -1   1  12  169.21    6.55
  -1  -1  12  185.02   11.54
   1   1 -11 2718.82   50.28
   1   1 -11 2778.74   53.05
   1  -1 -11 2724.02   54.02
   1  -1 -11 2474.13   45.05
  -1  -1  11 2895.88   56.89
  -1   1  11 2935.31   57.75
  -1  -1  11 2629.83   47.55
  -1   1  11 2620.63   45.39
   1   1 -10   87.31    5.76
   1  -1 -10   83.71    5.54
   1  -1 -10   94.67    4.30
   1  -1 -10   97.45    9.65
   1   1 -10   99.93    4.79
  -1  -1  10   92.46    4.58
  -1  -1  10   89.63    9.08
  -1   1  10   92.38    5.07
   1  -1  -9  430.25    7.60
   1   1  -9  433.79    8.82
   1  -1  -9  399.74   10.24
   1   1  -9  468.24   10.44
  -1  -1   9  426.30   10.19
  -1   1   9  478.75    9.49
  -1   1   9  458.70    9.61
  -1  -1   9  439.18    8.63
   1  -1  -8 1404.11   21.94
   1  -1  -8 1534.95   27.47
   1   1  -8 1486.49   24.75
   1   1  -8 1480.93   26.57
  -1  -1   8 1515.84   27.46
  -1   1   8 1554.61   28.47
  -1   1   8 1509.98   25.72
  -1  -1   8 1531.18   24.82
   1  -1  -7 7347.75  187.79
   1  -1  -7 7271.13  174.61
   1   1  -7 7570.53  192.85
   1   1  -7 7125.29  176.41
  -1  -1   7 7898.12  191.92
  -1   1   7 7306.06  181.45
  -1   1   7 7033.71  181.08
  -1  -1   7 6739.18  182.38
   1  -1  -6  836.04   16.66
   1   1  -6  801.85   22.27
   1  -1  -6  851.11   13.63
   1   1  -6  818.43   14.64
  -1  -1   6  786.04   14.31
  -1   1   6  833.32   18.93
  -1   1   6  806.16   14.45
   1  -1  -526979.53 1307.63
   1   1  -526104.92 1309.87
   1  -1  -528358.72 1401.96
   1   1  -528089.68 1375.29
  -1  -1   526140.66 1310.18
  -1   1   525981.46 1283.37
  -1  -1   526428.53 1307.59
  -1   1   527195.19 1347.20
   1  -1  -4 4467.33   89.75
   1   1  -4 4359.83   95.93
   1   1  -4 4562.02   92.95
   1  -1  -4 4310.76   91.72
  -1  -1   4 4860.96   98.46
  -1   1   4 4128.57   85.67
  -1   1   4 4572.61   94.76
  -1  -1   4 4507.06   96.18
   1  -1  -321183.46  901.46
   1   1  -322002.80  923.60
   1  -1  -320489.24  862.75
   1   1  -321264.46  915.42
  -1  -1   320626.40  872.99
  -1   1   321037.85  885.05
  -1  -1   321439.50  918.33
  -1   1   320409.36  869.89
   1   1  -2 2425.21   41.60
   1  -1  -2 2509.21   43.84
   1   1  -2 2403.07   44.32
   1  -1  -2 2376.74   40.85
  -1   1   2 2395.72   43.68
  -1   1   2 2310.18   45.84
  -1  -1   2 2421.17   42.17
  -1  -1   2 2348.12   42.47
   1   1  -123312.45 1053.77
   1  -1  -122930.69 1032.04
   1   1  -123435.52 1067.78
   1  -1  -123901.78 1073.20
  -1  -1   123270.75 1055.05
  -1   1   123139.30 1033.49
  -1   1   123059.44 1042.72
  -1  -1   124320.67 1091.65
   1  -1   0  286.20   10.28
   1  -1   0  268.87    7.13
   1   1   0  275.44    6.63
   1   1   0  253.40    8.43
  -1   1   0  258.71    7.81
  -1   1   0  259.88    6.35
  -1  -1   0  285.51    7.65
  -1  -1   0  258.25    7.25
   1   1   1 1415.59   24.90
   1   1   1 1405.82   22.67
   1  -1   1 1325.56   22.52
  -1   1  -1 1445.23   25.50
  -1  -1  -1 1365.53   26.99
  -1   1  -1 1442.87   24.77
  -1  -1  -1 1331.89   22.51
   1   1   2 1074.70   17.71
   1  -1   2 1036.65   17.53
   1  -1   2 1017.51   18.42
   1   1   2 1073.40   19.67
  -1   1  -2 1057.06   24.62
  -1  -1  -2 1100.05   19.06
  -1   1  -2 1092.81   20.47
  -1  -1  -2 1080.49   18.29
   1  -1   3 2809.07   50.41
   1  -1   3 2995.96   56.05
   1   1   3 2761.33   53.01
   1   1   3 2869.44   51.14
  -1  -1  -3 2718.37   49.45
  -1   1  -3 2826.94   49.66
  -1   1  -3 2891.69   55.17
  -1  -1  -3 2822.91   52.54
   1   1   4 1063.98   20.22
   1  -1   4 1034.39   17.66
   1   1   4 1026.97   17.53
   1  -1   4 1006.41   19.79
  -1   1  -4 1115.14   27.67
  -1  -1  -4 1037.57   19.27
  -1   1  -4 1030.95   16.97
  -1  -1  -4 1025.08   22.19
   1   1   5 3811.58   81.30
   1  -1   5 4258.68   82.86
   1  -1   5 4074.69   85.62
   1   1   5 4082.03   85.92
  -1  -1  -5 4026.84   80.90
  -1   1  -5 4036.35   83.33
  -1   1  -5 4126.85   94.46
  -1  -1  -5 4267.19   94.26
   1   1   6 7873.11  203.04
   1  -1   6 8803.02  220.18
   1  -1   6 7908.34  211.97
   1   1   6 7900.45  211.84
  -1  -1  -6 7696.35  199.99
  -1   1  -6 8036.30  214.29
  -1   1  -6 8274.72  209.86
   1  -1   737031.54 2207.75
   1  -1   735010.29 2025.76
   1   1   735301.09 2108.15
   1   1   736796.79 2159.77
  -1   1  -735476.38 2068.02
  -1  -1  -736029.94 2156.66
  -1  -1  -736903.41 2172.77
  -1   1  -734086.63 2049.57
   1  -1   8 2425.76   45.84
   1  -1   8 2474.60   43.01
   1   1   8 2422.08   45.68
   1   1   8 2427.66   42.35
  -1  -1  -8 2482.39   45.71
  -1   1  -8 2603.35   48.07
  -1   1  -8 2457.05   41.80
  -1  -1  -8 2345.56   43.98
   1  -1   9 7258.89  173.72
   1   1   9 7214.80  187.49
   1  -1   9 7000.97  183.88
   1   1   9 7115.96  176.83
  -1   1  -9 7341.15  180.32
  -1   1  -9 7401.48  190.77
  -1  -1  -9 7614.92  192.40
  -1  -1  -9 7441.69  189.27
   1   1  10   27.60    3.83
   1  -1  10   39.83    8.98
   1  -1  10   43.59    3.21
   1   1  10   20.15    5.75
  -1  -1 -10   37.58    4.09
  -1  -1 -10   38.32    7.67
  -1   1 -10   32.37    3.73
  -1   1 -10   42.46    5.70
   1  -1  11 1833.14   35.43
   1  -1  11 1910.12   32.38
   1   1  11 1890.34   32.48
   1   1  11 1852.88   32.43
   1   1  11 1935.96   36.71
  -1  -1 -11 1751.24   33.06
  -1   1 -11 1926.75   36.34
  -1   1 -11 1884.40   34.08
   1   1  12 2111.10   42.64
   1  -1  12 2218.80   39.73
   1  -1  12 2383.63   46.78
   1   1  12 2215.64   40.47
  -1   1 -12 2203.50   38.54
  -1   1 -12 2349.33   45.54
  -1  -1 -12 2373.98   44.97
  -1  -1 -12 2323.14   39.70
   1   1  13 4830.12  123.45
   1  -1  13 4989.58  109.36
   1   1  13 5448.79  125.65
  -1   1 -13 5433.72  134.16
  -1   1 -13 5266.48  115.12
  -1  -1 -13 5121.89  126.06
  -1  -1 -13 4835.55  104.57
   1  -1  14 3240.83   58.64
   1   1  14 3027.63   65.80
  -1   1 -14 3089.57   66.00
  -1   1 -14 3148.26   63.57
  -1  -1 -14 3235.53   66.54
  -1  -1 -14 3101.76   57.76
   1   1  15 1015.51   22.39
   1  -1  15 1077.66   17.29
  -1   1 -15 1038.84   22.23
  -1  -1 -15 1014.70   21.09
  -1  -1 -15 1108.54   20.50
  -1   1 -15 1052.62   18.46
   1   1  16  591.71   15.34
   1  -1  16  640.55   11.27
  -1   1 -16  612.89   12.10
  -1   1 -16  597.36   14.92
  -1  -1 -16  657.20   11.83
  -1  -1 -16  638.04   14.84
   1   1  17  198.56    9.69
   1  -1  17  205.63    8.28
  -1   1 -17  171.07    9.14
  -1   1 -17  199.69    6.70
  -1  -1 -17  199.97    6.10
  -1  -1 -17  197.58    8.47
   1   1  18   59.07    8.13
   1  -1  18   84.46    4.74
  -1  -1 -18   68.36    7.35
  -1   1 -18   76.31    5.41
  -1   1 -18   63.22    7.42
   1  -1  19  528.74   10.45
   1   1  19  458.88   14.85
  -1   1 -19  467.90   13.65
  -1   1 -19  511.02   11.80
  -1  -1 -19  513.85   13.92
   1   1  20  547.56   16.51
   1  -1  20  571.50   14.76
  -1   1 -20  572.31   20.41
  -1  -1 -20  526.17   15.04
   1   1  21 1415.69   33.47
   1  -1  21 1508.02   27.41
  -1   1 -21 1422.16   32.05
  -1  -1 -21 1319.16   31.23
   1  -1  22 1044.37   24.04
   1   1  22  932.32   25.77
  -1   1 -22 1054.29   25.20
  -1  -1 -22 1043.06   25.48
   1   1  23 1297.36   33.83
   1  -1  23 1419.71   27.29
  -1  -1 -23 1313.15   31.43
  -1   1 -23 1310.43   38.15
   1   1  24  761.63   23.01
   1  -1  24  762.35   20.10
  -1   1 -24  720.82   20.51
  -1  -1 -24  675.30   20.02
   1   1  25  633.94   21.78
   1  -1  25  684.30   15.28
  -1  -1 -25  620.07   19.36
  -1   1 -25  654.13   19.72
   1  -1  26  235.64   12.96
   1   1  26  205.63   21.62
  -1  -1 -26  200.28   18.83
  -1   1 -26  217.23   19.07
   1  -1  27 1556.14   32.61
   1   1  27 1601.66   54.27
  -1  -1 -27 1540.36   47.72
  -1   1 -27 1494.34   38.65
   1  -1  28   18.38    6.90
   1   1  28   26.69   12.14
  -1  -1 -28    9.32   10.43
  -1   1 -28   10.85   10.31
   1   1  29  201.49   15.75
   1  -1  29  189.92   10.23
  -1  -1 -29  176.48   13.49
  -1   1 -29  195.81   20.33
   1  -1  30  142.58    9.65
   1   1  30   89.31   15.13
  -1  -1 -30  113.50   13.19
  -1   1 -30  126.61   12.89
   1   1  31  630.81   26.32
  -1  -1 -31  615.50   22.92
  -1   1 -31  675.25   23.38
   1   1  32  252.75   19.59
  -1   1 -32  314.45   25.14
   1   1  33   -7.75   22.89
  -1   1 -33   14.93   12.69
   1   1  34   31.15   17.31
  -1   1 -34   99.34   14.10
   1   1  35  342.92   24.37
  -1   1 -35  345.22   20.78
   1  -1  36   51.78   15.47
   1   1  36   46.43   18.77
   1  -1  37   40.10   15.50
   1  -1  38   -1.17   23.86
   1   3 -36  144.40   17.49
   1   3 -35  104.48   16.34
   1   3 -34   36.79   21.81
   1  -3 -34   53.30   20.54
   1   3 -33   53.24   14.44
   1  -3 -33   59.14   32.31
   1   3 -32   71.15   14.45
  -1  -3  32   91.38   17.35
  -1   3  32   62.32   20.42
   1  -3 -31  -17.51   27.95
   1   3 -31   -5.17   13.05
  -1  -3  31   -1.59    9.39
  -1   3  31   32.96   17.40
   1  -3 -30   44.28   18.64
   1   3 -30   53.79   13.61
  -1  -3  30   61.03   14.47
  -1   3  30   27.03   18.39
   1   3 -29  138.66   22.13
   1  -3 -29   85.31   19.57
  -1   3  29   90.66   18.90
  -1  -3  29   99.70   10.35
   1  -3 -28  162.28   20.50
   1   3 -28  167.37   15.45
  -1  -3  28  158.23   10.74
  -1   3  28  213.55   19.92
   1   3 -27  485.11   29.15
   1  -3 -27  476.25   26.39
  -1  -3  27  447.93   15.47
  -1   3  27  496.74   25.80
   1  -3 -26   33.97   16.74
   1   3 -26   49.65   12.57
  -1   3  26   33.19   16.00
  -1  -3  26   27.85    8.58
   1   3 -25  359.22   24.88
   1  -3 -25  298.63   21.64
  -1  -3  25  335.46   12.89
  -1   3  25  314.31   20.76
   1   3 -24    3.13   11.92
   1  -3 -24    8.03   14.82
  -1  -3  24    8.46    8.12
  -1   3  24    3.97   14.13
   1   3 -23  322.95   23.96
   1  -3 -23  311.62   20.33
  -1   3  23  302.27   27.97
  -1  -3  23  262.75   17.74
   1   3 -22  159.39   14.62
   1  -3 -22  166.09   17.68
  -1   3  22  173.71   25.87
  -1  -3  22  200.72   10.53
   1   3 -21  626.45   29.50
   1  -3 -21  580.05   24.46
  -1   3  21  585.18   23.78
  -1  -3  21  544.32   15.99
   1   3 -20   63.66   12.53
   1  -3 -20   82.72   14.81
  -1  -3  20   86.75    8.64
  -1   3  20   67.33   14.11
   1  -3 -19  130.72   15.50
   1   3 -19  113.29   19.48
  -1  -3  19  147.81    9.51
  -1   3  19  140.41   14.70
   1  -3 -18    2.54   18.95
   1   3 -18   12.93   10.92
  -1   3  18   36.03   18.31
  -1  -3  18   -5.04    7.73
   1   3 -17 1195.48   42.08
   1  -3 -17 1126.79   44.33
  -1   3  17 1145.96   34.28
  -1  -3  17 1246.95   28.05
   1   3 -16  805.01   25.44
   1  -3 -16  858.47   28.00
  -1   3  16  771.46   27.08
  -1  -3  16  872.89   21.53
   1   3 -15 1715.82   44.28
   1  -3 -15 1793.18   47.27
  -1   3  15 1733.91   55.76
  -1  -3  15 1757.55   46.35
   1   3 -14  778.63   24.47
   1  -3 -14  867.25   26.67
  -1  -3  14  858.68   21.04
  -1   3  14  837.26   26.42
   1   3 -13 4930.39  134.78
   1  -3 -13 4856.84  136.50
  -1  -3  13 5028.21  128.37
  -1   3  13 4923.04  137.37
   1   3 -12  379.09   17.86
   1  -3 -12  365.32   25.98
  -1   3  12  403.18   17.04
  -1  -3  12  351.95   13.81
   1   3 -11 5255.61  145.69
   1  -3 -11 5145.11  145.33
  -1  -3  11 5345.31  137.55
  -1   3  11 5313.12  148.95
   1  -3 -10 2708.31   68.73
   1   3 -10 2727.08   69.13
  -1  -3  10 2759.48   63.90
  -1   3  10 2826.78   71.14
   1  -3  -9 9009.44  317.63
   1   3  -9 9254.48  309.19
  -1  -3   9 9441.12  299.83
  -1   3   9 9411.19  314.32
   1   3  -8 1707.17   55.80
   1  -3  -8 1838.42   46.12
  -1  -3   8 1852.98   49.38
  -1   3   8 1850.13   46.34
   1   3  -7 1046.42   30.20
   1  -3  -7 1043.17   28.94
  -1  -3   7 1088.25   26.93
  -1   3   7 1030.95   28.92
   1   3  -6 1236.37   34.53
   1  -3  -6 1272.01   33.91
  -1  -3   6 1213.74   30.81
  -1   3   6 1223.81   33.29
   1  -3  -511211.68  406.66
   1   3  -511694.45  444.56
  -1  -3   511834.82  433.91
  -1   3   511924.57  430.43
   1  -3  -4 1901.46   47.27
   1   3  -4 1966.28   49.87
  -1   3   4 1896.05   48.12
  -1  -3   4 1978.32   46.26
   1  -3  -3  674.82   21.11
   1   3  -3  597.74   21.72
  -1  -3   3  614.84   19.33
  -1   3   3  587.59   20.77
   1   3  -2 1421.85   38.52
   1  -3  -2 1425.44   35.53
  -1  -3   2 1421.52   34.99
  -1   3   2 1432.99   37.35
   1   3  -1  676.97   32.26
   1  -3  -1  687.78   29.79
  -1   3   1  712.99   31.06
  -1  -3   1  706.72   21.28
   1   3   0   41.53   11.81
   1  -3   0   61.89   10.54
  -1   3   0   37.45   11.50
  -1  -3   0   66.84   10.71
   1  -3   1  176.88   12.70
   1   3   1  231.12   14.81
  -1   3  -1  259.19   14.84
  -1  -3  -1  185.89   20.21
   1  -3   2  117.89   18.13
   1   3   2  114.15   13.71
  -1   3  -2  167.19   20.74
  -1  -3  -2  146.03   12.13
   1  -3   3  298.59   13.86
   1   3   3  297.43   16.24
  -1   3  -3  311.18   16.28
  -1  -3  -3  285.10   14.70
   1   3   4  367.22   17.74
   1  -3   4  365.75   14.42
  -1  -3  -4  379.61   16.04
  -1   3  -4  336.59   16.54
   1   3   5 1280.43   34.21
   1  -3   5 1193.62   29.25
  -1   3  -5 1156.64   32.01
  -1  -3  -5 1184.18   30.75
   1   3   6  336.34   17.38
   1  -3   6  365.63   19.83
  -1  -3  -6  288.62   15.76
  -1   3  -6  365.06   17.05
   1  -3   7 1086.62   25.73
   1   3   7  987.99   28.73
  -1   3  -7  941.42   28.17
  -1  -3  -7  976.97   27.38
   1  -3   8  326.08   12.93
   1   3   8  315.86   24.18
  -1   3  -8  321.62   15.85
  -1  -3  -8  364.50   15.71
   1  -3   9 2450.10   55.91
   1   3   9 2462.57   63.04
  -1  -3  -9 2429.73   70.18
  -1   3  -9 2505.66   62.21
   1   3  10   67.35   12.05
   1  -3  10   58.47    8.80
  -1   3 -10   38.80   11.73
  -1  -3 -10   67.04   11.72
   1  -3  11  542.73   21.64
   1   3  11  545.53   20.92
  -1  -3 -11  567.92   20.29
  -1   3 -11  584.73   28.11
   1   3  12  922.22   27.67
   1  -3  12  912.82   22.18
  -1  -3 -12  832.93   34.59
  -1   3 -12  842.17   26.27
   1   3  13 4052.80  112.20
   1  -3  13 4262.18  101.74
  -1  -3 -13 4031.45  109.58
  -1   3 -13 4099.79  106.91
   1  -3  14 1392.00   31.34
   1   3  14 1463.58   40.08
  -1   3 -14 1430.64   37.63
  -1  -3 -14 1416.76   38.68
   1  -3  15  167.36    9.61
   1   3  15  162.48   15.16
  -1  -3 -15  178.53   14.35
  -1   3 -15  151.94   13.55
   1   3  16  563.86   30.75
   1  -3  16  509.68   19.88
  -1   3 -16  498.59   19.51
  -1  -3 -16  527.75   28.91
   1   3  17  392.63   20.00
   1  -3  17  345.86   12.31
  -1  -3 -17  341.86   18.05
  -1   3 -17  368.28   17.16
   1  -3  18  712.09   17.96
   1   3  18  662.24   26.01
  -1   3 -18  734.80   24.17
  -1  -3 -18  655.28   25.32
   1  -3  19 1542.79   33.73
   1   3  19 1576.05   47.22
  -1  -3 -19 1634.32   46.14
  -1   3 -19 1558.25   43.16
   1   3  20  132.38   26.47
   1  -3  20  149.12   14.05
  -1  -3 -20  188.34   16.24
  -1   3 -20  181.26   14.91
   1   3  21 1117.86   49.21
   1  -3  21 1234.93   26.98
  -1  -3 -21 1180.71   37.46
  -1   3 -21 1149.22   33.99
   1  -3  22  179.45    9.47
   1   3  22  152.66   17.86
  -1  -3 -22  142.76   16.84
  -1   3 -22  183.62   15.44
   1   3  23  282.55   20.24
   1  -3  23  267.97   15.39
  -1  -3 -23  277.40   19.60
  -1   3 -23  283.53   25.10
   1   3  24   84.11   17.25
   1  -3  24   89.06    8.47
  -1  -3 -24  132.70   16.34
  -1   3 -24  129.50   14.23
   1  -3  25  221.63    9.89
   1   3  25  221.05   20.30
  -1  -3 -25  259.00   19.34
  -1   3 -25  253.20   24.65
   1   3  26  171.54   20.21
   1  -3  26  167.88   13.94
  -1  -3 -26  195.77   18.83
  -1   3 -26  181.59   15.97
   1   3  27  360.38   23.97
   1  -3  27  314.08   11.93
  -1   3 -27  335.87   19.47
  -1  -3 -27  336.44   22.61
   1   3  28   15.97   17.61
   1  -3  28   27.61    7.59
  -1  -3 -28   22.09   16.63
  -1   3 -28   44.40   13.66
   1   3  29   38.58   18.72
   1  -3  29   32.48    7.96
  -1  -3 -29   23.15   17.05
  -1   3 -29   25.44   13.77
   1   3  30  116.41   21.11
  -1   3 -30   99.20   24.94
  -1  -3 -30  115.54   19.83
   1   3  31   42.02   19.66
  -1  -3 -31   17.21   18.20
  -1   3 -31   20.73   13.96
   1   3  32   65.42   21.21
  -1   3 -32   43.58   15.15
  -1  -3 -32   22.99   18.91
   1   3  33  161.62   24.05
  -1   3 -33  157.07   17.61
   1   3  34   93.53   24.14
  -1   3 -34  122.47   17.53
  -1   3 -35   98.27   26.55
  -1   3 -36  104.76   17.22
   1   5 -31   54.78   20.00
   1  -5 -31   54.68   28.02
   1  -5 -30  260.86   35.90
   1   5 -30  286.40   25.86
   1  -5 -29   30.10   26.25
   1   5 -29   23.07   19.26
  -1  -5  29   -6.01   20.44
   1  -5 -28  248.35   34.04
  -1   5  28  223.89   32.46
  -1  -5  28  270.25   17.78
   1  -5 -27  172.28   30.81
   1   5 -27  193.52   23.76
  -1   5  27  263.40   30.49
  -1  -5  27  246.06   25.51
   1  -5 -26  396.87   34.35
   1   5 -26  379.58   26.57
  -1   5  26  409.87   34.05
  -1  -5  26  334.68   20.14
   1   5 -25   31.17   19.08
   1  -5 -25   45.09   25.25
  -1   5  25   17.01   24.25
  -1  -5  25   57.07   21.06
   1  -5 -24  168.94   28.42
   1   5 -24  180.61   22.75
  -1  -5  24  179.89   16.10
  -1   5  24  194.87   27.64
   1   5 -23  569.47   32.42
   1  -5 -23  568.80   38.14
  -1   5  23  598.68   55.60
  -1  -5  23  596.91   25.38
   1   5 -22  870.57   38.93
   1  -5 -22  939.01   46.55
  -1   5  22  895.08   43.78
  -1  -5  22  914.99   31.16
   1  -5 -21  278.75   29.10
   1   5 -21  350.65   37.20
  -1   5  21  244.61   27.96
  -1  -5  21  287.50   18.41
   1  -5 -20  378.15   30.52
   1   5 -20  356.37   26.65
  -1   5  20  377.21   29.26
  -1  -5  20  390.83   19.91
   1  -5 -19  330.68   41.05
   1   5 -19  257.89   34.98
  -1   5  19  302.42   27.21
  -1  -5  19  251.98   18.19
   1  -5 -18   75.42   34.65
   1   5 -18   75.66   18.63
  -1   5  18   63.06   21.57
  -1  -5  18   50.77   14.45
   1  -5 -17  341.23   28.95
   1   5 -17  399.68   25.89
  -1   5  17  348.55   41.70
  -1  -5  17  342.62   20.54
   1  -5 -16  208.37   24.48
   1   5 -16  167.11   22.34
  -1   5  16  211.32   24.32
  -1  -5  16  180.24   17.20
   1  -5 -15  199.36   24.37
   1   5 -15  182.55   22.45
  -1   5  15  194.32   24.19
  -1  -5  15  180.95   17.62
   1  -5 -14 1512.21   55.29
   1   5 -14 1447.22   52.24
  -1   5  14 1476.13   54.39
  -1  -5  14 1373.13   42.92
   1   5 -13  591.99   31.75
   1  -5 -13  596.58   33.04
  -1   5  13  575.27   32.21
  -1  -5  13  577.24   26.08
   1   5 -12   82.93   21.60
  -1   5  12   81.82   20.74
  -1  -5  12  123.39   16.47
   1  -5 -11   31.54   19.51
   1   5 -11   44.92   19.31
  -1   5  11   47.40   19.57
  -1  -5  11   52.12   15.88
   1  -5 -10   90.13   20.72
   1   5 -10  103.43   20.94
  -1  -5  10   90.50   16.44
  -1   5  10   18.37   32.12
   1  -5  -9  792.23   36.73
   1   5  -9  855.37   37.18
  -1  -5   9  831.46   31.85
  -1   5   9  852.06   37.31
   1  -5  -8  200.57   32.42
   1   5  -8   90.77   33.02
  -1   5   8  145.27   21.19
  -1  -5   8  100.94   17.84
   1  -5  -7  325.23   25.71
   1   5  -7  299.55   26.44
  -1   5   7  314.99   38.79
  -1  -5   7  270.16   22.39
   1  -5  -6 5284.77  172.12
   1   5  -6 5116.09  197.14
  -1   5   6 5266.80  176.16
  -1  -5   6 5193.68  163.26
   1  -5  -5 3125.58   98.31
   1   5  -5 3241.47  104.45
  -1   5   5 3372.34  104.61
  -1  -5   5 3111.80  113.54
   1  -5  -4  596.45   31.93
   1   5  -4  529.89   33.18
  -1  -5   4  628.65   28.61
  -1   5   4  638.78   32.21
   1  -5  -3 1628.22   54.81
   1   5  -3 1723.67   58.23
  -1   5   3 1600.78   56.36
  -1  -5   3 1509.38   66.62
   1  -5  -2  843.26   48.75
   1   5  -2  742.68   36.70
  -1   5   2  761.44   50.71
  -1  -5   2  782.07   33.05
   1   5  -1 1015.20   41.88
   1  -5  -1  917.21   37.26
  -1   5   1  980.67   39.18
  -1  -5   1  930.14   35.44
   1  -5   0 1467.60   49.23
   1   5   0 1426.31   52.06
  -1   5   0 1434.87   50.82
  -1  -5   0 1527.67   49.12
   1  -5   1  449.52   27.60
   1   5   1  482.38   44.51
  -1   5  -1  463.19   30.35
  -1  -5  -1  511.73   28.05
   1  -5   2 5166.72  164.84
   1   5   2 5233.20  175.15
  -1   5  -2 4989.73  166.76
  -1  -5  -2 5220.25  166.57
   1  -5   3 2113.62   82.96
   1   5   3 2230.33   94.61
  -1  -5  -3 2083.51   67.25
  -1   5  -3 2143.42   69.24
   1  -5   4 1284.32   43.16
   1   5   4 1270.04   49.20
  -1   5  -4 1334.19   48.21
  -1  -5  -4 1267.21   45.91
   1  -5   5 2165.75   65.15
   1   5   5 2250.91   75.16
  -1   5  -5 2311.39   93.94
  -1  -5  -5 2146.28   85.67
   1  -5   6  487.60   24.68
   1   5   6  501.81   44.39
  -1   5  -6  394.36   28.50
  -1  -5  -6  449.84   27.46
   1  -5   7  373.62   22.89
   1   5   7  379.14   28.32
  -1   5  -7  413.25   27.69
  -1  -5  -7  401.90   26.90
   1  -5   8  395.14   22.27
   1   5   8  343.31   27.35
  -1   5  -8  335.83   26.38
  -1  -5  -8  384.75   26.15
   1   5   9  968.01   57.85
   1  -5   9  849.09   31.54
  -1   5  -9  873.05   38.41
  -1  -5  -9  929.71   53.59
   1  -5  10  178.32   17.83
   1   5  10  144.02   24.10
  -1   5 -10  150.91   23.43
  -1  -5 -10  206.85   22.32
   1  -5  11  791.99   41.55
   1   5  11  788.29   39.41
  -1   5 -11  774.02   37.46
  -1  -5 -11  792.64   37.10
   1  -5  12 1828.10   54.41
   1   5  12 1921.55   86.08
  -1   5 -12 1892.20   77.69
  -1  -5 -12 1783.52   61.99
   1  -5  13  544.66   35.99
   1   5  13  504.16   32.75
  -1   5 -13  558.98   29.53
  -1  -5 -13  477.98   44.17
   1  -5  14   69.51   14.63
   1   5  14   32.95   21.80
  -1   5 -14   43.85   31.67
  -1  -5 -14   68.64   20.33
   1  -5  15  774.53   38.75
   1   5  15  821.76   40.39
  -1   5 -15  837.56   36.00
  -1  -5 -15  783.96   38.39
   1   5  16  327.08   42.99
   1  -5  16  296.00   19.17
  -1  -5 -16  314.55   27.04
  -1   5 -16  318.47   24.40
   1  -5  17   41.42   14.41
   1   5  17   86.90   23.17
  -1  -5 -17   71.32   21.46
  -1   5 -17   94.16   19.64
   1  -5  18  327.90   19.24
   1   5  18  355.25   30.06
  -1  -5 -18  328.55   28.18
  -1   5 -18  335.15   26.35
   1  -5  19  452.79   21.21
   1   5  19  478.16   33.98
  -1   5 -19  498.64   41.06
  -1  -5 -19  481.67   31.55
   1  -5  20  440.42   28.59
   1   5  20  394.01   32.59
  -1   5 -20  368.69   26.75
  -1  -5 -20  418.58   45.37
   1  -5  21   38.76   13.08
   1   5  21   45.33   37.28
  -1   5 -21   45.20   30.12
  -1  -5 -21   70.11   33.81
   1   5  22  279.30   44.88
  -1   5 -22  246.41   24.21
  -1  -5 -22  254.84   43.00
   1  -5  23  199.42   16.27
   1   5  23  181.64   29.23
  -1   5 -23  227.93   24.13
  -1  -5 -23  246.11   27.80
   1   5  24   95.49   27.27
   1  -5  24  109.71   21.48
  -1  -5 -24   93.28   25.60
  -1   5 -24  101.92   21.35
   1  -5  25  222.22   16.19
   1   5  25  245.14   31.14
  -1   5 -25  262.24   25.09
  -1  -5 -25  188.83   30.16
   1  -5  26  905.14   30.73
   1   5  26  978.08   52.90
  -1   5 -26 1093.12   60.60
  -1  -5 -26  981.46   49.62
   1   5  27  205.58   31.91
   1  -5  27  199.10   23.37
  -1   5 -27  197.94   23.96
  -1  -5 -27  203.00   29.88
   1   5  28   82.57   29.49
  -1  -5 -28  106.46   27.99
  -1   5 -28  133.96   22.37
   1   5  29    7.54   27.61
  -1  -5 -29   30.85   25.81
  -1   5 -29   32.74   19.87
   1   5  30  133.26   32.24
  -1   5 -30  176.66   23.60
  -1  -5 -30  172.40   30.70
   1  -7 -20  402.87   47.25
   1   7 -20  521.91   40.71
  -1   7  20  593.62   72.18
  -1  -7  20  511.44   31.45
   1  -7 -19  189.75   54.95
   1   7 -19  139.19   32.66
  -1   7  19  166.12   56.78
  -1  -7  19  150.25   24.21
   1  -7 -18  587.62   73.07
   1   7 -18  616.55   43.67
  -1   7  18  605.83   50.17
  -1  -7  18  618.73   35.90
   1  -7 -17    1.24   30.18
   1   7 -17   33.83   41.36
  -1  -7  17    8.44   20.94
  -1   7  17  -12.79   30.81
   1  -7 -16  837.45   53.44
   1   7 -16  782.90   48.98
  -1   7  16  711.79   55.12
  -1  -7  16  750.96   57.93
   1  -7 -15  267.23   39.61
   1   7 -15  298.84   35.08
  -1  -7  15  269.29   29.15
  -1   7  15  353.47   40.13
   1  -7 -14 1062.34   61.00
   1   7 -14 1158.74   82.31
  -1  -7  14 1003.32   46.68
  -1   7  14 1078.93   90.57
   1   7 -13    7.50   29.83
   1  -7 -13  110.49   30.89
  -1  -7  13   45.25   23.03
  -1   7  13   55.06   30.59
   1   7 -12  208.89   31.44
   1  -7 -12  162.26   33.28
  -1  -7  12  147.14   26.69
  -1   7  12  148.26   34.81
   1  -7 -11    5.59   43.32
   1   7 -11   38.42   44.76
  -1   7  11   24.42   28.54
   1   7 -10   14.16   27.77
   1  -7 -10  -18.56   28.23
  -1  -7  10   33.93   22.33
  -1   7  10   16.24   29.57
   1  -7  -9   14.08   28.36
   1   7  -9   39.21   28.69
  -1   7   9  108.08   47.30
  -1  -7   9   46.80   23.23
   1   7  -8  552.56   44.48
   1  -7  -8  530.95   41.91
  -1  -7   8  565.64   54.77
  -1   7   8  559.25   44.49
   1   7  -7  196.08   34.60
   1  -7  -7  205.34   33.96
  -1  -7   7  188.97   28.71
  -1   7   7  205.93   34.67
   1  -7  -6 1347.34   90.85
   1   7  -6 1394.16   66.85
  -1  -7   6 1432.76   60.22
  -1   7   6 1389.14   69.01
   1  -7  -5  234.50   34.35
   1   7  -5  229.47   36.23
  -1  -7   5  252.54   46.51
  -1   7   5  241.25   55.00
   1  -7  -4  263.98   34.92
   1   7  -4  238.37   37.33
  -1   7   4  297.67   36.31
  -1  -7   4  293.02   30.79
   1   7  -3  261.56   35.62
   1  -7  -3  250.91   32.43
  -1   7   3  212.16   33.92
  -1  -7   3  236.47   30.27
   1  -7  -2  855.85   68.77
   1   7  -2  833.13   76.48
  -1   7   2  941.10   53.25
  -1  -7   2  880.06   67.76
   1  -7  -1   46.16   26.41
   1   7  -1   71.46   30.13
  -1  -7   1   18.79   26.63
  -1   7   1   91.89   43.70
   1   7   0  106.49   30.50
   1  -7   0   53.21   27.23
  -1   7   0   88.10   30.15
  -1  -7   0   64.80   27.24
   1   7   1  145.72   47.28
   1  -7   1  100.45   41.31
  -1  -7  -1   56.65   27.47
  -1   7  -1   61.17   30.18
   1  -7   2  588.49   40.85
   1   7   2  662.41   47.19
  -1  -7  -2  643.06   43.05
  -1   7  -2  668.75   67.75
   1  -7   3  107.06   26.68
   1   7   3  106.42   31.29
  -1   7  -3   35.99   30.23
  -1  -7  -3   79.68   28.96
   1   7   4  290.62   38.81
   1  -7   4  317.49   32.02
  -1   7  -4  343.37   36.84
  -1  -7  -4  351.71   34.14
   1   7   5  264.86   39.87
   1  -7   5  297.29   31.47
  -1   7  -5  318.42   56.17
  -1  -7  -5  319.90   34.76
   1   7   6 1515.61   76.89
   1  -7   6 1594.28   64.26
  -1   7  -6 1632.47   72.27
  -1  -7  -6 1571.96   95.60
   1  -7   7   80.36   38.36
   1   7   7  120.04   32.12
  -1   7  -7   23.92   30.12
  -1  -7  -7   67.66   28.34
   1  -7   8    7.06   22.32
   1   7   8   19.05   29.32
  -1   7  -8   19.45   27.47
  -1  -7  -8   -1.47   26.72
   1   7   9   47.08   32.44
   1  -7   9   44.38   23.97
  -1   7  -9   64.53   28.50
  -1  -7  -9   61.94   28.84
   1   7  10  202.97   36.38
   1  -7  10  196.11   40.99
  -1  -7 -10  173.11   49.42
  -1   7 -10  202.66   32.84
   1  -7  11   15.71   22.95
   1   7  11   45.99   30.82
  -1   7 -11   22.39   28.21
  -1  -7 -11   87.43   44.23
   1  -7  12  275.97   29.32
   1   7  12  301.66   40.20
  -1   7 -12  278.88   34.58
  -1  -7 -12  298.52   37.12
   1  -7  13  139.70   25.74
   1   7  13  211.69   55.58
  -1   7 -13  132.33   31.06
  -1  -7 -13  126.69   33.71
   1  -7  14 1822.35   70.69
   1   7  14 1858.27   89.91
  -1   7 -14 1945.12  108.66
  -1  -7 -14 1775.29   86.03
   1   7  15  182.53   37.15
   1  -7  15  157.86   38.49
  -1   7 -15  155.46   31.22
  -1  -7 -15  154.41   35.10
   1  -7  16   97.09   22.73
   1   7  16   68.58   34.82
  -1   7 -16   61.76   28.21
  -1  -7 -16   17.67   31.00
   1  -7  17   96.84   23.61
   1   7  17  144.64   36.39
  -1   7 -17  150.09   47.61
  -1  -7 -17  154.37   51.93
   1   7  18  801.21   56.75
   1  -7  18  723.09   38.24
  -1   7 -18  745.28   46.85
  -1  -7 -18  683.43   76.74
   1   7  19  170.52   56.17
   1  -7  19   88.88   21.82
  -1   7 -19   43.31   28.54
  -1  -7 -19  112.12   52.96
   2   0 -35   24.77   13.91
   2   0 -34  990.82   33.49
  -2   0  34  930.80   29.74
   2   0 -33   92.90   21.78
  -2   0  33   71.90   12.37
   2   0 -32   14.14   12.30
  -2   0  32   19.34   16.48
   2   0 -31  161.96   14.70
  -2   0  31  172.11   18.55
   2   0 -30  987.62   29.66
  -2   0  30  943.44   26.40
   2   0 -29   38.78   16.71
  -2   0  29   11.86    8.99
   2   0 -28  842.02   25.39
  -2   0  28  781.04   28.08
   2   0 -27   14.46    9.91
  -2   0  27    4.60    7.96
  -2   0  26  321.71   12.16
  -2   0  26  367.40   13.32
  -2   0  25    9.45    7.46
  -2   0  25   16.75    7.88
   2   0 -24  203.00    9.65
  -2   0  24  204.63   10.26
   2   0 -23   83.68    7.80
  -2   0  23   97.37   12.92
   2   0 -22 3398.81   73.32
  -2   0  22 3071.02   68.57
   2   0 -21   94.13   10.53
  -2   0  21   78.46    7.07
   2   0 -20 1241.37   23.77
  -2   0  20 1175.43   23.71
   2   0 -19  490.94   11.70
  -2   0  19  540.03   16.01
  -2   0  19  564.86   12.76
   2   0 -18  109.85    5.80
  -2   0  18  108.56    6.16
  -2   0  18  104.61    6.41
   2   0 -17  312.13   10.96
  -2   0  17  305.43   11.28
  -2   0  17  266.16    8.44
   2   0 -16  421.45    9.31
  -2   0  16  427.06   12.02
  -2   0  16  409.19   13.34
   2   0 -15    8.96    4.04
   2   0 -15    2.55    3.97
  -2   0  15    2.28    4.82
  -2   0  15    9.78    4.04
   2   0 -14 3647.89   74.62
   2   0 -14 3720.61   73.76
  -2   0  14 3564.11   72.99
  -2   0  14 3742.23   72.70
   2   0 -13  124.55    7.50
   2   0 -13  127.53    4.76
  -2   0  13  142.23    6.03
  -2   0  13  133.33    4.86
   2   0 -12 2738.13   46.46
   2   0 -12 2618.83   50.10
  -2   0  12 2795.35   48.35
  -2   0  12 2786.54   54.01
   2   0 -11   10.28    3.20
   2   0 -11    7.07    4.16
  -2   0  11    0.12    3.79
  -2   0  11    0.49    2.84
   2   0 -10 9620.32  249.78
   2   0 -10 8952.91  243.77
  -2   0  10 9163.20  242.04
  -2   0  10 9415.36  257.90
   2   0  -9  142.93    4.37
   2   0  -9  123.63    3.27
  -2   0   9  126.11    7.47
  -2   0   9  129.57    3.49
   2   0  -8  965.73   14.69
   2   0  -8  963.63   12.92
  -2   0   8 1006.43   16.25
  -2   0   8  998.56   15.48
   2   0  -7 1771.63   26.17
   2   0  -7 1866.82   32.01
  -2   0   7 1837.50   29.70
  -2   0   7 1802.11   25.19
   2   0  -6 1892.39   31.35
   2   0  -6 1836.67   25.42
  -2   0   6 1787.73   28.28
  -2   0   6 1787.57   23.89
   2   0  -5  219.92    2.79
   2   0  -5  201.06    6.48
  -2   0   5  221.24    7.60
  -2   0   5  204.57    3.71
   2   0  -412105.32  368.55
   2   0  -412841.88  360.36
  -2   0   413516.42  407.47
  -2   0   412554.75  358.09
   2   0   3  363.71    5.82
   2   0   3  379.86    3.41
  -2   0  -3  399.51    6.64
   2   0   429019.81 1458.16
  -2   0  -429823.69 1391.87
  -2   0  -429195.56 1485.71
   2   0   5  159.30    5.65
  -2   0  -5  153.00    9.60
  -2   0  -5  172.45    2.53
   2   0   671559.53 6485.30
  -2   0  -671951.72 6257.23
  -2   0  -671749.08 6292.59
  -2   0  -667998.82 6223.27
   2   0   7  301.93    7.08
  -2   0  -7  311.04    3.90
  -2   0  -7  311.06   12.09
  -2   0  -7  293.95    5.32
   2   0   8   86.26    4.65
  -2   0  -8   77.97    5.35
   2   0   9 5128.39  110.57
  -2   0  -9 4991.26   97.41
  -2   0  -9 5041.23  110.13
  -2   0  -9 4983.76   93.81
   2   0  10 2898.41   52.07
  -2   0 -10 2693.12   50.80
  -2   0 -10 2702.30   43.52
  -2   0 -10 2481.59   39.58
   2   0  11   28.63    7.77
  -2   0 -11   31.47    5.69
  -2   0 -11   36.08    3.04
  -2   0 -11   39.82    2.28
   2   0  1215884.79  591.21
  -2   0 -1215434.09  577.94
  -2   0 -1215820.16  558.34
  -2   0 -1215152.23  522.96
  -2   0 -13   14.85    3.80
  -2   0 -13   18.17    6.20
  -2   0 -13   13.88    3.51
  -2   0 -14 4698.33  114.58
  -2   0 -14 4578.24   90.51
  -2   0 -14 4627.87   95.92
  -2   0 -15  731.87   11.29
  -2   0 -15  716.53   12.78
  -2   0 -15  690.77   16.32
  -2   0 -16 1391.81   26.87
  -2   0 -16 1398.09   23.73
  -2   0 -16 1510.21   30.00
  -2   0 -17   40.52    6.77
  -2   0 -17   32.52    6.73
  -2   0 -17   28.60    5.08
  -2   0 -18  603.55   15.49
  -2   0 -18  580.85   12.07
  -2   0 -18  591.93   10.44
  -2   0 -19   92.11    8.79
  -2   0 -19  113.58    4.77
  -2   0 -19   76.54    6.35
  -2   0 -20 2837.02   57.38
  -2   0 -20 3004.32   59.21
  -2   0 -20 2658.51   69.10
  -2   0 -21   18.99    8.75
  -2   0 -21   14.58    4.30
  -2   0 -21    4.12    8.15
  -2   0 -22  138.55   10.42
  -2   0 -22  129.82    7.54
  -2   0 -22  137.94    6.03
  -2   0 -23   68.17   10.06
  -2   0 -23   81.42    7.28
  -2   0 -24  264.58   10.37
  -2   0 -24  300.93   13.62
   2   0  25  232.97   13.71
  -2   0 -25  230.08   14.71
   2   0  26  146.75   13.09
  -2   0 -26  169.91    9.98
   2   0  27  317.97   15.99
  -2   0 -27  303.51   12.63
   2   0  28 1661.26   44.98
  -2   0 -28 1668.63   45.61
   2   0  29   68.83   20.05
  -2   0 -29   56.11   15.03
   2   0  30  201.74   15.84
   2   0  31  114.36   14.87
   2   0  32  640.05   25.63
   2   0  33   21.18   22.19
   2   0  34  424.80   23.52
   2   0  35   15.44   15.40
   2   0  36   18.18   15.63
   2   0  37   19.16   27.35
   2   0  38   61.68   18.75
   2   2 -36   76.14   14.31
   2   2 -35  103.28   14.47
   2  -2 -35  112.85   20.14
   2  -2 -34  803.13   36.41
   2   2 -34  820.52   36.01
  -2  -2  34  863.68   33.54
   2   2 -33   46.19   11.72
   2  -2 -33   15.48   17.20
  -2  -2  33   23.61   10.45
   2   2 -32  113.97   18.10
   2  -2 -32   76.79   17.86
  -2  -2  32   85.20   16.63
  -2   2  32  133.56   24.69
   2   2 -31   77.68   12.15
   2  -2 -31  113.73   26.74
  -2  -2  31  132.81   10.72
  -2   2  31  121.23   23.90
   2   2 -30  410.45   16.46
   2  -2 -30  437.26   33.42
  -2  -2  30  438.53   15.49
  -2   2  30  388.55   29.31
   2  -2 -29  375.71   21.52
   2   2 -29  382.64   15.86
  -2  -2  29  334.76   13.65
  -2   2  29  446.42   27.26
   2  -2 -28  230.45   18.03
   2   2 -28  219.62   13.22
  -2  -2  28  217.51   11.33
  -2   2  28  287.08   23.75
   2   2 -27  264.91   13.72
   2  -2 -27  258.89   17.88
  -2  -2  27  260.17   11.61
  -2   2  27  269.46   22.97
   2  -2 -26 1383.26   41.37
   2   2 -26 1276.95   33.21
  -2  -2  26 1454.30   33.02
  -2   2  26 1307.89   45.43
   2  -2 -25  187.94   15.65
   2   2 -25  136.70   17.82
  -2  -2  25  170.96   10.03
  -2   2  25  195.79   20.44
   2  -2 -24  335.42   18.52
   2   2 -24  332.49   14.32
  -2  -2  24  348.73   11.91
  -2   2  24  342.84   23.16
   2   2 -23   -2.67   13.97
   2  -2 -23   30.85   11.62
  -2   2  23   -0.52    9.87
  -2  -2  23    0.96    7.07
   2   2 -22 2926.32   68.92
   2  -2 -22 2740.90   73.91
  -2  -2  22 2847.11   62.73
  -2   2  22 2949.81   72.12
   2  -2 -21  206.34   14.80
   2   2 -21  251.86   11.87
  -2   2  21  237.15   13.08
  -2  -2  21  206.37    9.77
   2   2 -20 2163.85   49.74
   2  -2 -20 2176.62   55.89
  -2   2  20 2363.05   54.34
  -2  -2  20 2240.30   52.32
   2   2 -19  271.55   12.29
   2  -2 -19  266.07   14.67
  -2  -2  19  291.40    9.98
  -2   2  19  281.93   17.99
   2   2 -18  157.47   14.84
   2  -2 -18  173.71   12.27
  -2  -2  18  166.69    8.22
  -2   2  18  167.16   10.70
   2   2 -17  478.58   14.54
   2  -2 -17  432.33   16.37
  -2  -2  17  522.18   12.72
  -2   2  17  446.79   14.87
   2  -2 -16 1881.18   43.84
   2   2 -16 1844.73   40.18
  -2  -2  16 1848.26   37.02
  -2   2  16 1834.56   40.50
   2   2 -15  503.49   20.64
   2  -2 -15  457.88   13.40
   2  -2 -15  458.57   15.71
  -2   2  15  476.71   14.77
  -2  -2  15  459.53   16.74
   2  -2 -14 5709.49  137.75
   2  -2 -14 5284.42  141.32
   2   2 -14 5576.29  143.16
  -2  -2  14 5424.96  133.04
  -2   2  14 5391.05  141.00
   2   2 -13  720.71   18.62
   2  -2 -13  722.47   17.71
   2  -2 -13  731.05   26.43
  -2  -2  13  714.96   16.57
  -2   2  13  737.08   18.46
   2  -2 -12 2821.56   53.62
   2   2 -12 2597.22   58.57
   2  -2 -12 2506.41   58.61
  -2  -2  12 2684.96   61.38
  -2   2  12 2630.34   64.19
   2   2 -11  472.21   15.42
   2  -2 -11  497.75   15.79
   2  -2 -11  448.90   10.63
  -2  -2  11  487.28   12.76
  -2   2  11  455.52   13.73
   2   2 -10 1828.89   42.22
   2  -2 -10 1958.59   36.53
   2  -2 -10 1991.89   43.42
  -2  -2  10 1925.45   42.95
  -2  -2  10 1888.56   37.99
  -2   2  10 1818.53   39.54
   2   2  -9 3969.21   91.16
   2  -2  -9 3999.48  105.36
   2  -2  -9 4175.91   93.32
   2   2  -9 4105.76   99.28
  -2  -2   9 4089.12   92.07
  -2  -2   9 4184.38  100.17
  -2   2   9 3852.00   91.07
   2   2  -830912.86 1733.53
   2   2  -831800.88 1810.96
   2  -2  -830480.61 1684.72
   2  -2  -829934.10 1710.65
  -2  -2   830740.93 1715.82
  -2  -2   830172.69 1729.40
  -2   2   830728.61 1757.80
   2   2  -7 1340.53   27.74
   2   2  -7 1465.37   32.61
   2  -2  -7 1505.95   38.89
   2  -2  -7 1358.71   26.21
  -2  -2   7 1442.44   35.61
  -2  -2   7 1339.54   29.91
  -2   2   7 1384.96   34.99
  -2   2   7 1289.58   26.37
   2   2  -6 8961.95  270.15
   2   2  -6 8490.38  255.32
   2  -2  -6 8584.16  257.32
   2  -2  -6 8514.51  252.01
  -2  -2   6 8730.11  262.00
  -2  -2   6 8943.05  267.15
  -2   2   6 8961.87  256.83
  -2   2   6 8803.76  270.20
   2   2  -5  274.44   12.40
   2   2  -5  291.48    9.91
   2  -2  -5  278.01    9.09
  -2  -2   5  293.76   11.20
  -2  -2   5  280.28   10.73
  -2   2   5  282.99    9.50
  -2   2   5  278.16   15.16
   2   2  -417809.91  733.64
   2   2  -417682.97  710.54
   2  -2  -416739.54  683.42
   2  -2  -417080.22  696.21
  -2  -2   416858.54  691.84
  -2  -2   417132.06  692.23
  -2   2   417777.86  715.53
  -2   2   417030.14  693.49
   2   2  -3 2168.06   47.82
   2  -2  -3 2259.14   49.30
   2  -2  -3 2284.23   47.16
   2   2  -3 2253.96   44.46
  -2  -2   3 2214.23   51.59
  -2  -2   3 2111.03   43.60
  -2   2   3 2241.47   46.39
  -2   2   3 2299.50   43.66
   2   2  -2 1930.88   42.01
   2   2  -2 1788.50   40.16
   2  -2  -2 1965.47   40.14
   2  -2  -2 2087.64   40.77
  -2  -2   2 1900.52   38.74
  -2  -2   2 1956.50   39.51
  -2   2   2 1918.83   36.11
  -2   2   2 1840.08   38.60
   2   2  -1  938.02   23.00
   2   2  -1  938.85   19.61
   2  -2  -1  961.73   20.12
   2  -2  -1 1000.29   26.97
  -2  -2   1  984.53   21.31
  -2  -2   1  927.58   20.33
  -2   2   1  900.90   20.85
  -2   2   1  973.78   18.85
   2   2   0 9453.09  284.34
   2  -2   0 9679.49  294.19
   2  -2   0 9635.83  301.98
   2   2   0 9580.80  299.29
  -2  -2   0 9912.47  299.63
  -2  -2   0 9501.05  289.13
  -2   2   0 9458.19  290.98
  -2   2   0 9283.54  276.13
   2   2   1   58.69    9.68
   2   2   1   62.04    6.83
   2  -2   1   49.62   12.13
   2  -2   1   66.92    7.56
  -2  -2  -1   87.04    8.02
  -2  -2  -1   82.85    7.48
  -2   2  -1   77.48    8.55
  -2   2  -1   71.57    6.15
   2   2   2 6351.90  170.32
   2  -2   2 6216.79  167.84
   2   2   2 6447.99  164.34
   2  -2   2 6471.69  168.54
  -2  -2  -2 6332.10  173.69
  -2   2  -2 6288.79  165.73
  -2  -2  -2 6471.99  166.25
  -2   2  -2 6495.30  168.00
   2   2   3 1551.77   29.90
   2   2   3 1488.25   33.42
   2  -2   3 1556.01   30.50
   2  -2   3 1499.07   31.20
  -2  -2  -3 1505.61   31.38
  -2  -2  -3 1497.26   29.64
  -2   2  -3 1528.33   32.04
  -2   2  -3 1577.28   33.23
   2   2   4 2245.19   43.27
   2   2   4 2179.42   47.41
   2  -2   4 2143.91   42.72
   2  -2   4 2129.82   44.50
  -2  -2  -4 2105.38   44.03
  -2  -2  -4 2160.84   42.37
  -2   2  -4 2184.65   42.09
  -2   2  -4 2156.41   52.42
   2   2   5  518.01   12.69
   2   2   5  527.51   16.11
   2  -2   5  523.90   12.95
   2  -2   5  510.27   20.29
  -2  -2  -5  511.55   14.53
  -2  -2  -5  506.68   12.72
  -2   2  -5  536.41   15.65
  -2   2  -5  535.03   12.37
   2   2   6 9207.31  297.94
   2   2   6 9243.45  272.47
   2  -2   6 9225.78  272.78
   2  -2   6 9604.09  293.69
  -2  -2  -6 9205.56  273.64
  -2  -2  -6 8699.49  279.75
  -2   2  -6 9440.13  280.03
  -2   2  -6 9161.21  279.96
   2   2   7 2067.36   46.76
   2   2   7 2147.84   42.62
   2  -2   7 2068.56   46.32
  -2  -2  -7 2045.26   44.39
  -2  -2  -7 2175.60   42.66
  -2   2  -7 2110.52   45.73
  -2   2  -7 1980.51   44.50
   2   2   817478.29  709.09
   2   2   817490.53  738.77
   2  -2   817490.29  700.20
  -2  -2  -817468.55  727.35
  -2   2  -817032.92  726.49
  -2   2  -817505.25  705.10
   2   2   9  669.55   15.51
   2  -2   9  676.64   15.04
   2   2   9  733.50   27.48
  -2  -2  -9  683.01   18.57
  -2   2  -9  730.32   19.89
  -2   2  -9  699.40   15.33
   2  -2  10 3308.53   66.69
   2   2  10 3216.38   74.94
   2   2  10 3168.19   67.28
  -2  -2 -10 3224.73   72.88
  -2   2 -10 3011.52   70.24
  -2   2 -10 3152.02   70.31
   2   2  11 2314.53   52.83
   2  -2  11 2286.30   44.36
   2   2  11 2385.19   47.89
  -2  -2 -11 2277.27   50.76
  -2   2 -11 2410.65   61.40
  -2   2 -11 2281.98   45.49
   2   2  12 1210.77   29.56
   2  -2  12 1251.59   26.81
  -2  -2 -12 1258.02   28.22
  -2   2 -12 1188.81   23.81
  -2   2 -12 1259.30   28.70
   2   2  13   56.44    9.96
   2  -2  13   78.02    8.79
  -2  -2 -13   75.75    8.95
  -2   2 -13   86.26   14.05
  -2   2 -13   76.98    6.52
   2   2  14 4394.84  114.49
   2  -2  14 4559.52  105.38
  -2  -2 -14 4652.59  125.51
  -2   2 -14 4762.75  117.48
  -2   2 -14 4592.61  106.42
   2  -2  15 1834.29   37.88
   2   2  15 1756.54   51.26
  -2  -2 -15 1866.79   41.77
  -2   2 -15 1793.90   48.88
  -2   2 -15 1890.27   37.85
   2   2  16 1363.24   35.33
   2  -2  16 1385.42   28.87
  -2  -2 -16 1385.47   33.19
  -2   2 -16 1452.03   34.07
  -2   2 -16 1401.94   33.86
   2  -2  17 2067.00   38.98
   2   2  17 2172.35   53.98
  -2  -2 -17 2128.84   50.25
  -2   2 -17 2114.37   56.97
  -2   2 -17 2186.70   50.23
   2   2  18 2201.86   55.80
   2  -2  18 2174.61   40.51
  -2  -2 -18 2161.38   51.75
  -2   2 -18 2100.01   50.01
   2   2  19 1090.45   32.09
   2  -2  19 1146.75   20.92
  -2  -2 -19 1150.58   37.34
  -2   2 -19 1152.53   37.36
   2   2  20 4232.21  116.73
   2  -2  20 4157.89   90.35
  -2   2 -20 4067.58  107.18
   2   2  21  755.74   25.49
   2  -2  21  692.24   18.00
  -2  -2 -21  765.48   30.50
  -2   2 -21  739.71   22.93
   2  -2  22  140.84    6.52
   2   2  22  142.69   22.99
  -2   2 -22  134.98   12.63
  -2  -2 -22  152.66   19.00
   2   2  23   82.42   22.14
   2  -2  23   70.66    6.15
  -2  -2 -23   87.65   18.25
  -2   2 -23   86.32   11.83
   2  -2  24  567.55   13.38
   2   2  24  597.19   33.80
  -2  -2 -24  564.05   28.84
  -2   2 -24  485.91   28.51
   2   2  25   27.16   21.41
   2  -2  25    6.46    9.13
  -2  -2 -25   26.88   17.37
  -2   2 -25    7.19   10.48
   2  -2  26  434.29   12.10
   2   2  26  461.62   32.70
  -2   2 -26  408.55   18.24
  -2  -2 -26  456.86   27.20
   2   2  27  104.86   25.12
   2  -2  27  102.47   11.46
  -2   2 -27   94.72   19.61
  -2  -2 -27   96.70   20.73
   2  -2  28  317.96   10.81
   2   2  28  280.76   21.15
  -2   2 -28  267.98   16.65
   2   2  29  135.94   18.96
   2  -2  29  169.64    8.96
  -2   2 -29  105.25   14.45
  -2  -2 -29  134.89   23.16
   2   2  30   36.88   16.41
  -2   2 -30   16.87   12.56
  -2  -2 -30    4.22   20.64
   2   2  31  105.02   18.53
  -2   2 -31   67.98   14.21
   2   2  32  278.44   24.15
  -2   2 -32  290.00   18.04
   2   2  33   22.15   18.45
  -2   2 -33   16.71   13.93
   2   2  34  147.36   23.05
  -2   2 -34  176.87   17.48
   2   2  35   -7.03   20.36
  -2   2 -35   55.20   23.04
   2   2  36  -12.97   32.33
  -2   2 -36   30.96   14.91
  -2   2 -37    6.38   15.45
   2   4 -34  389.21   25.05
   2  -4 -34  465.97   36.43
   2   4 -33  240.88   31.29
   2  -4 -33  191.21   30.60
   2  -4 -32  213.85   29.67
   2   4 -32  175.53   20.03
  -2  -4  32  189.51   22.36
   2   4 -31   97.13   26.96
   2  -4 -31   83.82   26.27
  -2  -4  31   94.82   13.22
   2   4 -30  284.56   20.68
   2  -4 -30  266.43   29.40
  -2  -4  30  263.54   23.07
   2   4 -29  292.46   30.39
   2  -4 -29  350.39   28.25
  -2  -4  29  227.12   15.50
  -2   4  29  280.55   25.87
   2   4 -28  102.19   17.16
   2  -4 -28  178.92   36.50
  -2   4  28  144.70   33.24
  -2  -4  28   99.99   12.19
   2   4 -27  125.74   17.49
   2  -4 -27  146.84   35.84
  -2  -4  27  117.93   12.58
  -2   4  27  137.69   32.23
   2   4 -26  244.19   19.75
   2  -4 -26  234.90   38.24
  -2  -4  26  247.76   14.65
  -2   4  26  218.86   36.00
   2   4 -25  110.13   17.63
   2  -4 -25  136.97   35.01
  -2  -4  25  161.96   13.01
  -2   4  25  163.11   21.20
   2  -4 -24  271.07   36.63
   2   4 -24  244.83   19.68
  -2   4  24  260.04   22.68
  -2  -4  24  226.19   14.69
   2   4 -23  570.84   25.85
   2  -4 -23  609.43   32.15
  -2   4  23  617.15   29.65
  -2  -4  23  591.82   20.84
   2   4 -22  152.30   17.91
   2  -4 -22  192.32   21.52
  -2  -4  22  161.37   13.15
  -2   4  22  186.65   19.75
   2   4 -21  184.20   17.56
   2  -4 -21  155.36   21.78
  -2  -4  21  218.74   19.98
  -2   4  21  180.18   19.55
   2   4 -20  217.50   19.37
   2  -4 -20  255.08   21.85
  -2  -4  20  244.12   14.75
  -2   4  20  197.47   31.84
   2   4 -19   42.61   14.61
   2  -4 -19   11.29   17.47
  -2   4  19   24.79   16.45
   2   4 -18  230.48   19.24
   2  -4 -18  256.88   21.85
  -2  -4  18  231.09   14.43
  -2   4  18  249.07   20.27
   2   4 -17   67.68   15.39
   2  -4 -17   72.84   17.48
  -2  -4  17   53.43   18.47
  -2   4  17   65.87   16.45
   2   4 -16 2462.23   71.77
   2  -4 -16 2557.60   77.05
  -2  -4  16 2501.23   64.73
  -2   4  16 2528.70   90.81
   2  -4 -15 1090.71   52.85
   2   4 -15 1099.97   48.05
  -2  -4  15 1088.41   31.60
  -2   4  15 1068.76   37.58
   2   4 -14 1913.01   56.68
   2  -4 -14 1910.26   58.25
  -2  -4  14 1944.45   49.61
  -2   4  14 1828.27   56.48
   2   4 -13   72.51   26.87
   2  -4 -13  114.88   17.44
  -2  -4  13  103.65   13.24
  -2   4  13  106.79   16.32
   2   4 -12   93.00   16.45
   2  -4 -12  124.87   16.32
  -2  -4  12  106.69   12.69
  -2   4  12   94.94   16.11
   2   4 -11   52.84   15.48
   2  -4 -11   51.60   15.76
  -2  -4  11   57.67   12.11
  -2   4  11   71.16   23.05
   2  -4 -10  368.80   21.00
   2   4 -10  347.26   20.60
  -2  -4  10  353.69   24.91
  -2   4  10  327.07   19.65
   2   4  -9   61.82   15.34
   2  -4  -9   59.44   16.22
  -2  -4   9   67.97   13.13
  -2   4   9   53.79   14.51
   2   4  -8 2800.08   94.34
   2  -4  -8 2858.63   80.66
  -2  -4   8 2750.07   83.54
  -2   4   8 2858.80   79.58
   2  -4  -7 2625.99   88.30
   2   4  -7 2572.37   74.95
  -2  -4   7 2591.05   67.72
  -2   4   7 2658.92   73.60
   2   4  -6 2260.53   64.75
   2  -4  -6 2319.77   64.74
  -2   4   6 2358.36   77.91
  -2  -4   6 2381.36   71.99
   2   4  -5  225.94   19.56
   2  -4  -5  261.23   18.73
  -2  -4   5  243.69   16.33
  -2   4   5  261.93   17.91
   2   4  -4  142.18   16.98
   2  -4  -4  120.12   15.78
  -2  -4   4  124.46   14.32
  -2   4   4  123.50   23.01
   2   4  -3  224.38   19.53
   2  -4  -3  284.42   17.25
  -2   4   3  255.94   17.71
  -2  -4   3  255.00   16.53
   2   4  -2  940.62   34.43
   2  -4  -2 1008.54   41.48
  -2  -4   2 1037.26   30.52
  -2   4   2 1004.45   32.23
   2   4  -1  585.66   37.15
   2  -4  -1  594.95   23.17
  -2  -4   1  586.51   23.28
  -2   4   1  605.02   24.58
   2   4   0 3253.15   92.30
   2  -4   0 3149.41   97.52
  -2  -4   0 3146.00   96.16
  -2   4   0 3243.54   88.93
   2   4   1 2420.36   82.29
   2  -4   1 2249.91   60.31
  -2  -4  -1 2259.43   60.77
  -2   4  -1 2259.26   62.87
   2   4   2  559.28   25.31
   2  -4   2  525.32   30.27
  -2  -4  -2  536.98   31.81
  -2   4  -2  544.40   23.52
   2   4   3 1238.51   52.07
   2  -4   3 1149.97   33.55
  -2  -4  -3 1188.87   35.60
  -2   4  -3 1135.55   36.16
   2   4   4 2827.77   81.38
   2  -4   4 2839.01   73.18
  -2  -4  -4 2786.03   74.80
  -2   4  -4 2867.66   78.29
   2   4   5  928.55   46.17
   2  -4   5  906.62   28.23
  -2  -4  -5  886.81   29.68
  -2   4  -5  850.49   31.25
   2   4   6 1626.87   49.30
   2  -4   6 1570.60   41.15
  -2  -4  -6 1471.71   43.63
  -2   4  -6 1631.87   46.98
   2   4   7  941.89   45.87
   2  -4   7  875.16   35.74
  -2   4  -7  905.89   32.28
  -2  -4  -7  913.09   40.94
   2   4   8  332.69   20.89
   2  -4   8  263.92   15.95
  -2  -4  -8  305.14   18.83
  -2   4  -8  325.25   19.95
   2   4   9  420.84   23.62
   2  -4   9  380.08   17.42
  -2  -4  -9  349.69   21.04
  -2   4  -9  386.28   22.28
   2   4  10  857.31   43.50
   2  -4  10  780.23   32.86
  -2  -4 -10  749.55   40.14
  -2   4 -10  802.60   29.37
   2  -4  11 1637.11   43.23
   2   4  11 1720.14   53.56
  -2  -4 -11 1711.18   50.55
  -2   4 -11 1760.49   51.04
   2   4  12  347.56   24.03
   2  -4  12  375.98   16.77
  -2   4 -12  348.20   21.12
  -2  -4 -12  411.45   21.70
   2   4  13  654.67   43.03
  -2   4 -13  679.14   28.30
  -2  -4 -13  739.86   28.50
   2  -4  14  242.40   14.62
   2   4  14  237.88   22.15
  -2   4 -14  238.28   18.66
  -2  -4 -14  249.20   29.57
   2   4  15  427.93   25.50
   2  -4  15  394.60   16.62
  -2  -4 -15  360.43   33.95
  -2   4 -15  373.15   22.55
   2   4  16  168.15   20.71
   2  -4  16  160.36   18.78
  -2  -4 -16  171.96   19.09
  -2   4 -16  115.00   17.92
   2   4  17  806.73   50.55
   2  -4  17  867.34   25.50
  -2  -4 -17  862.38   34.93
  -2   4 -17  824.65   32.35
   2   4  18 3269.41  103.07
   2  -4  18 3099.27   78.78
  -2  -4 -18 3108.21   97.37
  -2   4 -18 3138.63  109.36
   2   4  19  180.49   22.51
   2  -4  19  181.50   18.19
  -2  -4 -19  180.19   20.54
  -2   4 -19  187.44   18.91
   2   4  20   54.39   18.95
   2  -4  20   36.50   10.04
  -2  -4 -20   81.77   17.34
  -2   4 -20   46.46   15.75
   2   4  21   69.63   19.87
   2  -4  21   55.37   10.05
  -2  -4 -21   93.45   28.38
  -2   4 -21   63.46   16.51
   2   4  22 1165.05   61.35
   2  -4  22 1053.49   34.34
  -2  -4 -22 1043.34   57.02
  -2   4 -22 1106.82   39.37
   2   4  23  496.06   45.20
   2  -4  23  462.00   16.57
  -2   4 -23  468.59   25.60
  -2  -4 -23  473.68   40.50
   2   4  24   62.35   22.11
   2  -4  24   68.04   10.03
  -2   4 -24   73.81   17.64
  -2  -4 -24   60.56   30.82
   2  -4  25  578.91   25.49
   2   4  25  689.68   37.21
  -2  -4 -25  703.49   48.36
  -2   4 -25  674.49   42.50
   2   4  26  890.25   43.63
   2  -4  26  838.16   23.67
  -2  -4 -26  918.45   39.97
  -2   4 -26  898.36   34.97
   2   4  27  125.45   25.05
   2  -4  27  120.87   10.61
  -2  -4 -27  141.79   22.07
  -2   4 -27  164.34   19.27
   2   4  28   94.54   24.48
  -2  -4 -28   79.92   33.25
  -2   4 -28   60.37   17.93
   2   4  29  133.16   26.87
  -2  -4 -29  100.46   35.65
  -2   4 -29  125.06   19.56
   2   4  30  230.46   31.15
  -2  -4 -30  210.84   40.28
  -2   4 -30  243.08   33.75
   2   4  31    2.15   26.01
  -2  -4 -31   68.34   33.28
  -2   4 -31   13.26   17.85
   2   4  32  348.72   36.23
  -2   4 -32  372.88   26.75
   2   4  33  296.67   34.75
  -2   4 -33  309.41   36.11
   2   6 -26  231.76   28.23
   2  -6 -26  214.73   37.64
  -2  -6  26  237.86   21.25
   2   6 -25  130.98   25.47
   2  -6 -25   71.68   32.83
  -2  -6  25  101.52   18.68
  -2   6  25   47.94   30.27
   2   6 -24   85.81   25.32
   2  -6 -24  120.11   32.04
  -2  -6  24  115.22   19.62
  -2   6  24  130.75   30.34
   2   6 -23  491.61   48.64
   2  -6 -23  508.43   41.78
  -2  -6  23  441.20   26.79
  -2   6  23  489.84   40.29
   2   6 -22  263.07   28.31
   2  -6 -22  246.03   34.27
  -2  -6  22  214.23   33.50
  -2   6  22  208.98   32.74
   2   6 -21  346.14   30.88
   2  -6 -21  379.25   37.90
  -2  -6  21  331.04   24.59
  -2   6  21  387.99   35.62
   2  -6 -20  110.45   47.72
   2   6 -20  128.31   25.11
  -2  -6  20  144.02   29.37
  -2   6  20   53.07   44.50
   2   6 -19   86.30   25.99
   2  -6 -19  113.35   45.66
  -2  -6  19  129.67   19.68
  -2   6  19  169.19   28.44
   2   6 -18   55.87   37.11
   2  -6 -18   17.05   27.04
  -2  -6  18   66.04   27.02
  -2   6  18   35.63   25.79
   2   6 -17  149.65   26.26
   2  -6 -17  179.58   29.96
  -2  -6  17  160.51   20.73
  -2   6  17  136.30   28.72
   2  -6 -16  393.04   35.79
   2   6 -16  418.83   47.58
  -2  -6  16  416.29   26.02
  -2   6  16  378.60   34.50
   2  -6 -15 1288.02   60.29
   2   6 -15 1310.86   56.89
  -2  -6  15 1298.91   46.73
  -2   6  15 1463.99   80.57
   2   6 -14  295.60   30.72
   2  -6 -14  271.06   32.11
  -2  -6  14  254.37   23.73
  -2   6  14  268.49   31.20
   2   6 -13  560.97   37.20
   2  -6 -13  537.02   38.04
  -2  -6  13  572.68   44.01
  -2   6  13  563.51   38.12
   2   6 -12   92.67   25.73
   2  -6 -12   96.37   39.40
  -2  -6  12  101.00   19.71
  -2   6  12   86.47   25.75
   2   6 -11   64.73   37.50
   2  -6 -11   82.02   24.85
  -2  -6  11   54.75   29.83
  -2   6  11   32.36   24.75
   2   6 -10  390.31   33.36
   2  -6 -10  357.10   32.96
  -2  -6  10  359.40   27.56
  -2   6  10  400.50   32.58
   2   6  -9 1054.67   49.86
   2  -6  -9 1013.96   47.95
  -2  -6   9  998.27   41.79
  -2   6   9 1060.76   48.53
   2   6  -8  326.28   31.45
   2  -6  -8  301.31   31.17
  -2   6   8  349.46   31.03
  -2  -6   8  349.50   38.92
   2   6  -7  237.97   30.68
   2  -6  -7  263.44   28.52
  -2  -6   7  261.83   24.36
  -2   6   7  196.28   44.17
   2  -6  -6  374.77   31.50
  -2  -6   6  361.48   27.20
  -2   6   6  345.38   30.82
   2   6  -5  424.74   36.69
   2  -6  -5  407.78   33.77
  -2  -6   5  499.68   29.76
  -2   6   5  485.99   32.68
   2   6  -4  374.24   33.87
   2  -6  -4  380.42   47.85
  -2  -6   4  374.17   27.62
  -2   6   4  401.98   47.43
   2   6  -3  115.86   27.91
   2  -6  -3  159.35   25.00
  -2  -6   3  111.30   22.96
  -2   6   3  154.11   24.88
   2   6  -2  560.14   39.00
   2  -6  -2  523.77   33.87
  -2  -6   2  562.50   32.95
  -2   6   2  602.13   36.31
   2   6  -1  804.85   43.84
   2  -6  -1  777.63   38.68
  -2  -6   1  748.44   38.91
  -2   6   1  805.66   60.55
   2   6   0  383.17   35.22
   2  -6   0  354.55   30.46
  -2  -6   0  379.32   30.67
  -2   6   0  450.93   31.27
   2   6   1  449.84   36.84
   2  -6   1  499.52   30.74
  -2  -6  -1  491.23   32.59
  -2   6  -1  453.22   34.01
   2   6   2  518.05   52.85
   2  -6   2  443.14   46.01
  -2  -6  -2  483.00   32.21
  -2   6  -2  534.17   50.67
   2  -6   3  398.34   28.86
   2   6   3  365.92   35.12
  -2  -6  -3  380.06   30.44
  -2   6  -3  423.59   31.08
   2   6   4  244.28   30.81
   2  -6   4  210.53   24.77
  -2  -6  -4  238.85   41.24
  -2   6  -4  246.56   27.67
   2   6   5  588.88   60.29
   2  -6   5  613.63   48.74
  -2  -6  -5  695.00   38.36
  -2   6  -5  680.27   56.63
   2   6   6  748.32   44.94
   2  -6   6  726.15   36.22
  -2  -6  -6  762.70   40.14
  -2   6  -6  804.73   41.36
   2   6   7  168.79   29.78
   2  -6   7  154.19   35.21
  -2  -6  -7  185.82   25.97
  -2   6  -7  188.09   26.75
   2   6   8  172.38   29.72
   2  -6   8  154.38   21.56
  -2  -6  -8  138.11   39.89
  -2   6  -8  150.98   39.84
   2  -6   9  588.18   31.14
   2   6   9  630.47   60.31
  -2  -6  -9  637.45   37.17
  -2   6  -9  560.42   37.24
   2   6  10   58.82   26.64
   2  -6  10   48.53   19.15
  -2  -6 -10   63.17   23.48
  -2   6 -10   28.58   23.18
   2   6  11  763.88   46.27
   2  -6  11  778.92   35.22
  -2  -6 -11  786.82   41.55
  -2   6 -11  754.84   41.57
   2   6  12  606.03   40.59
   2  -6  12  555.43   29.88
  -2  -6 -12  587.44   36.41
  -2   6 -12  539.49   35.86
   2   6  13  216.20   47.77
   2  -6  13  192.93   21.27
  -2  -6 -13  139.98   42.82
  -2   6 -13  119.37   41.47
   2   6  14  101.37   28.51
   2  -6  14  100.70   28.34
  -2  -6 -14  118.69   26.01
  -2   6 -14   56.91   24.67
   2   6  15   21.72   26.45
   2  -6  15   13.75   17.06
  -2  -6 -15   11.07   23.54
  -2   6 -15   27.03   21.66
   2   6  16   91.99   28.73
   2  -6  16  100.42   27.45
  -2  -6 -16   75.82   26.41
  -2   6 -16   70.91   36.88
   2   6  17  102.11   30.53
   2  -6  17   78.74   18.71
  -2  -6 -17  147.62   26.53
  -2   6 -17  128.08   24.26
   2   6  18  117.61   47.28
   2  -6  18  100.41   17.94
  -2  -6 -18   98.50   27.23
  -2   6 -18   81.16   24.31
   2   6  19  758.37   49.21
   2  -6  19  746.10   31.81
  -2  -6 -19  736.89   45.54
  -2   6 -19  747.73   40.27
   2   6  20  128.26   32.50
   2  -6  20  132.00   17.99
  -2  -6 -20  162.19   45.07
  -2   6 -20   91.86   25.79
   2   6  21  191.79   36.54
   2  -6  21  243.44   20.64
  -2  -6 -21  224.88   49.69
  -2   6 -21  225.83   44.36
   2   6  22   63.05   31.08
   2  -6  22   38.12   16.31
  -2  -6 -22   40.67   43.11
  -2   6 -22   44.97   23.22
   2   6  23  109.26   33.53
   2  -6  23  108.96   18.00
  -2  -6 -23  114.98   30.08
  -2   6 -23  136.07   26.02
   2  -6  24  165.29   18.31
   2   6  24  191.48   35.17
  -2  -6 -24  127.44   31.94
  -2   6 -24  176.73   40.60
   2   6  25  446.64   46.37
  -2  -6 -25  469.88   40.26
  -2   6 -25  449.51   34.88
   2   8  -6   34.12   36.05
   2  -8  -6   40.76   32.76
  -2  -8   6   32.05   28.99
  -2   8   6   86.79   34.36
   2   8  -5  160.35   39.05
   2  -8  -5  196.92   55.00
  -2  -8   5  116.40   50.34
  -2   8   5  138.64   38.12
   2   8  -4   27.91   56.38
   2  -8  -4   47.79   31.18
  -2  -8   4    7.56   28.68
  -2   8   4  -22.62   32.98
   2   8  -3    4.11   35.17
   2  -8  -3   59.81   30.70
  -2  -8   3  -16.62   29.00
  -2   8   3   28.28   51.09
   2   8  -2  -41.35   35.46
   2  -8  -2   33.16   30.66
  -2  -8   2   51.75   28.89
  -2   8   2  -12.54   33.46
   2   8  -1  896.01   91.50
   2  -8  -1  939.25   81.19
  -2  -8   1  751.59   54.22
  -2   8   1  948.15   62.12
   2   8   0   72.47   37.40
   2  -8   0   14.18   30.60
  -2  -8   0   95.85   30.86
  -2   8   0   80.45   35.01
   2   8   1   46.87   35.50
   2  -8   1    8.57   30.41
  -2  -8  -1   49.93   30.10
  -2   8  -1   19.20   52.43
   2   8   2   15.39   37.11
   2  -8   2   42.96   30.21
  -2  -8  -2    8.30   31.08
  -2   8  -2   53.59   32.28
   2   8   3  237.24   66.95
   2  -8   3  186.35   52.90
  -2  -8  -3  159.81   58.90
  -2   8  -3  262.46   39.97
   2   8   4   23.41   38.73
   2  -8   4   73.52   29.85
  -2  -8  -4   66.62   32.63
  -2   8  -4   52.54   34.44
   2   8   5  353.91   48.39
   2  -8   5  306.88   39.06
  -2  -8  -5  335.92   41.79
  -2   8  -5  408.79   64.57
   3  -1 -36   13.99   25.68
  -3  -1  36   22.70   12.51
   3  -1 -35  178.41   19.56
  -3  -1  35  188.76   14.50
   3   1 -34   83.40   12.28
   3  -1 -34   50.20   16.80
  -3  -1  34   74.38   12.62
   3  -1 -33  327.98   21.33
   3   1 -33  339.79   16.12
  -3  -1  33  313.07   15.62
   3  -1 -32   52.90   22.68
   3   1 -32   36.28   10.05
  -3   1  32   33.23   11.71
  -3  -1  32   40.45   10.21
   3  -1 -31  183.49   17.04
   3   1 -31  177.05   12.25
  -3   1  31  184.64   20.95
  -3  -1  31  179.94   18.07
   3  -1 -30  101.18   15.09
   3   1 -30  125.07   16.04
  -3   1  30  102.61   18.12
  -3  -1  30  103.68   10.63
   3   1 -29 1476.43   34.73
   3  -1 -29 1436.56   42.86
  -3  -1  29 1421.92   34.70
  -3   1  29 1374.59   35.79
   3  -1 -28   66.43   13.74
   3   1 -28   82.41    9.62
  -3   1  28   86.78   10.23
  -3  -1  28   80.81    9.61
   3   1 -27  583.60   16.55
   3  -1 -27  563.55   30.34
  -3   1  27  608.58   18.39
  -3  -1  27  566.15   17.21
   3  -1 -26  160.82   13.81
   3   1 -26  151.97    9.46
  -3   1  26  146.59   10.67
  -3  -1  26  164.40   14.64
   3  -1 -25  461.59   18.48
   3   1 -25  475.08   18.46
  -3   1  25  473.40   15.15
  -3  -1  25  493.27   14.49
   3  -1 -24   80.19   11.30
   3   1 -24   64.81    7.02
  -3  -1  24   55.08    7.90
  -3   1  24   64.71    8.20
   3  -1 -23   73.82   10.80
   3   1 -23   90.70   10.70
  -3  -1  23   84.44   11.64
  -3   1  23   79.51    7.91
   3  -1 -22  225.90   13.11
   3   1 -22  216.92    8.93
  -3  -1  22  244.69    9.77
  -3   1  22  249.98    9.83
   3  -1 -21 3933.04  111.09
   3   1 -21 3972.04   94.45
  -3  -1  21 4006.59   97.91
  -3   1  21 3948.56   90.91
   3  -1 -20  182.77   16.61
   3   1 -20  171.96    7.94
  -3  -1  20  157.18    8.51
  -3   1  20  158.94    8.12
  -3   1  20  172.46    9.01
   3   1 -19    9.07    5.27
   3  -1 -19    9.03    7.91
  -3   1  19    2.96    4.18
  -3   1  19   10.69    5.32
  -3  -1  19    4.87    5.85
   3  -1 -18  283.65   11.95
   3   1 -18  277.81    8.38
  -3   1  18  285.54    9.35
  -3  -1  18  266.71    8.89
  -3   1  18  260.62    8.38
   3  -1 -17 3835.66   91.63
   3   1 -17 3787.86   81.34
  -3   1  17 3979.71   78.88
  -3   1  17 3845.50   86.19
  -3  -1  17 4046.25   92.42
  -3  -1  17 4110.97   88.56
   3  -1 -16  934.71   22.76
   3   1 -16 1010.43   19.23
  -3  -1  16 1021.14   19.67
  -3   1  16 1015.12   18.65
  -3  -1  16 1013.36   26.02
  -3   1  16 1006.44   18.11
   3   1 -15   93.89    8.67
   3  -1 -15   89.34    8.56
  -3   1  15   74.05    5.15
  -3   1  15   64.11    5.50
  -3  -1  15   74.32    6.07
  -3  -1  15   92.79    6.99
   3  -1 -14  127.96    9.09
   3   1 -14  125.26    6.14
  -3  -1  14  145.48    7.58
  -3  -1  14  139.07    6.80
  -3   1  14  125.64    4.06
  -3   1  14  145.53    8.30
   3   1 -13 4745.70  105.48
   3  -1 -13 4673.71  113.91
  -3  -1  13 4931.43  120.84
  -3   1  13 4965.20  106.55
  -3   1  13 5054.87  101.35
  -3  -1  13 4918.59  109.80
   3  -1 -12   49.89    4.83
   3   1 -12   51.22    5.35
   3   1 -12   50.20    5.07
   3  -1 -12   48.67    7.21
  -3   1  12   50.31    4.36
  -3   1  12   41.38    4.16
  -3  -1  12   46.26    5.88
  -3  -1  12   46.33    5.41
   3   1 -11 1735.73   34.47
   3  -1 -11 1853.42   31.63
   3   1 -11 1908.07   33.95
   3  -1 -11 1784.47   35.41
   3  -1 -11 1741.40   26.07
  -3   1  11 1843.86   30.03
  -3  -1  11 1775.33   33.68
  -3  -1  11 1758.84   34.86
   3  -1 -10 1286.62   19.10
   3   1 -10 1364.99   23.17
   3   1 -10 1284.96   22.61
   3  -1 -10 1138.42   23.34
   3  -1 -10 1197.66   20.13
  -3  -1  10 1212.28   21.45
  -3   1  10 1276.77   22.02
  -3  -1  10 1273.26   23.19
   3  -1  -9 1206.23   17.58
   3  -1  -9 1122.42   18.25
   3  -1  -9 1134.18   26.43
   3   1  -9 1026.22   18.90
   3   1  -9 1113.92   22.14
  -3   1   9 1072.55   17.04
  -3  -1   9 1111.13   23.46
  -3  -1   9 1120.86   19.49
   3  -1  -8 1220.25   17.12
   3   1  -8 1307.42   21.82
   3   1  -8 1253.83   22.41
   3  -1  -8 1211.44   19.57
   3  -1  -8 1261.67   23.76
  -3   1   8 1228.11   21.14
  -3  -1   8 1229.46   22.13
  -3  -1   8 1247.15   24.73
   3  -1  -7 4322.02   93.36
   3   1  -7 4423.17   90.28
   3   1  -7 4396.21   97.83
   3  -1  -7 4257.29   82.24
   3  -1  -7 4396.12   88.43
  -3  -1   7 4200.12   89.28
  -3  -1   7 4337.76   88.82
  -3   1   7 4435.60   86.50
   3  -1  -6   23.50    9.46
   3  -1  -6   18.66    2.99
   3   1  -6   18.70    8.53
   3   1  -6   17.40    4.62
   3  -1  -6    4.95    3.89
  -3   1   6   26.20    3.41
  -3  -1   6   22.33    5.14
  -3  -1   6   14.70    7.40
   3  -1  -512154.88  373.29
   3   1  -512637.97  402.11
   3   1  -512445.85  413.87
   3  -1  -512759.13  413.65
  -3  -1   511287.99  363.39
  -3  -1   512098.32  391.30
  -3   1   512836.86  406.37
  -3   1   512445.43  391.38
   3  -1  -4 1327.36   29.52
   3   1  -4 1269.71   21.64
   3  -1  -4 1233.01   19.69
   3   1  -4 1219.77   29.20
  -3   1   4 1217.45   21.23
  -3  -1   4 1222.29   21.98
  -3  -1   4 1264.24   22.46
  -3   1   4 1227.43   20.12
   3  -1  -322774.89 1039.47
   3   1  -323136.61 1046.90
   3   1  -322782.68 1070.22
   3  -1  -323383.23 1044.21
  -3   1   322839.03 1021.08
  -3  -1   324230.57 1092.47
  -3  -1   323451.08 1070.15
  -3   1   324000.14 1077.96
   3  -1  -2  692.41   14.14
   3   1  -2  696.73   21.17
   3   1  -2  672.32   13.13
   3  -1  -2  666.31   16.13
  -3   1   2  670.80   13.00
  -3   1   2  683.14   12.76
  -3  -1   2  733.76   14.38
  -3  -1   2  682.99   13.96
   3  -1  -126424.52 1295.69
   3   1  -128220.81 1381.66
   3   1  -126643.64 1335.01
   3  -1  -126357.72 1295.05
  -3   1   127995.19 1358.85
  -3  -1   127111.79 1338.42
  -3  -1   125442.33 1255.63
  -3   1   126821.76 1312.91
   3  -1   0  533.25   15.04
   3  -1   0  507.18   11.12
   3   1   0  517.99   11.00
   3   1   0  524.79   13.35
  -3   1   0  469.50   11.22
  -3  -1   0  499.76   11.26
  -3  -1   0  532.64   16.07
  -3   1   0  525.90    9.95
   3  -1   122487.53  996.20
   3   1   123120.19 1030.82
   3   1   122447.26 1023.64
   3  -1   123394.03 1046.18
  -3   1  -122951.95 1003.61
  -3  -1  -122816.91 1022.65
  -3  -1  -122608.50 1009.61
  -3   1  -122377.02  999.02
   3  -1   2  106.56    6.77
   3   1   2  106.10    8.95
   3   1   2  125.50    8.19
   3  -1   2  124.21    5.65
  -3   1  -2  126.90    4.70
  -3   1  -2  107.41    7.48
  -3  -1  -2  120.55    6.45
  -3  -1  -2  125.15    6.69
   3  -1   3 2474.08   41.74
   3   1   3 2375.78   41.82
   3   1   3 2431.57   46.75
   3  -1   3 2352.60   43.20
  -3   1  -3 2357.21   44.09
  -3   1  -3 2469.86   40.10
  -3  -1  -3 2359.31   42.66
  -3  -1  -3 2388.19   42.93
   3  -1   4 3122.11   54.18
   3  -1   4 2901.98   55.82
   3   1   4 2928.39   58.74
   3   1   4 2998.25   54.67
  -3   1  -4 3024.36   53.94
  -3  -1  -4 3047.14   56.35
  -3  -1  -4 2962.84   55.58
  -3   1  -4 2915.47   57.08
   3  -1   540145.78 2537.99
   3   1   538766.45 2473.80
   3   1   538235.32 2378.35
   3  -1   539206.27 2412.23
  -3   1  -538961.38 2461.36
  -3  -1  -543538.31 2716.73
  -3  -1  -538067.15 2402.84
  -3   1  -539225.74 2398.18
   3  -1   6 1792.98   36.54
   3   1   6 1796.53   33.79
   3   1   6 1746.40   28.51
   3  -1   6 1826.46   29.44
  -3   1  -6 1803.56   27.43
  -3   1  -6 1683.44   31.45
  -3  -1  -6 1767.50   30.12
  -3  -1  -6 1836.65   31.17
   3  -1   7 3627.52   75.83
   3   1   7 3809.22   72.93
   3   1   7 3830.30   85.98
   3  -1   7 3871.48   69.70
  -3   1  -7 3877.75   72.90
  -3   1  -7 3939.23   81.27
  -3  -1  -7 3812.75   75.53
  -3  -1  -7 3755.85   75.13
   3  -1   8 3608.85   74.16
   3   1   8 3482.75   65.06
   3   1   8 3698.88   76.69
   3  -1   8 3455.86   62.15
  -3   1  -8 3562.00   63.78
  -3   1  -8 3358.94   69.64
  -3  -1  -8 3612.87   70.93
  -3  -1  -8 3468.86   67.91
   3  -1   9 1721.47   32.19
   3  -1   9 1653.84   24.94
   3   1   9 1622.75   26.15
   3   1   9 1552.57   27.46
   3   1   9 1582.76   31.87
  -3   1  -9 1720.46   32.30
  -3   1  -9 1663.60   27.02
  -3  -1  -9 1609.28   28.04
   3  -1  10 1314.69   19.37
   3   1  10 1355.05   23.73
   3   1  10 1262.98   30.74
   3   1  10 1315.64   20.76
  -3   1 -10 1186.58   24.28
  -3   1 -10 1279.71   19.29
  -3  -1 -10 1287.26   22.72
   3  -1  11 2291.23   34.78
   3   1  11 2132.48   45.05
   3   1  11 2288.12   38.99
  -3   1 -11 2307.69   46.17
  -3  -1 -11 2284.05   45.67
  -3   1 -11 2230.91   36.89
   3   1  12  199.94   10.25
   3  -1  12  209.74    5.57
   3   1  12  220.03    8.10
  -3   1 -12  222.56   14.51
  -3   1 -12  203.12    7.00
  -3  -1 -12  239.61    7.39
   3  -1  1313349.38  422.80
   3   1  1313547.72  490.47
  -3   1 -1313029.81  467.26
  -3   1 -1313272.41  443.91
  -3  -1 -1312866.90  422.06
  -3  -1 -1313399.07  470.54
   3  -1  14 1901.90   29.00
   3   1  14 1844.66   40.84
  -3   1 -14 2001.43   33.11
  -3   1 -14 1938.36   40.26
  -3  -1 -14 1847.50   30.00
  -3  -1 -14 1947.83   36.68
   3  -1  15 2612.69   42.95
   3   1  15 2703.56   58.99
  -3   1 -15 2566.88   60.41
  -3   1 -15 2502.39   47.40
  -3  -1 -15 2574.90   55.53
  -3  -1 -15 2496.06   43.25
   3  -1  16 1797.50   27.51
   3   1  16 1672.80   43.68
  -3   1 -16 1544.45   33.52
  -3   1 -16 1703.68   28.89
  -3  -1 -16 1652.98   31.94
  -3  -1 -16 1610.73   28.66
   3  -1  17  223.59    5.34
   3   1  17  222.98   17.05
  -3   1 -17  229.63   10.48
  -3  -1 -17  226.34    7.68
  -3  -1 -17  208.56    8.45
  -3   1 -17  248.64    6.56
   3  -1  18  671.32   13.27
   3   1  18  630.40   25.17
  -3   1 -18  593.90   22.25
  -3  -1 -18  629.06   14.82
  -3  -1 -18  649.39   11.44
  -3   1 -18  643.95   15.02
   3   1  19  524.07   22.82
  -3   1 -19  496.24   13.18
  -3  -1 -19  462.11   12.52
  -3  -1 -19  477.44    9.44
  -3   1 -19  455.51   15.14
   3  -1  20  217.48    6.00
   3   1  20  215.97   12.59
  -3   1 -20  186.46    9.46
  -3   1 -20  203.49   11.33
  -3  -1 -20  216.34    9.21
  -3  -1 -20  202.81    8.75
   3  -1  21  335.41   10.13
   3   1  21  313.77   15.01
  -3   1 -21  308.99   19.75
  -3   1 -21  327.74    9.00
  -3  -1 -21  320.59   16.32
   3  -1  22  210.85    6.79
   3   1  22  220.06   14.41
  -3   1 -22  227.39   12.90
  -3   1 -22  227.76    8.18
  -3  -1 -22  221.71   14.70
   3  -1  23  642.53   15.80
   3   1  23  662.11   22.37
  -3   1 -23  610.78   19.58
  -3   1 -23  614.11   14.44
  -3  -1 -23  632.74   17.35
   3  -1  24  513.46   11.29
   3   1  24  480.59   20.66
  -3  -1 -24  512.53   15.90
  -3   1 -24  497.97   24.98
   3  -1  25  127.42    6.99
   3   1  25  128.63   14.22
  -3  -1 -25  112.73   10.20
  -3   1 -25  138.46   13.04
   3  -1  26  175.13    7.95
   3   1  26  145.54   15.73
  -3   1 -26  177.09   14.14
  -3  -1 -26  173.51   11.30
   3   1  27 1027.14   34.41
  -3   1 -27 1078.17   31.22
  -3  -1 -27 1072.34   27.87
  -3   1 -27 1043.09   23.39
   3   1  28  318.65   19.22
  -3   1 -28  276.53   24.80
  -3  -1 -28  302.49   14.37
   3   1  29  195.45   26.87
  -3  -1 -29  170.21   12.23
  -3   1 -29  169.87   14.94
   3   1  30  113.75   16.81
  -3   1 -30  115.62   14.56
   3   1  31  221.23   19.80
  -3   1 -31  247.75   25.04
   3   1  32   20.65   15.70
  -3   1 -32   24.78   13.65
   3   1  33   53.22   17.46
  -3   1 -33   55.99   14.52
   3   1  34   14.55   17.20
  -3   1 -34   10.80   14.19
   3  -1  35  114.72   16.57
   3   1  35  105.12   32.12
  -3   1 -35   17.58   15.72
   3  -1  36   93.13   18.32
   3   1  36  126.95   21.67
   3   1  37  179.41   25.65
   3  -1  37  210.57   20.89
   3  -1  38   67.21   27.44
   3   1  38   42.69   21.43
   3  -3 -36   57.48   24.35
   3  -3 -35  406.80   33.08
   3   3 -35  367.78   29.54
   3  -3 -34   93.21   35.54
   3   3 -34   74.71   13.39
  -3  -3  34   35.68   11.98
   3  -3 -33  140.55   35.73
   3   3 -33  105.03   14.18
  -3  -3  33  110.38   19.18
   3  -3 -32   12.79   19.96
   3   3 -32   55.96   12.83
  -3  -3  32   30.00   11.19
   3  -3 -31   21.39   18.87
   3   3 -31   -8.79   12.03
  -3  -3  31   28.16   10.45
   3   3 -30  116.73   13.98
   3  -3 -30  141.21   20.74
  -3  -3  30   87.34   11.73
  -3   3  30   81.31   26.28
   3  -3 -29  722.19   32.74
   3   3 -29  686.18   24.58
  -3   3  29  697.16   39.93
  -3  -3  29  651.62   21.18
   3  -3 -28  509.73   29.23
   3   3 -28  526.96   21.27
  -3   3  28  598.56   36.21
  -3  -3  28  518.37   18.25
   3  -3 -27  964.17   38.35
   3   3 -27  986.02   29.80
  -3   3  27 1011.73   46.84
  -3  -3  27  983.88   26.59
   3  -3 -26   80.82   18.61
   3   3 -26  100.47   13.39
  -3   3  26  141.21   15.46
  -3  -3  26   82.76   10.82
   3  -3 -25  901.06   35.29
   3   3 -25  908.13   28.20
  -3  -3  25  890.46   24.22
  -3   3  25  939.43   31.45
   3  -3 -24   93.72   18.33
   3   3 -24  115.81   13.54
  -3   3  24  143.44   15.21
  -3  -3  24  109.54   10.96
   3  -3 -23   85.21   17.18
   3   3 -23   95.04   12.40
  -3   3  23   98.32   14.49
  -3  -3  23  122.62   15.92
   3  -3 -22  258.04   19.60
   3   3 -22  257.06   15.48
  -3   3  22  268.68   24.56
  -3  -3  22  262.33   13.09
   3  -3 -21   19.45   14.30
   3   3 -21   29.49   17.28
  -3   3  21   11.06   18.75
  -3  -3  21   41.30   13.62
   3  -3 -20   56.56   14.73
   3   3 -20   67.22   11.66
  -3   3  20   71.18   12.05
  -3  -3  20   48.84    9.44
   3  -3 -19  147.04   15.77
   3   3 -19  140.32   13.12
  -3   3  19  120.11   13.27
  -3  -3  19  117.50   15.81
   3  -3 -18  260.42   17.93
   3   3 -18  269.61   14.97
  -3   3  18  290.27   22.86
  -3  -3  18  279.27   12.56
   3  -3 -17  564.47   22.59
   3   3 -17  557.66   19.78
  -3   3  17  552.19   19.98
  -3  -3  17  565.25   17.38
   3  -3 -16  141.60   14.85
   3   3 -16  139.22   13.89
  -3   3  16  141.03   12.95
  -3  -3  16  143.19   10.71
   3  -3 -15 3084.38   96.08
   3   3 -15 3155.50   81.96
  -3   3  15 3437.46   96.91
  -3  -3  15 3350.51   78.95
   3  -3 -14  894.36   27.32
   3   3 -14  872.61   26.22
  -3   3  14  849.33   25.68
  -3  -3  14  832.91   22.11
   3  -3 -13  478.05   19.65
   3   3 -13  464.28   18.87
  -3   3  13  474.29   24.61
  -3  -3  13  443.52   15.43
   3  -3 -12  693.00   23.62
   3   3 -12  683.73   30.93
  -3   3  12  692.13   21.75
  -3  -3  12  714.63   26.66
   3  -3 -11  551.52   20.71
   3   3 -11  584.06   21.09
  -3   3  11  565.06   19.17
  -3  -3  11  560.59   17.35
   3  -3 -10 3119.70   91.82
   3   3 -10 3052.94   79.52
  -3   3  10 3187.86   79.44
  -3  -3  10 3234.98   75.70
   3  -3  -9 5016.59  134.70
   3   3  -9 4911.95  133.81
  -3   3   9 4830.93  128.32
  -3  -3   9 4697.29  120.88
   3   3  -8   92.24   13.37
   3  -3  -8   96.82   12.63
  -3   3   8  127.89   17.45
  -3  -3   8  115.73   11.01
   3  -3  -7 3497.87   88.41
   3   3  -7 3512.09   91.20
  -3  -3   7 3523.35   86.01
  -3   3   7 3528.17   87.42
   3  -3  -6 2856.84   70.98
   3   3  -6 2843.72   72.47
  -3   3   6 2798.35   68.82
  -3  -3   6 3151.68   72.38
   3  -3  -5 1047.15   36.53
   3   3  -5  960.61   28.61
  -3   3   5  972.51   34.72
  -3  -3   5  996.97   25.75
   3  -3  -4 3155.93   78.30
   3   3  -4 3073.25   93.28
  -3   3   4 3253.06   79.18
  -3  -3   4 3112.12   84.53
   3  -3  -310192.19  354.24
   3   3  -3 9602.10  329.55
  -3   3   3 9922.73  331.74
  -3  -3   3 9753.50  321.22
   3  -3  -2 5329.37  145.00
   3   3  -2 5150.07  146.65
  -3   3   2 5323.33  157.71
  -3  -3   2 5364.25  142.75
   3  -3  -1 6511.52  184.58
   3   3  -1 6300.31  186.72
  -3   3   1 6293.79  180.99
  -3  -3   1 6291.03  177.07
   3  -3   0  164.17   12.98
   3   3   0  197.82   15.60
  -3   3   0  171.25   13.69
  -3  -3   0  194.82   12.83
   3   3   1  982.04   29.63
   3  -3   1  991.65   26.41
  -3   3  -1 1058.30   28.58
  -3  -3  -1  979.90   33.58
   3  -3   2  609.31   19.03
   3   3   2  560.47   22.08
  -3   3  -2  649.31   20.69
  -3  -3  -2  579.72   18.95
   3  -3   3  977.24   32.66
   3   3   3 1022.49   30.84
  -3   3  -3 1011.90   27.54
  -3  -3  -3  936.11   25.49
   3  -3   4 1927.57   43.92
   3   3   4 1865.61   48.85
  -3   3  -4 1874.97   47.05
  -3  -3  -4 1871.31   44.77
   3  -3   5  752.90   20.22
   3   3   5  735.69   33.80
  -3  -3  -5  717.83   21.81
  -3   3  -5  737.59   23.06
   3  -3   6 1944.73   43.76
   3   3   6 1785.96   48.45
  -3   3  -6 2000.70   57.36
  -3  -3  -6 1931.71   45.90
   3  -3   7   41.59    8.86
   3   3   7   46.98   12.29
  -3   3  -7   54.47   10.77
  -3  -3  -7   51.05   15.67
   3  -3   8  126.05    9.70
   3   3   8  136.63   14.20
  -3   3  -8  146.62   12.56
  -3  -3  -8  154.64   11.92
   3  -3   9  419.20   18.93
   3   3   9  437.90   27.23
  -3  -3  -9  428.09   23.26
  -3   3  -9  408.93   17.26
   3  -3  10  179.93   14.84
   3   3  10  224.06   15.37
  -3   3 -10  166.96   13.84
  -3  -3 -10  178.59   12.99
   3  -3  11  686.04   22.76
   3   3  11  630.60   23.96
  -3   3 -11  622.51   21.07
  -3  -3 -11  601.78   20.52
   3  -3  12 1227.06   27.16
   3   3  12 1177.52   35.00
  -3   3 -12 1158.24   31.26
  -3  -3 -12 1138.60   39.80
   3  -3  13 2095.42   45.26
   3   3  13 2046.22   56.94
  -3   3 -13 2081.77   52.12
  -3  -3 -13 2049.60   52.45
   3  -3  14  406.60   12.52
   3   3  14  404.29   20.36
  -3   3 -14  406.29   17.41
  -3  -3 -14  444.37   18.11
   3  -3  15  365.18   11.81
   3   3  15  346.79   27.90
  -3  -3 -15  317.96   16.99
  -3   3 -15  345.31   17.00
   3  -3  16  457.73   13.03
   3   3  16  476.52   22.43
  -3   3 -16  484.96   27.51
  -3  -3 -16  552.13   28.44
   3   3  17  554.68   24.47
   3  -3  17  499.44   13.99
  -3   3 -17  584.97   21.61
  -3  -3 -17  531.69   21.98
   3  -3  18  783.67   23.55
   3   3  18  842.21   31.89
  -3   3 -18  807.29   36.65
  -3  -3 -18  802.14   27.65
   3  -3  19 2824.78   68.47
   3   3  19 2805.62   83.35
  -3   3 -19 2748.20   74.78
  -3  -3 -19 2791.33   77.54
   3   3  20  310.53   33.24
   3  -3  20  364.37   11.62
  -3   3 -20  328.29   19.49
  -3  -3 -20  321.86   20.19
   3  -3  21  681.67   15.91
  -3   3 -21  672.60   24.86
  -3  -3 -21  675.26   26.98
   3  -3  22    6.17    6.06
   3   3  22  -17.76   23.64
  -3   3 -22   13.99   12.67
  -3  -3 -22    5.97   13.79
   3  -3  23  162.37   11.95
   3   3  23  165.77   19.27
  -3   3 -23  195.74   25.00
  -3  -3 -23  169.39   25.89
   3  -3  24  338.68   15.10
   3   3  24  350.79   23.82
  -3   3 -24  330.98   20.16
  -3  -3 -24  378.63   30.90
   3  -3  25  761.09   17.60
   3   3  25  772.29   33.93
  -3   3 -25  826.06   29.66
  -3  -3 -25  796.95   42.00
   3  -3  26   83.61    7.65
   3   3  26   57.32   18.98
  -3   3 -26   76.24   14.93
  -3  -3 -26   56.39   25.46
   3   3  27  300.55   24.54
  -3   3 -27  267.26   19.88
  -3  -3 -27  285.91   31.11
   3   3  28  135.66   22.49
  -3   3 -28  177.21   27.11
  -3  -3 -28  141.78   28.39
   3   3  29  196.55   23.63
  -3   3 -29  180.87   17.58
  -3  -3 -29  148.28   29.81
   3   3  30  -18.01   20.12
  -3   3 -30   13.26   14.19
   3   3  31  163.74   26.04
  -3   3 -31  241.93   28.89
   3   3  32  113.28   24.51
  -3   3 -32  138.38   18.04
   3   3  33  104.64   40.03
  -3   3 -33  146.22   19.20
   3   3  34   13.73   36.31
  -3   3 -34   36.35   25.56
   3   3  35  107.20   40.36
  -3   3 -35   50.28   18.26
   3  -5 -31    9.95   28.86
   3   5 -31   70.82   20.23
  -3  -5  31   62.13   22.79
   3  -5 -30   66.03   28.05
   3   5 -30   29.43   19.60
  -3  -5  30   48.99   14.65
   3  -5 -29  200.73   32.81
   3   5 -29  207.09   24.00
  -3  -5  29  205.45   26.66
   3  -5 -28  328.18   34.76
   3   5 -28  325.35   24.94
  -3  -5  28  307.12   20.19
   3  -5 -27  210.64   32.46
   3   5 -27  268.39   23.66
  -3  -5  27  256.25   27.92
   3  -5 -26  111.64   27.40
   3   5 -26   84.23   20.55
  -3   5  26   96.34   37.95
  -3  -5  26  116.97   15.68
   3  -5 -25   35.80   24.85
   3   5 -25   17.13   29.60
  -3   5  25   33.42   22.15
  -3  -5  25   34.46   14.03
   3  -5 -24  617.67   38.69
   3   5 -24  625.74   30.50
  -3   5  24  587.32   36.31
  -3  -5  24  603.99   25.31
   3  -5 -23  230.40   30.26
   3   5 -23  309.31   36.32
  -3   5  23  250.58   26.71
  -3  -5  23  276.11   18.47
   3  -5 -22  363.30   31.81
   3   5 -22  359.99   26.76
  -3   5  22  380.66   28.99
  -3  -5  22  343.50   21.16
   3  -5 -21  191.16   27.72
   3   5 -21  183.19   33.16
  -3   5  21  189.67   24.66
  -3  -5  21  206.84   17.62
   3  -5 -20  280.13   28.58
   3   5 -20  316.96   24.57
  -3   5  20  294.62   39.33
  -3  -5  20  296.07   20.01
   3  -5 -19   26.45   21.15
   3   5 -19   35.99   28.34
  -3   5  19    2.55   19.42
  -3  -5  19   33.91   13.91
   3  -5 -18   82.57   33.02
   3   5 -18   58.22   18.96
  -3   5  18   30.67   19.13
  -3  -5  18   34.59   14.53
   3  -5 -17  265.76   40.51
   3   5 -17  280.34   34.16
  -3   5  17  226.53   24.15
  -3  -5  17  242.98   18.25
   3  -5 -16 1407.79   56.63
   3   5 -16 1393.51   51.23
  -3   5  16 1384.10   69.12
  -3  -5  16 1454.04   57.03
   3  -5 -15  718.06   36.48
   3   5 -15  700.50   33.79
  -3   5  15  655.69   33.43
  -3  -5  15  667.74   27.72
   3  -5 -14  167.58   23.12
   3   5 -14  118.90   22.45
  -3   5  14  132.58   20.91
  -3  -5  14  119.69   26.96
   3  -5 -13   87.72   20.83
   3   5 -13   50.96   19.85
  -3   5  13   31.11   19.09
  -3  -5  13   49.94   15.76
   3  -5 -12  181.21   34.07
   3   5 -12  165.81   21.80
  -3   5  12  170.45   31.70
  -3  -5  12  116.13   25.92
   3  -5 -11  -20.09   19.58
   3   5 -11   28.17   18.53
  -3   5  11   -2.09   17.68
  -3  -5  11   10.16   14.47
   3  -5 -10  315.30   26.93
   3   5 -10  367.42   26.86
  -3   5  10  346.05   25.18
  -3  -5  10  333.96   21.88
   3  -5  -9  607.35   33.23
   3   5  -9  598.58   32.44
  -3   5   9  612.31   44.40
  -3  -5   9  612.93   27.52
   3  -5  -8 2564.00   81.51
   3   5  -8 2523.32   82.92
  -3   5   8 2462.66   78.72
  -3  -5   8 2471.46   74.14
   3  -5  -7 1378.96   48.42
   3   5  -7 1359.92   51.17
  -3   5   7 1370.91   48.45
  -3  -5   7 1332.65   44.18
   3  -5  -6  366.41   26.34
   3   5  -6  327.93   26.84
  -3   5   6  362.07   36.49
  -3  -5   6  335.49   22.96
   3  -5  -5  249.13   23.25
   3   5  -5  265.11   24.86
  -3  -5   5  237.45   31.37
  -3   5   5  284.22   22.69
   3  -5  -4  180.03   22.55
   3   5  -4  234.18   24.86
  -3   5   4  235.32   22.00
  -3  -5   4  225.65   20.10
   3  -5  -3  436.84   26.94
   3   5  -3  458.24   29.35
  -3   5   3  428.27   26.79
  -3  -5   3  474.54   25.33
   3  -5  -2 1173.78   42.36
   3   5  -2 1138.42   47.19
  -3   5   2 1179.85   42.91
  -3  -5   2 1245.89   41.89
   3  -5  -1  879.75   34.24
   3   5  -1  867.44   39.22
  -3   5   1  799.60   48.54
  -3  -5   1  801.85   32.61
   3  -5   0  425.47   25.63
   3   5   0  412.48   43.81
  -3   5   0  382.09   26.56
  -3  -5   0  446.55   37.45
   3  -5   1 2752.39  100.40
   3   5   1 3054.11   96.67
  -3   5  -1 2901.14   89.25
  -3  -5  -1 2765.25   85.62
   3  -5   2  844.98   33.99
   3   5   2  856.44   40.74
  -3   5  -2  806.76   36.08
  -3  -5  -2  858.14   35.10
   3  -5   3  538.45   39.52
   3   5   3  504.18   32.54
  -3   5  -3  579.18   29.45
  -3  -5  -3  535.43   41.65
   3  -5   4  914.65   35.61
   3   5   4  893.21   41.97
  -3   5  -4  925.43   52.15
  -3  -5  -4  909.71   37.61
   3  -5   5 2582.96   95.32
   3   5   5 2631.71  112.66
  -3   5  -5 2640.94   83.60
  -3  -5  -5 2563.22   81.45
   3  -5   6 4020.37  122.38
   3   5   6 4036.13  138.23
  -3   5  -6 4181.69  131.82
  -3  -5  -6 4019.80  148.13
   3  -5   7  386.36   33.63
   3   5   7  392.35   30.87
  -3   5  -7  340.58   26.97
  -3  -5  -7  383.82   25.97
   3  -5   8  544.84   25.57
   3   5   8  570.66   49.98
  -3   5  -8  595.58   30.56
  -3  -5  -8  536.87   29.17
   3  -5   9  304.55   29.13
   3   5   9  334.61   27.37
  -3   5  -9  267.47   24.07
  -3  -5  -9  255.72   23.78
   3  -5  10  365.81   21.52
   3   5  10  440.72   30.90
  -3   5 -10  342.93   26.65
  -3  -5 -10  416.77   38.49
   3  -5  11 1052.20   35.31
   3   5  11 1101.39   65.50
  -3   5 -11 1152.33   58.92
  -3  -5 -11 1035.14   42.17
   3  -5  12   -1.11   14.52
   3   5  12   23.07   21.87
  -3   5 -12   61.64   18.05
  -3  -5 -12   40.79   19.16
   3  -5  13  775.78   28.60
   3   5  13  766.31   40.27
  -3   5 -13  709.78   33.99
  -3  -5 -13  718.84   34.66
   3  -5  14  654.86   37.21
   3   5  14  665.96   38.05
  -3   5 -14  629.18   32.87
  -3  -5 -14  609.19   33.41
   3  -5  15  358.27   20.03
   3   5  15  379.66   46.68
  -3   5 -15  313.85   27.08
  -3  -5 -15  353.98   40.44
   3   5  16  495.82   36.01
   3  -5  16  606.71   32.31
  -3   5 -16  595.62   46.59
  -3  -5 -16  630.99   46.41
   3  -5  17  379.84   20.13
   3   5  17  379.50   32.53
  -3   5 -17  396.29   27.12
  -3  -5 -17  405.61   28.36
   3  -5  18  319.43   18.09
   3   5  18  308.24   30.86
  -3   5 -18  346.27   25.70
  -3  -5 -18  287.04   27.57
   3  -5  19  178.10   23.61
   3   5  19  268.23   27.90
  -3   5 -19  203.86   22.89
  -3  -5 -19  135.32   24.94
   3  -5  20   17.90   11.69
   3   5  20  -34.87   23.77
  -3   5 -20   19.51   18.67
  -3  -5 -20   -0.70   19.68
   3  -5  21  164.73   14.50
   3   5  21  180.37   43.60
  -3   5 -21  150.17   35.50
  -3  -5 -21  153.12   24.78
   3  -5  22  379.96   18.96
   3   5  22  407.30   52.03
  -3   5 -22  400.76   27.80
  -3  -5 -22  364.61   30.15
   3  -5  23   53.92   12.40
   3   5  23   71.86   26.92
  -3   5 -23   46.27   20.92
  -3  -5 -23   40.90   22.86
   3  -5  24  784.99   34.23
   3   5  24  730.38   46.52
  -3   5 -24  815.25   53.76
  -3  -5 -24  773.28   41.42
   3   5  25  433.59   37.25
  -3   5 -25  403.09   29.27
  -3  -5 -25  351.89   49.68
   3   5  26  183.16   32.66
  -3   5 -26  191.01   24.58
  -3  -5 -26  186.41   42.26
   3   5  27   31.79   28.89
  -3   5 -27   23.57   20.26
  -3  -5 -27   51.69   36.99
   3   5  28   94.65   32.03
  -3   5 -28   95.05   22.26
  -3  -5 -28  102.37   39.91
   3   5  29  126.32   32.26
  -3   5 -29  123.28   36.24
  -3  -5 -29   79.99   26.41
   3  -7 -20  531.19   71.99
   3   7 -20  508.54   40.33
  -3   7  20  424.52   44.54
  -3  -7  20  465.92   47.74
   3   7 -19  126.97   48.58
   3  -7 -19  135.11   35.48
   3   7 -19  108.57   46.38
  -3   7  19   55.24   33.64
  -3  -7  19  117.18   24.08
   3  -7 -18  -28.78   31.86
   3   7 -18   32.54   27.21
  -3   7  18   42.97   30.65
  -3  -7  18   17.80   20.95
   3  -7 -17  251.43   42.74
   3   7 -17  340.22   36.05
  -3   7  17  347.83   39.66
  -3  -7  17  322.80   30.18
   3  -7 -16 1310.56   71.74
   3   7 -16 1216.96   66.81
  -3   7  16 1403.86   69.33
  -3  -7  16 1396.00   55.86
   3  -7 -15  309.92   38.60
   3   7 -15  247.98   36.44
  -3   7  15  308.30   56.57
  -3  -7  15  181.04   41.73
   3  -7 -14  735.36   52.16
   3   7 -14  689.81   47.05
  -3   7  14  690.57   49.49
  -3  -7  14  700.52   39.61
   3  -7 -13  115.69   33.19
   3   7 -13   66.59   31.80
  -3   7  13  106.08   31.21
  -3  -7  13  112.13   25.08
   3  -7 -12  171.89   57.28
   3   7 -12  248.84   35.67
  -3   7  12  293.45   35.14
  -3  -7  12  256.55   41.93
   3  -7 -11   -1.44   29.54
   3   7 -11   44.57   46.80
  -3   7  11   12.64   28.29
  -3  -7  11   52.59   23.23
   3  -7 -10   36.01   29.62
   3   7 -10    0.16   28.45
  -3   7  10   40.02   44.59
  -3  -7  10   39.55   22.73
   3  -7  -9  107.55   30.70
   3   7  -9   53.57   31.87
  -3   7   9   75.88   29.85
   3  -7  -8  977.26   57.42
   3   7  -8  947.86   84.65
  -3   7   8  991.49   56.51
  -3  -7   8  995.06   47.10
   3  -7  -7  194.02   52.05
   3   7  -7  204.12   36.08
  -3   7   7  215.00   33.79
  -3  -7   7  215.00   29.13
   3  -7  -6  463.21   38.63
   3   7  -6  394.13   42.80
  -3   7   6  449.41   60.04
  -3  -7   6  442.04   51.63
   3  -7  -5  123.26   31.13
   3   7  -5  204.93   53.42
  -3   7   5  132.20   30.79
  -3  -7   5  166.77   28.65
   3  -7  -4  604.46   41.79
   3   7  -4  631.25   47.51
  -3   7   4  559.28   44.02
  -3  -7   4  546.34   39.86
   3  -7  -3  314.13   53.52
   3   7  -3  347.60   40.52
  -3   7   3  367.48   37.00
  -3  -7   3  327.02   33.55
   3  -7  -2 1282.08   60.66
   3   7  -2 1381.20   95.12
  -3   7   2 1374.44   89.73
  -3  -7   2 1221.29   57.28
   3  -7  -1   57.91   27.48
   3   7  -1  145.05   32.30
  -3  -7   1   57.28   28.11
  -3   7   1  124.19   29.57
   3  -7   0  415.81   35.55
   3   7   0  437.98   42.76
  -3   7   0  451.43   37.99
  -3  -7   0  383.73   35.17
   3  -7   1  114.37   28.50
   3   7   1  174.84   50.90
  -3   7  -1  115.33   30.24
  -3  -7  -1  112.25   43.60
   3  -7   2  251.01   30.01
   3   7   2  195.84   37.12
  -3   7  -2  187.32   32.55
  -3  -7  -2  251.42   32.04
   3  -7   3  113.70   27.51
   3   7   3   58.85   32.99
  -3   7  -3  116.38   29.56
  -3  -7  -3   66.84   28.27
   3  -7   4  823.59   44.42
   3   7   4  763.71   54.87
  -3   7  -4  809.73   48.96
  -3  -7  -4  816.79   47.36
   3  -7   5  401.74   33.23
   3   7   5  387.06   65.26
  -3   7  -5  429.48   54.95
  -3  -7  -5  307.89   55.56
   3  -7   6  354.13   49.83
   3   7   6  369.99   42.98
  -3   7  -6  382.46   36.21
  -3  -7  -6  377.86   35.14
   3  -7   7   53.69   23.57
   3   7   7   15.38   33.33
  -3   7  -7   13.16   28.48
  -3  -7  -7   42.18   26.85
   3  -7   8  333.65   31.49
   3   7   8  384.04   43.61
  -3   7  -8  395.24   56.29
  -3  -7  -8  367.89   36.77
   3  -7   9   41.34   35.93
   3   7   9  115.37   52.11
  -3   7  -9   10.00   27.27
  -3  -7  -9   76.02   28.77
   3  -7  10   97.10   24.27
   3   7  10  113.67   35.08
  -3   7 -10   99.45   29.12
  -3  -7 -10  133.82   46.35
   3  -7  11   58.73   23.48
   3   7  11    5.67   33.75
  -3   7 -11   89.04   44.42
  -3  -7 -11   24.38   45.91
   3  -7  12  999.50   46.14
   3   7  12  967.83   64.06
  -3   7 -12 1020.17   54.46
  -3  -7 -12  973.48   56.95
   3  -7  13  208.70   27.83
   3   7  13  151.21   61.86
  -3   7 -13  231.70   34.28
  -3  -7 -13  273.12   35.35
   3  -7  14  871.49   62.12
   3   7  14  930.02   91.29
  -3   7 -14  976.81   76.89
  -3  -7 -14  943.97   57.03
   3   7  15   76.14   34.67
   3  -7  15   40.11   22.81
  -3   7 -15   -0.64   27.69
  -3  -7 -15   51.33   30.43
   3  -7  16  385.03   43.83
   3   7  16  415.48   46.58
  -3   7 -16  406.54   38.11
  -3  -7 -16  364.12   40.54
   3  -7  17  115.76   23.17
   3   7  17  158.26   38.42
  -3   7 -17  121.44   30.35
  -3  -7 -17  140.78   32.75
   3  -7  18  394.14   42.49
   3   7  18  361.06   47.59
  -3   7 -18  334.04   35.66
  -3  -7 -18  334.95   62.01
   4   0 -37   -5.39   15.61
   4   0 -36  133.21   26.69
   4   0 -35   12.74   14.42
   4   0 -34 1357.19   45.47
   4   0 -33   63.84   24.46
   4   0 -32  171.31   16.42
  -4   0  32  194.34   12.09
   4   0 -31  -12.21   12.48
  -4   0  31   -2.13    8.89
   4   0 -30 1091.46   34.03
  -4   0  30 1082.26   33.56
  -4   0  29    3.09    9.76
  -4   0  29  -14.06   11.77
  -4   0  28  101.28   11.42
  -4   0  28  112.99    8.90
  -4   0  27   99.46   10.71
  -4   0  27   98.54    7.96
  -4   0  26  171.47   17.46
  -4   0  26  174.36   12.68
  -4   0  25   25.42    8.17
  -4   0  25   10.94    6.40
  -4   0  24 1599.32   35.58
  -4   0  24 1525.73   31.04
   4   0 -23   -3.40    5.27
  -4   0  23   -3.48    7.22
   4   0 -22 3287.61   66.44
  -4   0  22 2978.23   75.11
  -4   0  22 3310.26   76.11
   4   0 -21  482.13   10.81
  -4   0  21  443.83   13.28
  -4   0  21  510.53   15.79
   4   0 -20  345.16   11.10
  -4   0  20  325.37   10.92
  -4   0  20  340.61   12.19
   4   0 -19    3.36    3.83
  -4   0  19   10.63    7.00
  -4   0  19   -1.40    5.96
   4   0 -18    2.38    3.50
  -4   0  18    4.09    6.42
  -4   0  18   -7.43    5.86
   4   0 -17  173.14    7.05
  -4   0  17  152.28    7.98
  -4   0  17  169.98    8.26
   4   0 -16 2371.55   41.86
  -4   0  16 2286.61   45.47
  -4   0  16 2295.65   43.50
   4   0 -15 1887.16   30.01
  -4   0  15 1937.94   37.27
  -4   0  15 1942.12   32.37
   4   0 -1415581.92  547.97
  -4   0  1415385.21  547.21
  -4   0  1415551.29  583.02
   4   0 -13   31.53    2.68
  -4   0  13   27.78    4.98
  -4   0  13   45.87    5.97
   4   0 -12  487.20    7.93
   4   0 -12  486.29   10.07
  -4   0  12  499.19   11.13
  -4   0  12  478.79    7.54
   4   0 -11  107.91    2.51
   4   0 -11  120.32    7.38
  -4   0  11  111.24    3.21
  -4   0  11  123.91    8.98
   4   0 -10 4791.43   85.45
   4   0 -10 4421.39   91.71
  -4   0  10 4554.68   86.62
  -4   0  10 4342.09   92.17
   4   0  -9  986.67   11.19
   4   0  -9  962.38   15.54
  -4   0   9  925.61   11.81
  -4   0   9  944.09   16.38
   4   0  -8  340.57    3.73
   4   0  -8  342.26    7.13
  -4   0   8  347.40    5.06
  -4   0   8  373.78    8.17
   4   0  -7  167.01    2.46
   4   0  -7  176.81    5.27
  -4   0   7  159.03    5.91
  -4   0   7  158.04    3.10
   4   0  -625434.22 1103.24
   4   0  -625783.48 1192.86
  -4   0   624065.73 1034.15
  -4   0   625029.31 1181.55
   4   0  -5   11.09    1.52
   4   0  -5   12.72    4.00
  -4   0   5    9.11    5.14
  -4   0   5   15.83    1.60
   4   0  -427603.47 1279.78
   4   0  -426702.16 1285.18
  -4   0   426751.80 1297.56
   4   0  -3 1034.67   13.95
   4   0  -3 1060.82   15.24
   4   0  -3 1017.46   17.75
  -4   0   3 1066.15   16.83
   4   0  -2 3856.77   65.21
   4   0  -2 3809.76   67.73
   4   0  -2 3747.39   64.81
  -4   0   2 3843.51   73.58
   4   0  -1    2.56    3.03
   4   0  -1   10.84    2.59
   4   0  -1   13.18    2.74
  -4   0   1   13.57    3.16
   4   0   016408.82  574.23
   4   0   015561.36  529.81
  -4   0   015738.03  539.17
  -4   0   016197.87  565.40
   4   0   1 8005.41  198.96
   4   0   1 8148.80  191.45
  -4   0  -1 8340.42  197.00
  -4   0  -1 8485.12  220.08
   4   0   249956.02 3436.72
   4   0   249970.15 3551.49
  -4   0  -250123.25 3582.19
  -4   0  -248745.91 3358.12
   4   0   3  788.07   13.54
   4   0   3  841.19   10.43
  -4   0  -3  848.15   15.64
  -4   0  -3  847.25    9.52
   4   0   4 1471.22   17.89
   4   0   4 1389.60   22.45
  -4   0  -4 1504.88   25.48
   4   0   5  674.60    6.80
   4   0   5  652.30   11.49
  -4   0  -5  688.60   17.25
   4   0   6 7351.94  183.84
  -4   0  -6 7568.73  198.71
   4   0   7  155.05    6.30
  -4   0  -7  178.62   11.43
   4   0   865925.31 5630.97
  -4   0  -860145.19 5233.16
  -4   0  -863000.79 4964.48
   4   0   9 9503.11  295.96
  -4   0  -910354.10  260.69
  -4   0  -911081.40  346.50
  -4   0 -1063221.23 4099.17
  -4   0 -1066943.95 3979.48
  -4   0 -1030475.38 1881.14
  -4   0 -11 2228.50   32.56
  -4   0 -11 2271.16   32.18
  -4   0 -11 2307.17   47.68
  -4   0 -12  613.49    8.30
  -4   0 -12  661.50   16.16
  -4   0 -12  609.71    9.54
  -4   0 -13   38.06    2.77
  -4   0 -13   42.04    7.83
  -4   0 -13   41.96    2.55
  -4   0 -14 3508.16   64.64
  -4   0 -14 3429.33   76.84
  -4   0 -14 3552.47   59.99
  -4   0 -15   17.38    2.79
  -4   0 -15   30.63    7.16
  -4   0 -15   21.14    2.09
  -4   0 -16 3021.02   54.80
  -4   0 -16 3147.49   70.62
  -4   0 -16 3284.88   57.01
  -4   0 -17    9.56    3.49
  -4   0 -17    9.79   12.90
  -4   0 -17   16.27    4.03
  -4   0 -18 7179.80  172.66
  -4   0 -18 7214.55  179.77
  -4   0 -18 6797.45  209.32
  -4   0 -19  853.89   13.48
  -4   0 -19  833.45   14.76
  -4   0 -19  855.56   22.78
  -4   0 -20  612.39   11.92
  -4   0 -20  618.55   12.38
  -4   0 -20  637.82   19.02
  -4   0 -21    9.73    9.75
  -4   0 -21   14.74    3.54
  -4   0 -21   18.28    4.66
  -4   0 -22   47.14    4.23
  -4   0 -22   40.84   10.44
  -4   0 -22   43.31    5.32
  -4   0 -23  610.32   14.33
  -4   0 -23  585.80   16.53
  -4   0 -23  578.50   20.13
   4   0  24  174.88   13.85
  -4   0 -24  167.13   11.15
   4   0  25  277.40   15.60
  -4   0 -25  283.39   13.34
   4   0  26  913.57   28.62
  -4   0 -26  903.86   20.40
   4   0  27   11.64   12.11
   4   0  28  363.97   27.73
   4   0  29  242.82   17.57
   4   0  30  119.08   15.53
   4   0  31  178.10   17.40
   4   0  32  390.06   22.59
   4   0  33   20.13   24.53
   4   0  34   49.25   17.04
   4   0  35  143.59   19.75
   4   0  36   19.05   17.20
   4   0  37  103.43   31.13
   4  -2 -38  228.07   40.14
   4  -2 -37   44.76   32.26
   4  -2 -36  130.11   22.41
  -4  -2  36  108.71   13.85
   4  -2 -35   97.86   20.13
  -4  -2  35   38.12   18.80
   4   2 -34  173.06   13.96
   4  -2 -34  197.90   22.63
  -4  -2  34  166.30   13.98
   4   2 -33   47.55   10.78
   4  -2 -33   33.73   18.10
  -4  -2  33    8.31   16.93
   4  -2 -32  124.87   29.50
   4   2 -32  110.93   11.70
  -4  -2  32  127.56   12.18
   4   2 -31  147.85   11.76
   4  -2 -31  203.66   19.93
  -4  -2  31  179.62   12.67
   4   2 -30  474.38   16.87
   4  -2 -30  506.70   26.28
  -4  -2  30  549.69   18.25
  -4   2  30  474.41   20.73
   4   2 -29  111.15   10.27
   4  -2 -29  124.22   17.38
  -4  -2  29   96.32   11.16
  -4   2  29  105.34   13.13
   4   2 -28  445.07   15.68
   4  -2 -28  450.74   24.04
  -4  -2  28  439.14   22.86
  -4   2  28  441.74   18.38
   4   2 -27   79.84    9.65
   4  -2 -27   73.55   15.74
  -4  -2  27   63.33   10.26
  -4   2  27   85.07   11.43
   4   2 -26  907.78   22.98
   4  -2 -26  846.96   31.93
  -4  -2  26  920.08   30.63
  -4   2  26  880.31   25.20
   4   2 -25  136.99   10.54
   4  -2 -25  139.62   15.96
  -4   2  25  169.70   11.99
  -4  -2  25  141.04   10.62
   4   2 -24  448.44   15.17
   4  -2 -24  440.85   31.20
  -4  -2  24  461.50   15.37
  -4   2  24  493.81   22.91
   4   2 -23  528.99   21.90
   4  -2 -23  545.66   32.66
  -4  -2  23  528.36   16.11
  -4   2  23  583.69   24.63
   4   2 -22 2510.16   57.66
   4  -2 -22 2600.86   80.95
  -4  -2  22 2588.13   58.22
  -4   2  22 2587.17   60.96
   4   2 -21   51.78    8.57
   4  -2 -21   43.28   18.86
  -4  -2  21   41.61    8.31
  -4   2  21   46.00    9.15
   4   2 -20  699.24   23.04
   4  -2 -20  623.96   22.10
  -4  -2  20  677.58   17.34
  -4   2  20  702.80   24.46
  -4   2  20  702.23   13.66
   4   2 -19  151.72    9.62
   4  -2 -19  130.97   12.72
  -4  -2  19  133.42    8.87
  -4   2  19  154.76    9.76
  -4   2  19  119.21    5.65
   4  -2 -18 2273.91   67.77
   4   2 -18 2336.12   52.20
  -4  -2  18 2327.59   50.03
  -4   2  18 2485.34   44.69
  -4   2  18 2497.08   53.55
   4   2 -17  158.00   13.82
   4  -2 -17  128.16   18.16
   4  -2 -17  122.04    5.31
  -4   2  17  133.45    8.70
  -4  -2  17  123.96    8.38
   4   2 -16  910.96   27.15
   4  -2 -16  890.16   32.55
   4  -2 -16  938.14   15.99
  -4  -2  16  885.23   19.92
  -4   2  16  971.35   21.32
   4   2 -15 1204.01   27.09
   4  -2 -15 1234.27   30.51
   4  -2 -15 1195.81   22.79
  -4   2  15 1300.26   26.62
  -4  -2  15 1259.38   26.33
   4  -2 -14 3285.78   79.75
   4  -2 -14 3303.71   67.26
   4   2 -14 3401.95   77.08
  -4  -2  14 3356.23   78.49
  -4   2  14 3294.00   77.93
   4  -2 -13  635.74   18.99
   4  -2 -13  675.03   12.42
   4   2 -13  617.13   17.76
  -4  -2  13  636.35   15.72
  -4   2  13  664.48   19.71
   4  -2 -12  752.51   16.16
   4  -2 -12  686.02   19.67
   4   2 -12  743.81   19.61
  -4  -2  12  783.27   18.23
  -4   2  12  741.39   16.79
   4   2 -11  752.90   20.57
   4  -2 -11  815.03   14.99
   4  -2 -11  810.43   21.91
  -4  -2  11  822.58   20.86
  -4   2  11  788.28   17.68
  -4  -2  11  880.79   19.87
   4   2 -1013839.09  519.98
   4  -2 -1013387.09  475.81
   4  -2 -1013984.76  544.98
  -4  -2  1013954.58  533.33
  -4   2  1013942.58  504.46
  -4  -2  1014375.85  523.21
   4   2  -9  608.20   18.65
   4  -2  -9  644.63   13.32
   4  -2  -9  642.67   19.28
  -4  -2   9  604.37   21.94
  -4   2   9  650.22   15.25
  -4  -2   9  633.48   17.62
   4   2  -817870.53  759.52
   4  -2  -818121.56  738.35
   4  -2  -817742.79  750.70
  -4  -2   816666.14  693.15
  -4   2   818154.53  741.25
  -4  -2   818464.28  778.63
   4   2  -7  834.16   28.28
   4  -2  -7  815.16   16.48
   4  -2  -7  859.22   28.51
  -4  -2   7  794.35   18.99
  -4  -2   7  822.43   25.47
  -4   2   7  802.14   17.94
   4  -2  -6 2495.92   49.98
   4  -2  -6 2521.33   54.86
   4   2  -6 2732.98   67.78
  -4  -2   6 2543.27   55.27
  -4   2   6 2438.13   50.46
  -4  -2   6 2595.58   60.74
   4   2  -5 1245.19   28.97
   4  -2  -5 1255.21   24.37
   4  -2  -5 1211.63   33.21
   4   2  -5 1343.02   26.62
  -4  -2   5 1226.41   26.59
  -4   2   5 1235.09   25.35
  -4   2   5 1312.70   25.42
  -4  -2   5 1229.16   26.03
   4   2  -4 5289.77  129.53
   4   2  -4 5477.26  139.78
   4  -2  -4 5305.17  127.34
   4  -2  -4 5254.16  131.09
  -4  -2   4 5410.17  134.15
  -4  -2   4 5389.51  131.39
  -4   2   4 5229.41  124.80
  -4   2   4 5307.37  128.01
   4   2  -3 6166.69  167.92
   4   2  -3 6056.62  167.11
   4  -2  -3 6447.31  167.11
   4  -2  -3 6511.90  170.94
  -4  -2   3 6323.42  166.57
  -4  -2   3 6499.18  169.41
  -4   2   3 6425.16  165.89
  -4   2   3 6542.36  170.89
   4   2  -220374.39  901.53
   4   2  -220295.23  923.85
   4  -2  -220258.46  895.97
   4  -2  -220178.18  896.71
  -4  -2   220592.34  909.40
  -4  -2   220202.95  901.40
  -4   2   219959.39  870.35
  -4   2   220558.36  906.83
   4   2  -1 1329.27   31.51
   4   2  -1 1416.78   28.40
   4  -2  -1 1335.37   28.37
   4  -2  -1 1312.84   27.48
  -4  -2   1 1340.95   28.34
  -4  -2   1 1369.86   28.64
  -4   2   1 1394.03   28.94
  -4   2   1 1349.38   25.84
   4   2   022052.11 1011.96
   4   2   021623.46 1021.53
   4  -2   021713.29 1002.53
   4  -2   021807.53 1002.55
  -4  -2   021288.11  983.46
  -4   2   021771.47 1014.87
  -4   2   022357.00 1015.73
  -4  -2   021387.99  986.63
   4   2   1 1644.12   36.59
   4  -2   1 1555.09   31.93
   4   2   1 1606.90   31.85
   4  -2   1 1496.91   31.90
  -4  -2  -1 1573.22   31.69
  -4  -2  -1 1584.84   32.93
  -4   2  -1 1570.98   29.36
  -4   2  -1 1624.35   33.91
   4   2   2 4977.47  128.16
   4  -2   2 5302.67  128.62
   4  -2   2 5130.06  122.59
   4   2   2 5131.61  122.91
  -4  -2  -2 5070.50  131.11
  -4   2  -2 5157.80  125.15
  -4   2  -2 5092.04  118.23
  -4  -2  -2 4989.99  126.45
   4   2   3 2033.66   46.31
   4  -2   3 1989.26   47.11
   4  -2   3 2057.46   41.37
   4   2   3 2052.67   41.35
  -4  -2  -3 1964.30   41.50
  -4  -2  -3 2052.75   46.22
  -4   2  -3 2065.18   38.70
  -4   2  -3 1959.95   41.39
   4  -2   4  453.66   12.18
   4   2   4  473.17   12.80
   4   2   4  499.41   16.78
  -4  -2  -4  511.28   14.18
  -4   2  -4  501.85   14.40
  -4   2  -4  529.02   20.26
   4  -2   5  961.34   23.64
   4   2   5  977.08   24.53
   4   2   5  916.77   19.47
  -4  -2  -5  944.62   26.77
  -4   2  -5  902.46   21.69
  -4   2  -5  915.24   17.72
   4   2   6 2736.65   64.09
   4  -2   6 2770.30   55.35
   4   2   6 2684.10   56.49
  -4  -2  -6 2741.11   58.79
  -4   2  -6 2808.53   60.30
  -4   2  -6 2734.12   53.66
   4  -2   7  100.92    6.71
   4   2   7  140.36   11.00
   4   2   7  110.01    7.30
  -4  -2  -7  118.11    8.53
  -4   2  -7  100.73    9.26
  -4   2  -7  103.83    9.88
   4   2   8   93.64   11.13
   4   2   8   98.20    7.02
   4  -2   8  103.80    6.46
  -4   2  -8  111.96    9.90
  -4   2  -8   81.50    5.93
  -4  -2  -8  124.02   12.78
   4   2   9  304.50    9.65
   4   2   9  263.92   14.24
   4  -2   9  300.53    8.73
  -4  -2  -9  273.80   10.99
  -4   2  -9  299.35    8.76
  -4   2  -9  285.96   12.61
   4   2  10 5931.03  142.15
   4   2  10 5526.18  148.84
   4  -2  10 5391.97  131.66
  -4   2 -10 5285.40  137.15
  -4   2 -10 5487.10  130.34
  -4  -2 -10 5342.05  137.70
   4   2  11  609.40   14.26
   4   2  11  646.25   27.59
   4  -2  11  664.33   13.04
  -4   2 -11  656.89   16.96
  -4   2 -11  662.10   18.53
  -4  -2 -11  658.00   16.96
   4   2  12 3313.11   80.28
   4   2  12 3230.06   68.37
   4  -2  12 3315.94   64.59
  -4   2 -12 3238.54   66.28
  -4   2 -12 3104.12   73.21
  -4  -2 -12 3242.37   81.50
   4   2  13 1593.42   40.24
   4   2  13 1606.37   31.48
   4  -2  13 1603.87   30.58
  -4   2 -13 1568.58   34.15
  -4   2 -13 1604.95   37.17
  -4  -2 -13 1575.60   35.25
   4   2  14 6714.35  197.19
   4  -2  14 6344.66  155.54
  -4   2 -14 6697.66  197.31
  -4   2 -14 6509.12  167.64
  -4  -2 -14 6633.60  193.79
   4  -2  15 1315.67   22.67
   4   2  15 1326.44   35.97
  -4  -2 -15 1322.80   30.52
  -4   2 -15 1263.25   31.72
  -4   2 -15 1350.61   29.49
   4   2  16 1301.90   43.27
   4  -2  16 1303.79   21.61
  -4  -2 -16 1239.72   29.47
  -4   2 -16 1242.70   24.65
  -4   2 -16 1211.56   31.33
   4   2  17 1333.47   37.03
   4  -2  17 1357.78   25.97
  -4   2 -17 1359.74   27.13
  -4   2 -17 1383.37   33.78
  -4  -2 -17 1378.81   32.60
   4  -2  18 3054.90   62.32
   4   2  18 3288.41   85.96
  -4  -2 -18 3249.51   86.14
  -4   2 -18 3122.57   71.89
  -4   2 -18 3143.21   78.16
   4   2  19  747.23   26.07
   4  -2  19  738.32   15.68
  -4  -2 -19  744.87   21.56
  -4   2 -19  759.34   17.33
  -4   2 -19  725.96   31.65
   4   2  20 2175.17   61.15
   4  -2  20 2201.42   42.87
  -4   2 -20 2183.57   55.61
  -4   2 -20 2219.73   46.32
  -4  -2 -20 2249.33   55.01
   4  -2  21  186.28    9.19
   4   2  21  187.71   17.69
  -4  -2 -21  197.10   12.80
  -4   2 -21  188.01   14.90
  -4   2 -21  167.03   13.39
   4   2  22 2765.13   78.37
   4  -2  22 2761.37   52.64
  -4  -2 -22 2653.57   67.18
  -4   2 -22 2617.69   79.65
   4   2  23  342.05   21.65
   4  -2  23  376.62    9.61
  -4  -2 -23  380.35   16.12
  -4   2 -23  325.68   18.01
   4   2  24 1503.16   46.95
   4  -2  24 1525.59   28.26
  -4  -2 -24 1395.44   37.83
  -4   2 -24 1358.50   39.29
   4  -2  25  651.42   17.46
   4   2  25  598.06   28.03
  -4   2 -25  590.26   31.42
  -4  -2 -25  593.96   21.03
   4   2  26  659.18   29.60
   4  -2  26  701.08   18.36
  -4  -2 -26  627.17   22.10
  -4   2 -26  609.59   24.42
   4   2  27  235.64   20.76
  -4   2 -27  242.17   16.84
  -4  -2 -27  230.67   15.33
   4   2  28   89.78   18.43
  -4   2 -28   77.93   22.22
  -4  -2 -28   97.77   12.84
   4   2  29   92.68   17.84
  -4   2 -29   38.89   14.21
   4   2  30  184.87   20.63
  -4   2 -30  107.51   16.21
   4   2  31  132.29   32.40
  -4   2 -31   91.76   24.54
   4   2  32  305.95   39.99
  -4   2 -32  268.43   20.32
   4   2  33   72.59   21.78
  -4   2 -33   46.36   16.07
   4   2  34  121.79   24.56
  -4   2 -34  111.00   28.16
   4   2  35   36.80   22.11
  -4   2 -35   18.07   16.48
   4   2  36   93.23   24.50
  -4   2 -36   42.15   18.05
   4   4 -34  226.68   20.57
   4  -4 -34  275.06   33.26
  -4  -4  34  273.51   17.97
   4   4 -33   36.22   16.12
   4  -4 -33   55.66   25.95
  -4  -4  33   48.42   13.39
   4   4 -32   52.84   24.25
   4  -4 -32   76.07   24.85
  -4  -4  32   12.97   13.12
   4   4 -31  231.78   18.86
   4  -4 -31  198.71   30.49
  -4  -4  31  182.75   16.61
   4   4 -30  641.03   40.15
   4  -4 -30  600.62   57.21
  -4  -4  30  643.90   33.03
   4   4 -29  211.35   18.62
   4  -4 -29  202.72   41.99
  -4  -4  29  188.45   15.76
   4   4 -28  157.57   26.91
   4  -4 -28  191.40   38.82
  -4  -4  28  144.84   22.33
   4   4 -27  270.10   19.36
   4  -4 -27  267.40   41.02
  -4  -4  27  243.10   16.15
  -4   4  27  292.25   22.53
   4   4 -26   27.28   23.61
  -4  -4  26   60.71   19.08
  -4   4  26   22.01   17.02
   4   4 -25   32.57   14.42
  -4  -4  25   21.01   11.90
  -4   4  25   54.57   25.39
   4   4 -24  462.29   22.87
   4  -4 -24  401.21   43.00
  -4  -4  24  377.61   26.75
  -4   4  24  484.05   35.73
   4   4 -23  467.89   22.96
   4  -4 -23  480.98   43.06
  -4  -4  23  494.80   19.83
  -4   4  23  471.66   25.19
   4   4 -22  727.45   28.73
   4  -4 -22  717.88   48.08
  -4  -4  22  744.33   32.12
  -4   4  22  684.44   29.62
   4   4 -21  187.25   18.28
   4  -4 -21  192.05   22.35
  -4  -4  21  193.64   14.74
  -4   4  21  210.99   18.82
   4   4 -20  241.43   18.79
   4  -4 -20  195.79   23.05
  -4  -4  20  241.35   22.76
  -4   4  20  229.84   28.70
   4   4 -19   28.27   22.85
   4  -4 -19   62.09   18.12
  -4  -4  19   59.41   12.41
  -4   4  19   38.35   15.24
   4   4 -18   99.01   17.11
   4  -4 -18  113.02   19.54
  -4  -4  18  136.21   20.25
  -4   4  18   97.77   16.30
   4   4 -17  484.31   35.33
   4  -4 -17  472.89   26.85
  -4  -4  17  497.63   20.29
  -4   4  17  476.78   33.62
   4   4 -16  684.58   28.43
   4  -4 -16  670.87   30.11
  -4  -4  16  651.78   23.21
  -4   4  16  685.30   27.02
   4   4 -15  316.68   20.82
   4  -4 -15  289.06   22.80
  -4  -4  15  338.37   17.00
  -4   4  15  317.29   19.55
   4   4 -14  408.16   22.40
   4  -4 -14  357.21   34.12
  -4  -4  14  372.96   17.39
  -4   4  14  347.39   30.25
   4   4 -13  299.82   20.91
   4  -4 -13  309.29   22.05
  -4  -4  13  318.52   17.30
  -4   4  13  292.73   19.08
   4   4 -12  398.62   32.20
   4  -4 -12  336.63   22.87
  -4  -4  12  363.80   17.65
  -4   4  12  362.08   19.97
   4   4 -11   52.90   14.96
   4  -4 -11   41.88   15.57
  -4  -4  11   30.72   12.15
  -4   4  11   29.62   21.12
   4   4 -10  448.20   23.28
   4  -4 -10  390.97   22.71
  -4  -4  10  404.70   18.68
  -4   4  10  449.72   20.56
   4   4  -9 2300.86   67.39
   4  -4  -9 2387.83   68.48
  -4  -4   9 2358.29   62.41
  -4   4   9 2341.52   77.14
   4   4  -8 3571.21  101.12
   4  -4  -8 3290.48   95.51
  -4  -4   8 3425.76   91.43
  -4   4   8 3477.52   95.40
   4   4  -7  448.53   34.03
   4  -4  -7  420.41   22.50
  -4  -4   7  438.12   20.24
  -4   4   7  431.63   20.19
   4   4  -6  103.17   16.83
   4  -4  -6   92.83   15.67
  -4  -4   6   80.97   13.91
  -4   4   6  124.05   13.90
   4   4  -5  130.84   17.22
   4  -4  -5  115.00   15.81
  -4  -4   5  128.68   14.26
  -4   4   5  122.60   14.68
   4   4  -4  527.15   24.57
   4  -4  -4  460.56   31.57
  -4  -4   4  423.25   20.07
  -4   4   4  474.36   21.24
   4   4  -3  103.24   16.67
   4  -4  -3   84.12   14.80
  -4  -4   3   94.80   14.70
  -4   4   3   91.06   14.59
   4   4  -2 2788.33   96.69
   4  -4  -2 2831.37   76.23
  -4  -4   2 2815.67   74.00
  -4   4   2 2740.20   73.66
   4   4  -1 2926.98   85.65
   4  -4  -1 2904.72   79.75
  -4  -4   1 3067.96   94.88
  -4   4   1 2884.02   79.61
   4   4   0 5136.39  177.81
   4  -4   0 5000.19  147.26
  -4  -4   0 5011.08  145.75
  -4   4   0 5356.55  153.33
   4   4   1  659.80   28.64
   4  -4   1  612.37   24.05
  -4  -4  -1  605.62   33.63
  -4   4  -1  645.44   24.88
   4   4   2  287.99   30.93
   4  -4   2  276.24   16.86
  -4  -4  -2  267.56   17.93
  -4   4  -2  275.59   18.21
   4   4   3  813.83   31.88
   4  -4   3  819.35   26.44
  -4  -4  -3  831.95   27.38
  -4   4  -3  802.76   28.53
   4   4   4  782.93   44.87
   4  -4   4  776.68   33.62
  -4  -4  -4  804.90   27.28
  -4   4  -4  837.00   38.26
   4   4   5  361.57   23.75
   4  -4   5  360.99   17.51
  -4  -4  -5  377.59   19.41
  -4   4  -5  384.31   20.39
   4   4   6  469.72   25.10
   4  -4   6  376.93   17.64
  -4  -4  -6  440.18   20.36
  -4   4  -6  412.95   29.17
   4   4   7  118.77   18.72
   4  -4   7  105.07   20.10
  -4  -4  -7  122.89   15.24
  -4   4  -7   95.92   15.76
   4   4   8  295.08   23.09
   4  -4   8  289.46   15.87
  -4  -4  -8  302.87   18.33
  -4   4  -8  293.09   28.35
   4  -4   9  314.79   16.18
  -4  -4  -9  326.10   19.30
  -4   4  -9  328.21   19.84
   4   4  10  561.85   27.96
   4  -4  10  494.94   26.14
  -4  -4 -10  486.66   23.55
  -4   4 -10  541.27   23.77
   4   4  11  943.11   37.28
   4  -4  11  934.95   27.09
  -4  -4 -11  968.49   32.96
  -4   4 -11  962.97   32.43
   4   4  12 1151.79   61.00
   4  -4  12 1251.53   33.08
  -4  -4 -12 1206.00   39.01
  -4   4 -12 1330.28   40.16
   4   4  13  319.67   24.21
   4  -4  13  329.30   15.61
  -4  -4 -13  319.57   30.89
  -4   4 -13  292.69   20.18
   4   4  14   84.35   20.29
  -4  -4 -14  126.61   16.22
  -4   4 -14   93.68   16.64
   4   4  15  312.82   24.15
   4  -4  15  284.73   14.56
  -4   4 -15  309.12   31.54
  -4  -4 -15  302.30   20.85
   4   4  16  960.80   55.88
   4  -4  16  922.87   25.50
  -4  -4 -16  905.06   34.71
  -4   4 -16 1015.83   34.71
   4   4  17  482.26   43.57
   4  -4  17  522.05   17.52
  -4  -4 -17  498.92   25.65
  -4   4 -17  513.38   25.25
   4   4  18   90.10   20.73
   4  -4  18   66.41   14.78
  -4  -4 -18   65.48   16.79
  -4   4 -18   30.24   16.73
   4   4  19   69.50   20.49
   4  -4  19   60.26    9.28
  -4  -4 -19   32.41   25.34
  -4   4 -19   31.74   16.24
   4   4  20  368.25   28.80
   4  -4  20  389.90   14.40
  -4  -4 -20  333.65   35.03
  -4   4 -20  394.89   35.26
   4   4  21  110.80   23.05
   4  -4  21  123.13   10.41
  -4  -4 -21   82.42   18.51
  -4   4 -21  116.48   18.38
   4   4  22  192.92   25.91
   4  -4  22  173.47   15.68
  -4  -4 -22  186.11   20.63
  -4   4 -22  192.22   20.23
   4   4  23  338.18   44.08
   4  -4  23  321.91   12.83
  -4  -4 -23  281.99   24.20
  -4   4 -23  317.88   33.92
   4   4  24  327.52   45.30
   4  -4  24  297.40   12.61
  -4  -4 -24  297.34   24.94
  -4   4 -24  316.49   23.09
   4   4  25  310.52   45.06
  -4  -4 -25  258.12   24.45
  -4   4 -25  306.32   23.11
   4   4  26  154.62   40.66
  -4  -4 -26  151.94   22.20
  -4   4 -26  137.72   20.35
   4   4  27   69.42   39.55
  -4  -4 -27   68.86   20.21
  -4   4 -27   57.76   18.72
   4   4  28  387.25   34.28
  -4  -4 -28  348.56   26.81
  -4   4 -28  335.75   37.86
   4   4  29  143.10   29.02
  -4   4 -29  155.32   22.11
   4   4  30  253.27   33.16
  -4   4 -30  249.17   24.51
   4   4  31   83.48   30.48
  -4   4 -31  162.95   33.62
   4   4  32  321.11   55.98
  -4   4 -32  317.36   26.01
   4   6 -26   81.12   24.35
   4  -6 -26  132.21   33.23
  -4  -6  26  107.45   28.14
   4   6 -25   58.83   37.00
   4  -6 -25  109.78   32.55
  -4  -6  25   72.86   18.64
   4   6 -24   92.92   25.01
   4  -6 -24  122.90   32.38
  -4  -6  24   98.87   19.23
   4   6 -23  516.33   36.12
   4  -6 -23  574.82   45.73
  -4  -6  23  510.17   29.50
  -4   6  23  528.62   57.72
   4   6 -22  188.29   27.82
   4  -6 -22  217.40   33.28
  -4  -6  22  192.75   21.86
  -4   6  22  231.12   30.85
   4   6 -21   54.29   23.33
   4  -6 -21   94.21   44.37
  -4  -6  21   47.03   28.78
  -4   6  21   31.06   25.91
   4   6 -20   29.94   35.55
   4  -6 -20   38.90   43.73
  -4  -6  20   21.09   17.38
  -4   6  20   11.29   24.66
   4   6 -19  215.80   26.85
   4  -6 -19  189.71   33.20
  -4  -6  19  190.79   32.73
  -4   6  19  197.40   29.22
   4   6 -18   57.49   35.87
   4  -6 -18   59.38   27.58
  -4  -6  18   12.69   18.16
  -4   6  18   53.53   24.49
   4   6 -17  258.33   30.47
   4  -6 -17  267.39   34.29
  -4  -6  17  274.01   24.22
  -4   6  17  275.67   45.49
   4   6 -16  473.50   36.03
   4  -6 -16  489.03   41.82
  -4  -6  16  568.93   30.53
  -4   6  16  557.84   36.72
   4   6 -15 1491.23   62.99
   4  -6 -15 1450.93   67.56
  -4  -6  15 1483.51   52.23
  -4   6  15 1582.45   61.85
   4   6 -14  103.46   26.81
   4  -6 -14  102.38   29.02
  -4  -6  14  148.94   31.30
  -4   6  14  130.84   26.03
   4   6 -13  112.35   27.25
   4  -6 -13  147.35   43.27
  -4  -6  13  110.12   20.70
  -4   6  13  122.26   24.98
   4   6 -12  163.41   26.80
   4  -6 -12  140.47   28.08
  -4  -6  12  147.75   21.18
  -4   6  12  175.21   39.66
   4   6 -11  389.41   50.00
   4  -6 -11  363.50   33.60
  -4  -6  11  339.32   25.94
  -4   6  11  373.05   30.51
   4   6 -10  223.96   28.86
   4  -6 -10  162.50   28.87
  -4  -6  10  151.18   23.58
  -4   6  10  170.46   26.39
   4   6  -9 1411.87   61.84
   4  -6  -9 1444.29   61.23
  -4  -6   9 1465.98   52.70
  -4   6   9 1519.73   78.60
   4   6  -8  444.14   35.64
   4  -6  -8  478.74   50.86
  -4  -6   8  430.70   28.98
  -4   6   8  437.32   32.24
   4   6  -7  107.78   26.01
   4  -6  -7   25.59   24.56
  -4  -6   7   59.01   20.10
  -4   6   7   58.25   22.37
   4   6  -6  101.48   39.87
   4  -6  -6   77.83   23.34
  -4  -6   6   79.28   20.81
  -4   6   6   50.04   23.48
   4   6  -5  257.02   31.11
   4  -6  -5  213.98   28.29
  -4  -6   5  269.95   25.56
  -4   6   5  210.60   39.72
   4   6  -4  180.11   29.63
   4  -6  -4  170.63   40.40
  -4  -6   4  210.69   24.46
  -4   6   4  185.68   25.50
   4   6  -3  501.60   36.30
   4  -6  -3  397.10   30.80
  -4  -6   3  406.89   28.42
  -4   6   3  468.65   31.40
   4   6  -2  860.65   45.67
   4  -6  -2  681.61   38.49
  -4  -6   2  717.51   38.11
  -4   6   2  818.63   57.77
   4   6  -1 1487.90   86.42
   4  -6  -1 1313.14   71.25
  -4  -6   1 1379.82   53.40
  -4   6   1 1451.38   55.67
   4   6   0   76.14   27.83
   4  -6   0  110.80   22.69
  -4  -6   0   96.91   22.64
  -4   6   0   60.65   23.80
   4   6   1  501.97   38.01
   4  -6   1  448.71   30.62
  -4  -6  -1  413.94   30.97
  -4   6  -1  423.92   47.04
   4   6   2  104.81   45.93
   4  -6   2  133.99   22.51
  -4  -6  -2  124.53   24.37
  -4   6  -2  152.17   24.15
   4   6   3  160.93   29.48
   4  -6   3  144.96   22.53
  -4  -6  -3  146.70   23.74
  -4   6  -3  184.94   24.87
   4   6   4   87.97   27.26
   4  -6   4  126.68   32.49
  -4  -6  -4   66.96   34.89
  -4   6  -4   37.04   36.32
   4   6   5   59.74   41.54
   4  -6   5   60.00   19.77
  -4  -6  -5   72.40   22.65
  -4   6  -5   53.26   22.62
   4   6   6  124.60   27.67
   4  -6   6   51.88   20.89
  -4  -6  -6   81.80   23.98
  -4   6  -6  127.97   23.49
   4   6   7  728.90   43.88
   4  -6   7  641.35   33.55
  -4  -6  -7  701.70   38.45
  -4   6  -7  751.72   56.49
   4   6   8  266.77   34.09
   4  -6   8  247.16   24.31
  -4  -6  -8  270.59   42.04
  -4   6  -8  261.97   27.97
   4   6   9  695.28   65.72
   4  -6   9  607.48   32.51
  -4  -6  -9  707.58   38.61
  -4   6  -9  709.15   37.78
   4   6  10  919.75   52.21
   4  -6  10  914.32   38.31
  -4  -6 -10  911.12   44.51
  -4   6 -10  943.45   60.36
   4   6  11  659.42   45.81
   4  -6  11  646.79   44.97
  -4  -6 -11  702.18   39.02
  -4   6 -11  653.11   37.76
   4   6  12  235.89   34.74
   4  -6  12  244.63   22.16
  -4  -6 -12  220.72   28.44
  -4   6 -12  257.30   27.81
   4   6  13  358.75   55.65
   4  -6  13  308.07   24.08
  -4  -6 -13  356.60   30.88
  -4   6 -13  363.42   45.81
   4   6  14   24.15   28.03
   4  -6  14   52.45   17.00
  -4  -6 -14   30.84   36.68
  -4   6 -14   12.45   22.70
   4   6  15   50.99   29.34
   4  -6  15   39.99   27.04
  -4  -6 -15   49.95   24.54
  -4   6 -15   54.27   23.43
   4  -6  16   13.82   16.02
   4   6  16   30.04   28.50
  -4  -6 -16    4.51   23.83
  -4   6 -16   25.36   21.87
   4   6  17  162.58   33.45
   4  -6  17  193.30   19.05
  -4  -6 -17  171.76   27.96
  -4   6 -17  122.02   26.44
   4   6  18  436.02   62.98
   4  -6  18  409.26   24.31
  -4  -6 -18  371.58   35.13
  -4   6 -18  441.03   32.81
   4   6  19  504.50   67.46
   4  -6  19  472.93   25.62
  -4  -6 -19  458.93   38.06
  -4   6 -19  470.89   34.78
   4   6  20  109.73   33.71
   4  -6  20   75.27   26.83
  -4  -6 -20  103.63   26.59
  -4   6 -20   40.79   24.83
   4   6  21  130.80   35.78
   4  -6  21  144.30   17.32
  -4  -6 -21  143.47   28.48
  -4   6 -21  103.89   27.41
   4   6  22   61.98   33.76
  -4  -6 -22   91.77   27.25
  -4   6 -22   56.95   24.43
   4   6  23  361.14   44.23
  -4  -6 -23  340.93   36.65
  -4   6 -23  346.92   32.56
   4   6  24  337.58   43.69
  -4  -6 -24  289.39   53.49
  -4   6 -24  300.79   48.55
   4   8  -3  445.24   52.43
   4  -8  -3  468.76   45.91
  -4  -8   3  425.10   41.15
  -4   8   3  416.70   67.92
   4   8  -2  139.95   40.77
   4  -8  -2   86.80   33.90
  -4  -8   2  103.55   49.75
  -4   8   2   93.02   35.14
   4   8  -1  645.22   59.00
   4  -8  -1  682.59   50.87
  -4  -8   1  690.49   49.36
  -4   8   1  630.76   53.36
   4   8   0   37.09   62.23
   4  -8   0   58.23   32.43
  -4  -8   0   71.35   31.55
  -4   8   0   83.20   34.33
   4   8   1   65.67   37.98
   4  -8   1   31.83   48.16
  -4  -8  -1   39.49   31.03
  -4   8  -1   52.97   49.73
   5  -1 -39  127.49   22.08
   5  -1 -38   30.12   19.15
  -5  -1  38    3.24   14.12
   5  -1 -37  216.19   24.71
  -5  -1  37  286.86   18.80
   5  -1 -36    8.09   27.61
  -5  -1  36   20.25   13.10
   5  -1 -35  113.95   19.34
  -5  -1  35  103.43   13.57
   5  -1 -34   71.47   17.82
  -5  -1  34   65.09   12.47
   5  -1 -33   24.02   16.23
  -5  -1  33   22.68   10.97
   5   1 -32   38.90   14.04
   5  -1 -32    2.68   23.89
  -5  -1  32   16.11   10.55
   5   1 -31 1209.51   28.72
   5  -1 -31 1079.04   38.22
  -5  -1  31 1094.09   30.31
   5   1 -30   72.44   13.69
   5  -1 -30   31.02   14.77
  -5  -1  30   53.57   16.19
   5   1 -29  657.71   17.45
   5  -1 -29  593.20   25.99
  -5  -1  29  619.74   19.32
  -5   1  29  613.27   18.62
   5  -1 -28  309.39   18.77
   5   1 -28  349.68   16.51
  -5   1  28  322.89   18.39
  -5  -1  28  303.82   14.26
   5   1 -27  184.07    9.13
   5  -1 -27  198.72   23.81
  -5   1  27  196.76   15.05
  -5  -1  27  159.58   16.86
   5   1 -26   12.68    9.82
   5  -1 -26    4.74   11.88
  -5  -1  26   13.70    8.56
  -5   1  26   11.29   11.19
   5  -1 -25  693.66   24.27
   5   1 -25  693.55   15.96
  -5  -1  25  725.12   19.85
  -5   1  25  758.50   22.57
   5   1 -24  119.47   10.84
   5  -1 -24  119.72   13.84
  -5   1  24  122.85   11.85
  -5   1  24  130.06    9.52
   5   1 -23  237.69    8.29
   5  -1 -23  248.53   15.19
  -5   1  23  255.09    7.73
  -5  -1  23  242.27   11.12
  -5   1  23  232.76    8.90
   5   1 -22  189.77   11.11
   5  -1 -22  208.55   13.46
  -5   1  22  188.14    9.15
  -5  -1  22  181.83   10.04
  -5   1  22  205.67    7.98
   5  -1 -21 2793.06   80.43
   5   1 -21 2895.26   57.09
  -5   1  21 2960.35   59.04
  -5   1  21 2980.70   56.23
  -5  -1  21 2785.41   70.78
   5  -1 -20  227.04   19.40
   5   1 -20  205.94    7.28
  -5  -1  20  254.28   10.47
  -5   1  20  223.92    8.12
  -5  -1  20  208.28   15.07
  -5   1  20  226.41   10.33
   5  -1 -19  633.19   19.98
   5   1 -19  690.59   16.66
  -5  -1  19  704.30   17.38
  -5  -1  19  716.11   17.27
  -5   1  19  769.00   12.15
  -5   1  19  734.53   13.68
   5   1 -18   76.66    7.54
   5  -1 -18   70.27    9.59
  -5   1  18   61.30    5.08
  -5  -1  18   83.34    7.15
  -5  -1  18   78.60    7.19
  -5   1  18   71.17    4.52
   5  -1 -17 1003.67   25.53
   5   1 -17 1023.91   18.29
  -5  -1  17 1072.34   22.11
  -5   1  17 1095.56   18.18
  -5   1  17 1099.77   16.00
  -5  -1  17 1019.13   21.56
   5  -1 -16   15.64    8.22
   5   1 -16    4.61    4.32
  -5  -1  16   -7.02    9.45
  -5   1  16   13.13    3.60
  -5  -1  16   12.07    5.61
  -5   1  16    9.20    5.47
   5   1 -15  306.90    7.68
   5  -1 -15  301.98   11.95
  -5   1  15  299.89    6.05
  -5  -1  15  286.93    9.47
  -5   1  15  334.17    8.73
  -5  -1  15  278.29    9.15
   5  -1 -14  107.76    9.65
   5   1 -14   75.19    7.66
  -5   1  14  101.08    5.76
  -5  -1  14  101.18   10.83
  -5  -1  14   91.67    9.70
   5  -1 -13 3835.15   91.38
   5   1 -13 3912.73   80.33
  -5   1  13 4076.68   71.65
  -5  -1  13 3983.23   86.49
  -5  -1  13 3966.29   85.05
  -5   1  13 4102.20   79.32
   5  -1 -12   70.88    9.02
   5   1 -12   65.68    5.40
  -5  -1  12   74.92    5.94
  -5  -1  12   77.67    7.03
  -5   1  12   74.86    4.61
  -5   1  12   76.19    3.00
   5  -1 -1110700.01  335.24
   5  -1 -1110459.13  275.50
   5   1 -11 9833.87  292.94
  -5  -1  11 9619.68  290.94
  -5  -1  1110248.12  308.96
  -5   1  1110122.02  280.76
   5  -1 -10  490.34    6.68
   5   1 -10  473.02   13.83
   5  -1 -10  472.41   13.99
  -5   1  10  472.75    8.00
  -5  -1  10  480.28   11.36
  -5  -1  10  488.35   13.78
   5   1  -9  621.70   12.65
   5  -1  -9  633.94   12.13
   5  -1  -9  656.06   15.54
   5  -1  -9  621.94    7.80
   5   1  -9  658.18   13.36
  -5  -1   9  660.47   13.42
  -5  -1   9  625.21   15.03
  -5   1   9  626.78    8.46
   5  -1  -8  502.49   12.36
   5  -1  -8  501.97   13.03
   5   1  -8  478.36   10.72
   5   1  -8  478.49   10.70
   5  -1  -8  476.07    7.57
  -5   1   8  497.82    8.03
  -5  -1   8  500.25   11.12
  -5  -1   8  489.48   10.11
   5  -1  -7 7576.54  198.64
   5  -1  -7 8548.84  241.71
   5   1  -7 7919.33  212.54
   5   1  -7 7961.75  217.69
   5  -1  -7 8110.35  199.08
  -5  -1   7 8008.97  211.75
  -5  -1   7 8396.01  221.80
  -5   1   7 8136.33  196.95
   5  -1  -6  920.68   18.31
   5   1  -6  793.15   15.17
   5   1  -6  871.38   16.59
   5  -1  -6  851.08   14.28
   5  -1  -6  864.67   13.91
  -5   1   6  859.19   11.75
  -5  -1   6  861.36   15.42
  -5  -1   6  961.82   20.65
   5   1  -5 3469.35   70.03
   5  -1  -5 3629.76   66.88
   5   1  -5 3286.91   64.73
   5  -1  -5 3422.59   62.89
   5  -1  -5 3479.20   70.70
  -5  -1   5 3479.52   67.69
  -5  -1   5 3461.58   67.75
  -5   1   5 3422.49   60.81
   5  -1  -4  172.55    4.94
   5   1  -4  196.13    6.35
   5   1  -4  191.23    7.22
   5  -1  -4  195.98    4.72
   5  -1  -4  191.02   10.68
  -5  -1   4  186.36    8.71
  -5  -1   4  201.20    6.71
  -5   1   4  186.91    5.84
   5  -1  -3  407.53    9.95
   5  -1  -3  443.07    8.21
   5  -1  -3  418.80    7.67
   5   1  -3  440.42    9.13
   5   1  -3  426.14   13.74
  -5   1   3  405.24    9.09
  -5  -1   3  414.68   12.30
  -5  -1   3  401.88    8.49
   5  -1  -2 1455.65   22.71
   5  -1  -2 1438.46   25.54
   5  -1  -2 1455.25   29.47
   5   1  -2 1447.67   26.80
   5   1  -2 1439.35   27.79
  -5   1   2 1416.56   22.44
  -5  -1   2 1442.36   24.88
  -5  -1   2 1396.24   24.11
   5  -1  -120594.00  883.82
   5  -1  -121456.84  921.75
   5   1  -120640.70  898.19
   5   1  -121914.80  975.93
  -5   1   120941.37  886.58
  -5  -1   121673.64  934.29
  -5  -1   121223.42  909.70
   5  -1   0 1082.44   20.68
   5  -1   0 1141.52   19.23
   5   1   0 1159.18   22.45
   5   1   0 1125.14   25.68
  -5   1   0 1162.37   22.28
  -5   1   0 1142.84   17.99
  -5  -1   0 1120.82   19.39
  -5  -1   0 1161.51   19.46
   5  -1   1  975.57   18.42
   5   1   1  974.94   23.53
   5   1   1  944.82   16.11
   5  -1   1  944.52   16.34
  -5   1  -1  992.89   17.03
  -5   1  -1  963.26   16.80
  -5  -1  -1  994.04   16.63
  -5  -1  -1  968.52   16.89
   5  -1   2 2775.21   48.89
   5   1   2 2849.38   62.03
   5   1   2 2780.27   50.54
   5  -1   2 2683.32   49.88
  -5   1  -2 2859.45   47.95
  -5   1  -2 2900.33   53.45
  -5  -1  -2 2867.19   55.02
  -5  -1  -2 2635.04   49.59
   5  -1   3 7539.83  197.40
   5   1   3 7892.51  201.64
   5   1   3 7993.94  215.16
   5  -1   3 7894.28  198.84
  -5   1  -3 7950.79  191.98
  -5   1  -3 7515.59  195.69
  -5  -1  -3 7308.87  190.83
  -5  -1  -3 7817.81  203.05
   5  -1   4 1165.78   24.19
   5   1   4 1253.55   24.54
   5   1   4 1243.21   22.84
   5  -1   4 1252.06   20.57
  -5   1  -4 1252.23   19.13
  -5   1  -4 1236.43   22.42
  -5  -1  -4 1132.35   20.42
  -5  -1  -4 1222.41   22.61
   5  -1   5 1053.89   15.66
   5  -1   5 1089.87   20.18
   5   1   5 1110.62   22.67
   5   1   5 1133.96   20.74
  -5   1  -5 1159.27   24.91
  -5   1  -5 1119.20   16.53
  -5  -1  -5 1102.57   19.78
  -5  -1  -5 1057.68   19.84
   5  -1   6  513.12    7.88
   5   1   6  531.41   11.78
   5   1   6  536.04   13.65
   5  -1   6  521.31   12.11
  -5   1  -6  516.87    8.28
  -5   1  -6  510.66   12.12
  -5  -1  -6  538.90   11.36
  -5  -1  -6  518.03    9.65
   5  -1   7  830.23   17.07
   5   1   7  824.55   18.65
   5  -1   7  805.89   12.49
   5   1   7  829.56   15.43
  -5   1  -7  845.86   17.34
  -5   1  -7  829.18   11.92
  -5  -1  -7  799.01   13.74
  -5  -1  -7  819.42   15.86
   5  -1   8 3294.58   54.97
   5   1   8 3174.55   60.14
   5   1   8 3098.70   74.15
  -5   1  -8 3172.10   72.95
  -5   1  -8 3109.19   50.73
  -5  -1  -8 3173.98   59.34
   5   1   9 5221.90  132.68
   5   1   9 5638.96  124.44
   5  -1   9 5558.16  109.51
  -5   1  -9 5154.23  127.23
  -5   1  -9 5357.43  107.86
  -5  -1  -9 5365.60  119.03
   5  -1  10  716.92    8.51
   5   1  10  654.54   10.99
   5   1  10  664.24   17.87
  -5   1 -10  686.16   17.42
  -5   1 -10  657.62    8.75
  -5  -1 -10  672.75   12.30
   5   1  11 5416.46  140.13
   5   1  11 5398.32  117.28
   5  -1  11 5814.74  112.32
  -5   1 -11 5357.48  142.63
  -5   1 -11 5385.72  110.55
  -5  -1 -11 5391.84  121.95
   5   1  12    3.95    4.70
   5   1  12   -4.93    8.05
   5  -1  12    5.03    1.25
  -5   1 -12   -8.59    7.18
  -5  -1 -12   22.60    6.31
  -5   1 -12    4.32    3.03
   5   1  13  114.14    4.05
   5   1  13  106.13   10.09
  -5   1 -13  103.63    4.18
  -5   1 -13  120.73    8.54
  -5  -1 -13   93.27    7.56
   5  -1  14 1096.42   14.55
   5   1  14 1055.57   32.71
  -5   1 -14 1054.84   16.18
  -5   1 -14 1027.93   23.40
  -5  -1 -14 1040.77   18.79
  -5  -1 -14  993.10   14.92
   5   1  15   33.71   13.68
   5  -1  15   34.33    1.92
  -5   1 -15   21.35   12.69
  -5   1 -15   29.28    2.59
  -5  -1 -15   28.35    2.69
  -5  -1 -15   28.75    7.49
   5   1  16  767.69   29.04
  -5   1 -16  809.52   12.14
  -5  -1 -16  841.90   16.28
  -5  -1 -16  822.48   12.49
  -5   1 -16  806.16   20.91
   5   1  17 4957.04  149.96
   5  -1  17 5579.99  113.16
  -5   1 -17 5264.82  117.05
  -5  -1 -17 5395.75  134.22
  -5  -1 -17 5346.30  117.85
  -5   1 -17 5492.85  144.19
   5  -1  18  115.86    4.60
   5   1  18  125.72   17.68
  -5   1 -18  122.24    4.37
  -5   1 -18  123.01   10.76
  -5  -1 -18  120.83    4.25
  -5  -1 -18  118.98    6.70
   5  -1  19 1243.98   19.23
   5   1  19 1123.55   39.47
  -5   1 -19 1157.40   29.05
  -5  -1 -19 1133.56   22.81
  -5  -1 -19 1201.74   19.16
  -5   1 -19 1172.53   21.64
   5  -1  20  375.53    6.79
   5   1  20  335.95   25.25
  -5   1 -20  333.30   15.09
  -5  -1 -20  344.71    7.39
  -5  -1 -20  374.65   14.38
  -5   1 -20  358.53    7.87
   5   1  21  772.10   35.57
  -5   1 -21  797.03   16.35
  -5   1 -21  717.18   12.33
  -5  -1 -21  746.83   14.96
  -5  -1 -21  746.08   20.97
  -5   1 -21  739.69   22.75
   5   1  22 1218.39   34.50
  -5   1 -22 1090.57   18.65
  -5   1 -22 1145.44   39.83
  -5  -1 -22 1077.45   21.19
  -5  -1 -22 1118.98   28.90
   5   1  23  971.32   31.47
  -5   1 -23 1003.82   29.65
  -5   1 -23  938.54   19.09
  -5  -1 -23  895.89   26.17
   5   1  24 1400.27   41.56
  -5   1 -24 1303.59   23.60
  -5   1 -24 1386.82   38.45
  -5  -1 -24 1319.22   29.59
   5   1  25 1091.15   35.69
  -5   1 -25 1136.66   34.11
  -5  -1 -25 1145.67   26.06
   5   1  26  138.80   16.40
  -5   1 -26   75.87   21.83
  -5  -1 -26  121.61    9.21
   5   1  27   94.99   16.21
  -5   1 -27  127.45   14.40
   5   1  28    4.97   15.09
  -5   1 -28   41.60   13.08
   5   1  29  384.82   33.60
  -5   1 -29  379.96   20.34
   5   1  30  210.04   31.12
  -5   1 -30  217.12   26.90
   5   1  31  200.98   21.42
  -5   1 -31  213.41   18.05
   5   1  32  398.97   26.15
  -5   1 -32  379.43   22.05
   5   1  33  113.97   21.37
  -5   1 -33  129.76   18.19
   5  -1  34   11.73   15.58
   5   1  34    7.99   18.54
  -5   1 -34    4.18   15.26
   5  -1  35   60.35   17.95
   5   1  35   74.34   21.10
   5  -1  36   83.45   18.76
   5   1  36   90.04   36.34
   5  -1  37  120.69   31.61
   5   1  37  116.35   24.96
   5  -3 -36   75.96   25.67
  -5  -3  36   66.36   14.26
   5  -3 -35   46.69   24.97
  -5  -3  35   62.03   13.31
   5  -3 -34   92.55   35.42
  -5  -3  34   28.51   12.84
   5  -3 -33   21.62   32.47
   5   3 -33   21.64   11.78
  -5  -3  33    7.90   19.45
   5  -3 -32  162.14   23.12
   5   3 -32  170.71   14.31
  -5  -3  32  146.99   14.93
   5  -3 -31  138.87   22.22
   5   3 -31   97.87   12.88
  -5  -3  31  127.27   21.26
   5  -3 -30  154.32   22.87
   5   3 -30  144.38   13.81
  -5  -3  30  172.71   14.21
   5  -3 -29 1182.44   48.66
   5   3 -29 1250.68   35.08
  -5  -3  29 1253.06   34.45
   5  -3 -28  452.20   28.02
   5   3 -28  417.48   25.27
  -5  -3  28  392.27   18.08
   5  -3 -27   42.54   17.81
   5   3 -27   29.68   11.71
  -5   3  27   36.67   13.11
  -5  -3  27   44.37   10.85
   5  -3 -26  387.34   24.78
  -5   3  26  397.91   19.36
  -5  -3  26  365.02   16.86
   5  -3 -25  883.40   34.72
   5   3 -25  901.49   26.80
  -5   3  25  860.50   28.41
  -5  -3  25  832.94   25.01
   5  -3 -24  370.12   23.83
   5   3 -24  344.08   16.73
  -5   3  24  347.30   17.38
  -5  -3  24  332.66   15.45
   5  -3 -23 2226.94   67.37
   5   3 -23 2069.80   53.71
  -5   3  23 2182.17   67.20
  -5  -3  23 2253.16   55.06
   5  -3 -22  171.03   18.36
   5   3 -22  128.33   13.10
  -5   3  22  153.83   13.68
  -5  -3  22  134.24   18.75
   5  -3 -21 1363.27   43.68
   5   3 -21 1339.45   46.36
  -5   3  21 1373.00   36.73
  -5  -3  21 1421.23   35.22
   5  -3 -20  246.34   19.27
   5   3 -20  263.22   15.19
  -5   3  20  311.35   21.95
  -5  -3  20  262.56   20.04
   5  -3 -19  280.90   19.66
   5   3 -19  292.10   15.60
  -5   3  19  293.14   15.01
  -5  -3  19  290.17   13.80
   5  -3 -18  291.13   19.12
   5   3 -18  281.29   23.58
  -5  -3  18  317.02   20.09
  -5   3  18  296.28   14.63
   5  -3 -17  816.98   29.26
   5   3 -17  848.81   25.21
  -5   3  17  881.24   32.02
  -5  -3  17  844.13   22.90
   5  -3 -16  930.08   31.25
   5   3 -16 1035.81   29.66
  -5  -3  16 1063.62   33.52
  -5   3  16 1080.97   28.05
   5  -3 -15  897.33   29.57
   5   3 -15  967.51   28.26
  -5  -3  15  930.04   24.36
  -5   3  15  955.58   32.45
   5  -3 -14  793.38   35.70
   5   3 -14  805.05   34.06
  -5   3  14  795.62   22.24
   5  -3 -13  473.74   19.71
   5   3 -13  424.96   18.55
  -5  -3  13  436.39   15.79
  -5   3  13  463.61   21.63
   5  -3 -12   88.82   13.88
   5   3 -12  115.19   12.66
  -5   3  12  105.99   10.29
  -5  -3  12  134.06   15.64
   5  -3 -11  640.01   22.16
   5   3 -11  643.21   21.64
  -5   3  11  618.34   18.30
  -5  -3  11  598.04   18.57
   5  -3 -10  106.82   13.28
   5   3 -10  110.95   12.68
  -5   3  10   75.68   15.56
  -5  -3  10  126.84   16.29
   5  -3  -9 1083.35   38.01
   5   3  -9  923.53   37.86
  -5   3   9 1002.78   25.17
  -5  -3   9 1053.17   25.89
   5  -3  -8  183.54   13.96
   5   3  -8  176.23   14.05
  -5   3   8  178.92   16.21
  -5  -3   8  178.89   12.37
   5  -3  -7 1795.99   43.79
   5   3  -7 1641.78   44.10
  -5   3   7 1681.41   39.13
  -5  -3   7 1728.31   39.96
   5  -3  -6  867.51   25.23
   5   3  -6  856.74   26.47
  -5   3   6  811.80   22.41
  -5  -3   6  874.54   23.58
   5  -3  -5  246.24   14.47
   5   3  -5  280.85   23.44
  -5   3   5  286.74   19.22
  -5  -3   5  265.22   13.68
   5  -3  -4  712.23   29.35
   5   3  -4  638.05   22.48
  -5   3   4  664.35   20.19
  -5  -3   4  688.93   21.84
   5  -3  -310723.26  366.66
   5   3  -310475.48  372.23
  -5   3   310543.94  355.67
  -5  -3   310157.52  345.98
   5  -3  -2 3280.76   91.97
   5   3  -2 3400.05   88.78
  -5   3   2 3465.36   83.89
  -5  -3   2 3278.93   80.69
   5  -3  -1  113.40   11.71
   5   3  -1  172.11   22.28
  -5   3   1  155.25   11.92
  -5  -3   1  127.04   11.54
   5  -3   0 1020.79   26.53
   5   3   0  918.03   29.17
  -5   3   0  962.60   34.31
  -5  -3   0  899.09   25.26
   5  -3   1 1791.53   50.66
   5   3   1 1791.68   47.58
  -5   3  -1 1897.12   44.75
  -5  -3  -1 1818.82   42.26
   5  -3   2   10.26    8.94
   5   3   2   14.76   12.34
  -5   3  -2   17.60   14.29
  -5  -3  -2   -4.57    9.58
   5  -3   3  464.04   16.15
   5   3   3  520.74   20.76
  -5   3  -3  512.50   17.12
  -5  -3  -3  459.49   23.25
   5  -3   4  753.92   20.64
   5   3   4  765.67   35.99
  -5   3  -4  726.69   29.58
  -5  -3  -4  756.70   22.03
   5  -3   5 5064.69  138.41
   5   3   5 4742.54  136.20
  -5   3  -5 4840.92  127.77
  -5  -3  -5 4803.82  127.16
   5  -3   6  518.85   22.04
   5   3   6  491.54   30.79
  -5   3  -6  461.46   24.88
  -5  -3  -6  470.67   17.09
   5  -3   7   50.67    8.15
   5   3   7   30.60   13.32
  -5   3  -7   42.10   10.60
  -5  -3  -7   23.89   10.13
   5   3   8  193.19   16.46
   5  -3   8  196.62   10.89
  -5  -3  -8  194.78   12.69
  -5   3  -8  223.26   19.85
   5   3   9  631.49   24.29
   5  -3   9  615.89   17.33
  -5   3  -9  703.36   21.66
  -5  -3  -9  615.86   19.69
   5  -3  10  245.00   10.93
   5   3  10  266.54   17.90
  -5   3 -10  294.60   22.02
  -5  -3 -10  237.65   19.60
   5  -3  11  626.29   16.39
   5   3  11  592.18   24.73
  -5   3 -11  624.47   21.15
  -5  -3 -11  639.11   20.40
   5  -3  12  377.61   12.12
   5   3  12  362.77   19.56
  -5   3 -12  371.42   17.66
  -5  -3 -12  348.12   16.00
   5  -3  13  427.78   17.98
   5   3  13  412.27   21.78
  -5   3 -13  412.65   18.79
  -5  -3 -13  466.37   24.35
   5  -3  14  611.87   20.39
   5   3  14  645.00   26.17
  -5   3 -14  627.64   22.13
  -5  -3 -14  581.66   21.03
   5  -3  15 1092.98   28.57
   5   3  15 1154.34   37.50
  -5   3 -15 1210.44   43.54
  -5  -3 -15 1047.67   31.09
   5  -3  16  653.21   20.01
   5   3  16  648.35   37.48
  -5  -3 -16  624.68   22.04
  -5   3 -16  644.09   24.16
   5   3  17   15.16   14.24
   5  -3  17   17.83    9.40
  -5   3 -17  -35.37   12.51
  -5  -3 -17    9.49   17.31
   5  -3  18  532.17   17.53
   5   3  18  523.55   26.41
  -5   3 -18  522.07   22.46
  -5  -3 -18  550.38   29.60
   5  -3  19 1488.56   33.57
   5   3  19 1303.34   46.14
  -5   3 -19 1383.01   40.76
  -5  -3 -19 1390.48   39.71
   5  -3  20    5.57    8.82
   5   3  20   -5.33   16.48
  -5   3 -20   17.91   13.55
  -5  -3 -20   28.08   11.97
   5  -3  21  221.80   11.63
   5   3  21  214.75   21.34
  -5   3 -21  229.64   17.79
  -5  -3 -21  223.93   16.36
   5  -3  22  400.36   10.50
   5   3  22  410.03   26.13
  -5   3 -22  436.01   21.54
  -5  -3 -22  432.20   20.43
   5   3  23  865.29   37.12
   5  -3  23  856.27   17.38
  -5   3 -23  845.34   42.10
  -5  -3 -23  827.19   30.07
   5   3  24  484.19   28.88
  -5   3 -24  514.90   23.80
  -5  -3 -24  484.89   22.85
   5   3  25  287.07   24.96
  -5  -3 -25  276.44   19.04
  -5   3 -25  253.41   20.34
   5   3  26  226.56   23.96
  -5   3 -26  243.71   29.48
  -5  -3 -26  222.48   18.30
   5   3  27  177.37   23.61
  -5   3 -27  189.76   18.55
  -5  -3 -27  172.44   17.92
   5   3  28   39.13   22.18
  -5   3 -28   74.91   16.41
   5   3  29   80.37   22.89
  -5   3 -29   90.99   26.96
   5   3  30   22.61   23.25
  -5   3 -30   53.24   16.90
   5   3  31  242.84   29.78
  -5   3 -31  238.43   22.20
   5   3  32   53.41   25.78
  -5   3 -32  113.70   29.18
   5   3  33   78.61   26.16
  -5   3 -33   48.09   18.59
   5   3  34   42.49   27.85
  -5   3 -34   93.01   19.13
   5  -5 -31   24.44   28.56
   5   5 -31   33.13   27.29
  -5  -5  31   -9.86   15.26
   5  -5 -30   83.82   31.78
   5   5 -30   97.14   20.72
  -5  -5  30   86.58   17.14
   5  -5 -29  556.98   44.62
   5   5 -29  570.90   43.30
  -5  -5  29  587.18   27.02
   5  -5 -28  300.08   39.18
   5   5 -28  412.51   27.41
  -5  -5  28  442.30   23.11
   5  -5 -27   90.84   28.30
   5   5 -27   61.38   18.99
  -5  -5  27   52.80   16.11
   5  -5 -26   86.61   29.36
   5   5 -26  118.84   19.85
  -5  -5  26   82.12   25.90
   5  -5 -25  156.08   28.96
   5   5 -25  160.34   20.52
  -5  -5  25  140.92   17.45
   5  -5 -24  220.46   30.13
   5   5 -24  231.75   22.58
  -5   5  24  183.84   36.91
  -5  -5  24  258.38   27.58
   5  -5 -23  237.52   29.57
   5   5 -23  234.51   23.02
  -5   5  23  227.01   24.68
  -5  -5  23  264.51   19.13
   5  -5 -22  203.30   29.31
   5   5 -22  203.99   22.23
  -5   5  22  217.67   24.10
  -5  -5  22  248.91   18.42
   5  -5 -21  119.98   25.14
   5   5 -21  103.98   19.91
  -5   5  21   89.80   21.34
  -5  -5  21  119.97   16.61
   5  -5 -20  197.49   27.74
   5   5 -20  255.58   23.58
  -5   5  20  238.22   23.09
  -5  -5  20  253.13   19.32
   5  -5 -19   14.47   36.07
   5   5 -19   51.42   29.12
  -5   5  19   78.13   29.58
  -5  -5  19   65.95   24.44
   5  -5 -18  197.16   40.51
   5   5 -18  187.36   22.44
  -5   5  18  206.63   21.76
  -5  -5  18  170.80   18.15
   5  -5 -17  317.35   29.06
   5   5 -17  332.00   38.14
  -5   5  17  348.73   24.99
  -5  -5  17  316.70   30.68
   5  -5 -16  963.64   44.81
   5   5 -16  934.00   40.29
  -5   5  16  911.42   38.86
  -5  -5  16 1020.00   34.92
   5  -5 -15  937.81   43.34
   5   5 -15  904.01   54.65
  -5   5  15 1001.33   52.51
  -5  -5  15  925.84   34.12
   5  -5 -14  153.51   24.11
   5   5 -14  112.90   21.44
  -5   5  14  115.63   20.45
  -5  -5  14  123.09   16.90
   5  -5 -13   97.23   21.56
   5   5 -13  111.79   31.83
  -5   5  13  113.22   18.74
  -5  -5  13   57.23   16.68
   5  -5 -12  134.73   34.03
   5   5 -12  128.53   21.39
  -5   5  12  120.61   29.35
  -5  -5  12   73.59   26.77
   5  -5 -11  326.61   27.67
   5   5 -11  371.00   39.67
  -5   5  11  343.12   23.58
  -5  -5  11  335.93   22.32
   5  -5 -10 1197.55   47.91
   5   5 -10 1155.54   47.26
  -5   5  10 1229.29   43.89
  -5  -5  10 1198.05   40.11
   5  -5  -9 1507.73   56.53
   5   5  -9 1501.03   74.93
  -5   5   9 1568.19   65.74
  -5  -5   9 1566.82   50.33
   5  -5  -8 1144.99   58.98
   5   5  -8 1005.24   42.70
  -5   5   8  981.13   37.88
  -5  -5   8 1036.02   37.58
   5  -5  -7  124.58   22.25
   5   5  -7  118.66   34.85
  -5   5   7  119.23   19.27
  -5  -5   7  126.63   29.70
   5  -5  -6  486.85   29.45
   5   5  -6  503.38   30.79
  -5   5   6  507.01   39.26
  -5  -5   6  491.82   26.54
   5  -5  -5  292.98   24.08
   5   5  -5  305.07   40.37
  -5   5   5  286.88   22.29
  -5  -5   5  278.68   22.45
   5  -5  -4  846.20   35.87
   5   5  -4  849.39   40.48
  -5   5   4  833.68   33.82
  -5  -5   4  845.40   33.61
   5  -5  -3  214.02   21.89
   5   5  -3  230.66   26.04
  -5   5   3  233.78   31.07
  -5  -5   3  191.64   21.23
   5  -5  -2  431.82   25.53
   5   5  -2  408.03   29.93
  -5   5   2  383.14   24.67
  -5  -5   2  456.22   35.97
   5  -5  -1  537.46   27.19
   5   5  -1  519.93   32.03
  -5   5   1  517.00   27.53
  -5  -5   1  521.05   27.02
   5  -5   0   15.56   16.54
   5   5   0   28.88   20.34
  -5   5   0   17.92   16.78
  -5  -5   0   32.27   16.35
   5  -5   1  155.14   19.60
   5   5   1  196.45   24.47
  -5   5  -1  145.90   20.17
  -5  -5  -1  162.75   29.43
   5  -5   2  193.08   19.90
   5   5   2  193.49   38.80
  -5   5  -2  200.20   21.05
  -5  -5  -2  156.27   21.29
   5  -5   3  444.16   37.65
   5   5   3  480.87   34.18
  -5   5  -3  473.19   27.63
  -5  -5  -3  520.90   27.55
   5  -5   4 4101.12  128.05
   5   5   4 4440.00  152.36
  -5   5  -4 4472.25  140.06
  -5  -5  -4 4208.07  152.23
   5  -5   5 2667.57   97.24
   5   5   5 2773.48  120.50
  -5   5  -5 2780.23  104.22
  -5  -5  -5 2690.74   84.84
   5  -5   6 1566.93   50.70
   5   5   6 1697.56   62.39
  -5   5  -6 1473.50   52.77
  -5  -5  -6 1657.04   54.26
   5  -5   7  117.84   17.64
   5   5   7  130.92   25.20
  -5   5  -7  132.91   20.34
  -5  -5  -7  128.83   20.43
   5  -5   8  630.30   27.22
   5   5   8  623.02   55.20
  -5   5  -8  654.66   30.94
  -5  -5  -8  645.67   43.95
   5  -5   9  100.19   16.59
   5   5   9  128.15   24.78
  -5   5  -9  109.90   19.87
  -5  -5  -9  102.14   19.63
   5  -5  10  580.43   25.56
   5   5  10  578.40   37.03
  -5   5 -10  572.44   44.09
  -5  -5 -10  595.63   30.07
   5  -5  11  614.88   26.63
   5   5  11  755.87   55.47
  -5   5 -11  667.00   31.57
  -5  -5 -11  649.02   31.90
   5   5  12 1222.88   53.98
   5  -5  12 1142.68   49.12
  -5   5 -12 1230.76   46.19
  -5  -5 -12 1190.46   59.80
   5  -5  13  886.26   31.68
   5   5  13  902.82   46.39
  -5   5 -13  939.52   52.74
  -5  -5 -13  887.35   54.18
   5  -5  14  358.51   19.47
   5   5  14  308.23   31.60
  -5   5 -14  374.77   26.56
  -5  -5 -14  285.68   25.65
   5  -5  15  435.31   29.90
   5   5  15  361.54   33.48
  -5   5 -15  408.96   27.26
  -5  -5 -15  308.88   26.39
   5  -5  16  695.55   25.77
  -5   5 -16  741.70   33.35
  -5  -5 -16  692.14   33.93
   5  -5  17  323.37   17.26
   5   5  17  333.52   32.52
  -5   5 -17  297.50   26.66
  -5  -5 -17  348.24   26.10
   5  -5  18   62.10   21.36
   5   5  18  105.18   26.54
  -5   5 -18   96.55   20.73
  -5  -5 -18   95.09   20.51
   5  -5  19  459.12   19.81
   5   5  19  432.23   37.51
  -5   5 -19  439.91   29.08
  -5  -5 -19  473.80   42.55
   5  -5  20  560.21   21.54
   5   5  20  573.35   40.83
  -5   5 -20  584.80   32.94
  -5  -5 -20  619.42   48.35
   5  -5  21   46.69   18.35
   5   5  21   14.51   27.02
  -5   5 -21   44.37   32.52
  -5  -5 -21   35.24   32.49
   5   5  22  127.93   31.60
  -5   5 -22  185.31   24.18
  -5  -5 -22  202.57   24.99
   5   5  23  213.23   49.78
  -5   5 -23  186.08   23.73
  -5  -5 -23  126.70   24.76
   5   5  24  248.29   52.21
  -5   5 -24  228.84   39.93
  -5  -5 -24  221.21   27.02
   5   5  25   40.46   44.84
  -5   5 -25   40.97   20.86
  -5  -5 -25   46.42   22.41
   5   5  26   68.52   30.81
  -5   5 -26   88.13   21.97
  -5  -5 -26   47.40   24.11
   5   5  27   76.03   32.32
  -5   5 -27  109.62   36.31
   5   5  28  122.57   34.07
  -5   5 -28  107.69   24.09
   5  -7 -19   48.40   35.47
   5   7 -19   76.75   29.72
  -5   7  19   69.99   30.87
  -5  -7  19   97.25   23.09
   5  -7 -18  452.52   49.08
   5   7 -18  540.81   42.80
  -5   7  18  542.69   63.07
  -5  -7  18  452.10   33.99
   5  -7 -17  180.96   38.32
   5   7 -17  215.97   33.84
  -5   7  17  227.60   52.28
  -5  -7  17  146.59   26.53
   5  -7 -16 1338.08   72.44
   5   7 -16 1441.36   93.82
  -5   7  16 1352.33   68.08
  -5  -7  16 1299.58   74.88
   5  -7 -15  159.21   35.41
   5   7 -15   64.76   31.57
  -5   7  15   77.36   31.34
  -5  -7  15   90.51   24.68
   5   7 -14  129.72   31.84
   5  -7 -14  190.56   53.45
  -5   7  14   56.45   31.06
  -5  -7  14  130.23   24.87
   5  -7 -13   49.40   32.28
   5   7 -13   95.98   48.06
  -5   7  13   78.44   29.04
  -5  -7  13   31.07   35.63
   5  -7 -12   46.00   30.25
   5   7 -12   -7.53   30.17
  -5   7  12   16.49   43.73
  -5  -7  12   47.79   22.93
   5  -7 -11  118.43   34.24
   5   7 -11  184.66   33.30
  -5   7  11  126.35   45.92
  -5  -7  11  112.59   25.94
   5  -7 -10  496.17   43.65
   5   7 -10  500.48   44.23
  -5   7  10  493.06   40.29
  -5  -7  10  503.59   50.82
   5  -7  -9  236.70   36.96
   5   7  -9  308.31   37.88
  -5   7   9  252.60   34.40
  -5  -7   9  309.23   32.14
   5  -7  -8 1924.57  114.68
   5   7  -8 1753.75  116.82
  -5   7   8 1868.23   79.62
  -5  -7   8 1933.24   74.99
   5  -7  -7  471.09   41.66
   5   7  -7  521.65   45.90
  -5   7   7  483.31   60.29
  -5  -7   7  521.34   37.80
   5  -7  -6  213.05   36.21
   5   7  -6  257.00   38.62
  -5   7   6  270.78   33.08
  -5  -7   6  241.32   31.88
   5  -7  -5  229.29   33.54
   5   7  -5  209.01   58.48
  -5   7   5  238.58   33.18
  -5  -7   5  226.28   31.11
   5  -7  -4  312.88   52.66
   5   7  -4  338.37   39.60
  -5   7   4  292.35   34.91
  -5  -7   4  327.36   32.85
   5  -7  -3  314.86   35.43
   5   7  -3  307.11   39.75
  -5   7   3  315.74   53.36
  -5  -7   3  319.37   49.54
   5  -7  -2 1040.32   52.84
   5   7  -2 1068.76   87.17
  -5   7   2 1016.08   53.33
  -5  -7   2  957.25   50.85
   5  -7  -1   63.07   40.56
   5   7  -1   41.17   32.05
  -5   7   1   29.43   26.26
  -5  -7   1   35.07   25.80
   5  -7   0  472.48   36.36
   5   7   0  442.31   45.57
  -5   7   0  457.35   38.71
  -5  -7   0  458.80   36.96
   5  -7   1   55.86   28.05
   5   7   1  116.83   34.01
  -5   7  -1  122.32   42.61
  -5  -7  -1  169.87   42.85
   5  -7   2   86.03   27.35
   5   7   2  117.04   35.49
  -5   7  -2  122.02   28.14
  -5  -7  -2   81.54   27.96
   5  -7   3  281.56   32.61
   5   7   3  336.68   42.94
  -5   7  -3  340.35   34.61
  -5  -7  -3  337.71   33.85
   5  -7   4  740.01   45.48
   5   7   4  882.22   57.67
  -5   7  -4  862.12   70.19
  -5  -7  -4  826.28   46.17
   5  -7   5  219.92   45.21
   5   7   5  283.84   60.69
  -5   7  -5  239.52   31.78
  -5  -7  -5  233.37   48.43
   5  -7   6  172.19   26.79
   5   7   6  170.14   37.90
  -5   7  -6  164.96   28.93
  -5  -7  -6  153.30   29.45
   5  -7   7   13.13   23.74
   5   7   7   50.24   33.47
  -5   7  -7   45.03   25.60
  -5  -7  -7   66.23   26.95
   5  -7   8   36.90   22.49
   5   7   8   37.37   33.49
  -5   7  -8   63.90   39.65
  -5  -7  -8   10.19   26.73
   5  -7   9   80.99   24.03
   5   7   9   50.50   55.06
  -5   7  -9   80.95   26.71
  -5  -7  -9   91.32   28.65
   5  -7  10  119.78   39.42
   5   7  10  135.50   37.27
  -5   7 -10  190.03   29.10
  -5  -7 -10   90.65   29.91
   5  -7  11  207.17   26.99
   5   7  11  217.01   40.80
  -5   7 -11  186.91   50.42
  -5  -7 -11  276.97   52.02
   5  -7  12 1331.79   56.82
   5   7  12 1393.49   79.36
  -5   7 -12 1389.91   64.23
  -5  -7 -12 1376.77   68.66
   5  -7  13   75.76   23.70
   5   7  13   68.14   37.19
  -5   7 -13   77.09   29.12
  -5  -7 -13   11.35   30.78
   5  -7  14  561.46   36.98
   5   7  14  640.61   56.68
  -5   7 -14  712.44   65.40
  -5  -7 -14  606.28   46.48
   5  -7  15    2.35   20.70
   5   7  15   80.16   55.47
  -5   7 -15   30.83   26.05
  -5  -7 -15    5.61   29.45
   5  -7  16  743.68   38.64
   5   7  16  751.62   60.81
  -5   7 -16  750.97   46.51
  -5  -7 -16  645.36   50.22
   5  -7  17   45.33   20.72
   5   7  17  130.55   37.79
  -5   7 -17   32.32   28.84
  -5  -7 -17   94.64   30.52
   6   0 -39   13.44   18.40
   6   0 -38  148.55   20.85
   6   0 -37   75.80   19.56
   6   0 -36  157.21   20.90
   6   0 -35   42.63   26.05
   6   0 -34 1063.94   38.30
   6   0 -33   11.19   15.95
  -6   0  32   21.44   13.30
  -6   0  31    5.97   11.60
  -6   0  30  884.09   27.43
  -6   0  29   55.54   11.56
  -6   0  29   36.11   10.60
  -6   0  28  116.87    7.47
  -6   0  28  175.41   17.37
  -6   0  27   19.59    5.72
  -6   0  27   28.36    9.53
  -6   0  26    2.96    8.08
  -6   0  26   13.11    9.02
  -6   0  25    2.68    5.05
  -6   0  25   15.17    8.80
  -6   0  24 3124.50   83.05
  -6   0  24 3346.36   72.53
  -6   0  24 3143.37   63.64
  -6   0  23  229.57    8.39
  -6   0  23  201.93   11.45
  -6   0  23  193.39    9.20
  -6   0  22    0.99    5.15
  -6   0  22    0.90    5.77
  -6   0  22   -0.57    7.50
  -6   0  21  155.69    8.95
  -6   0  21  125.39    9.34
  -6   0  21  140.80    4.98
   6   0 -20    4.74    3.03
  -6   0  20    7.31    7.03
  -6   0  20   34.87   11.07
  -6   0  20    5.74    3.13
   6   0 -19   62.17    3.39
  -6   0  19   59.48    7.86
  -6   0  19   64.02    4.71
   6   0 -18 2652.38   42.93
  -6   0  18 2358.97   51.56
  -6   0  18 2553.21   48.43
   6   0 -17   34.33    3.95
  -6   0  17   23.47    3.61
  -6   0  17   23.39    7.09
   6   0 -16 9811.99  260.43
  -6   0  16 9201.90  291.98
  -6   0  16 9639.70  266.24
   6   0 -15  588.97    7.68
  -6   0  15  571.40   14.31
  -6   0  15  567.93   10.19
   6   0 -14 3330.08   53.50
  -6   0  14 3297.49   69.24
  -6   0  14 3125.28   53.38
   6   0 -13    1.47    1.89
  -6   0  13    1.83    2.71
  -6   0  13   -0.85    6.25
   6   0 -12  843.50    9.42
  -6   0  12  793.06    9.44
  -6   0  12  838.62   17.49
  -6   0  11    2.83    1.07
  -6   0  11   17.81    9.00
   6   0 -10 2932.07   40.28
  -6   0  10 3000.03   58.58
   6   0  -9   94.00    5.34
   6   0  -9  101.37    1.74
  -6   0   9   91.82    6.27
  -6   0   9   92.40    1.27
   6   0  -8 2048.75   27.81
   6   0  -8 1976.49   34.18
  -6   0   8 2005.59   35.95
   6   0  -7  325.46    5.20
   6   0  -7  332.55    4.35
   6   0  -7  361.13    7.58
  -6   0   7  344.69    8.45
   6   0  -6 2133.17   36.37
   6   0  -6 2318.94   31.61
   6   0  -6 2173.02   32.80
  -6   0   6 2179.62   42.00
   6   0  -5 2723.23   41.64
   6   0  -5 2570.20   40.25
   6   0  -5 2588.45   45.20
  -6   0   5 2602.12   47.15
   6   0  -437241.02 2187.28
   6   0  -437565.41 2182.26
   6   0  -437989.99 2273.77
  -6   0   436947.76 2230.60
   6   0  -3  121.73    4.09
   6   0  -3  121.66    3.60
   6   0  -3  123.45    6.57
  -6   0   3  122.04    5.72
   6   0  -222045.80  935.82
   6   0  -221476.67  907.57
   6   0  -221274.27  905.75
  -6   0   222502.23  962.31
   6   0  -1   75.24    3.26
   6   0  -1   70.97    3.07
   6   0  -1   65.76    3.81
  -6   0   1   69.77    3.85
   6   0   0 2420.71   41.47
   6   0   0 2288.00   38.07
   6   0   0 2436.33   38.06
  -6   0   0 2506.42   40.00
   6   0   1    7.71    3.15
   6   0   1   26.29    4.75
  -6   0  -1   12.96    2.39
  -6   0  -1    6.75    4.02
   6   0   2  538.42    9.55
   6   0   2  527.10    7.26
  -6   0  -2  553.05   10.97
  -6   0  -2  563.60    7.74
   6   0   3  988.00   16.24
   6   0   3  966.05   12.48
  -6   0  -3 1011.37   13.89
  -6   0  -3 1047.13   18.32
   6   0   4   60.88    4.59
   6   0   4   59.44    2.84
  -6   0  -4   54.24    8.80
  -6   0  -4   63.65    1.85
   6   0   5 3407.51   56.05
   6   0   5 3368.85   69.39
  -6   0  -5 3551.15   56.09
  -6   0  -5 3501.57   76.07
   6   0   613630.82  419.86
   6   0   613602.97  470.86
  -6   0  -614216.89  496.92
   6   0   7    9.48    0.71
  -6   0  -7    0.07    6.70
  -6   0  -8    9.84    7.34
  -6   0  -9 4714.42  112.38
  -6   0 -1030179.40 1686.20
  -6   0 -11 7060.65  194.08
  -6   0 -12   98.69    9.18
  -6   0 -13  277.55   16.36
  -6   0 -14  241.63   16.47
  -6   0 -15  180.52   11.25
  -6   0 -16 2899.67   68.40
  -6   0 -17  321.99    4.56
  -6   0 -17  353.71   15.04
  -6   0 -18 4708.26   88.44
  -6   0 -18 4731.67  126.20
  -6   0 -19  537.38   19.58
  -6   0 -19  524.65    7.98
  -6   0 -20   26.56    2.95
  -6   0 -20   25.73    3.64
  -6   0 -20   23.84   10.75
  -6   0 -21  535.92   20.06
  -6   0 -21  587.31    9.98
  -6   0 -21  571.46    9.32
   6   0  22  106.88   12.84
  -6   0 -22   81.90    5.36
   6   0  23  162.13   14.61
  -6   0 -23  140.50    6.56
   6   0  24  509.98   21.34
   6   0  25   95.66   13.72
   6   0  26  491.97   21.42
   6   0  27   23.35   21.18
   6   0  28  112.66   16.28
   6   0  29  183.98   18.21
   6   0  30  248.09   20.36
   6   0  31   19.82   15.89
   6   0  32  185.37   30.06
   6   0  33   40.83   17.75
   6   0  34  -10.22   17.68
   6   0  35   41.12   19.13
   6   0  36   34.49   19.47
   6  -2 -38  181.06   27.02
  -6  -2  38  180.94   17.21
   6  -2 -37   30.34   34.02
  -6  -2  37   30.78   13.19
   6  -2 -36   28.29   20.92
  -6  -2  36   36.48   19.57
   6  -2 -35   48.15   21.41
  -6  -2  35   71.93   13.06
   6  -2 -34  322.68   26.64
  -6  -2  34  309.35   24.77
   6  -2 -33   86.89   20.42
  -6  -2  33   59.76   13.21
   6  -2 -32  551.47   43.81
  -6  -2  32  526.10   20.95
   6  -2 -31   40.72   28.42
   6   2 -31   65.41   14.59
  -6  -2  31   83.54   18.14
   6  -2 -30  294.28   22.28
   6   2 -30  281.53   12.53
  -6  -2  30  267.96   15.39
   6  -2 -29   52.83   15.98
   6   2 -29   39.73   13.37
  -6  -2  29   23.77   10.65
   6  -2 -28   97.54   17.71
   6   2 -28  106.30    9.19
  -6  -2  28  126.40   12.17
   6   2 -27   17.05    7.88
   6  -2 -27    8.27   15.80
  -6   2  27   19.50    9.17
  -6  -2  27   37.47   10.21
   6  -2 -26 1051.00   36.17
   6   2 -26  960.69   28.72
  -6   2  26 1038.37   25.72
  -6  -2  26 1046.59   36.73
   6  -2 -25  173.41   18.73
   6   2 -25  163.61   10.50
  -6   2  25  170.66   10.86
  -6  -2  25  183.42   12.65
   6  -2 -24 2438.31   70.05
   6   2 -24 2462.25   53.89
  -6  -2  24 2383.06   57.96
  -6   2  24 2462.01   62.48
   6  -2 -23  472.07   31.99
   6   2 -23  496.88   19.73
  -6   2  23  439.94   14.25
  -6  -2  23  452.44   16.52
   6   2 -22 1271.08   28.23
   6  -2 -22 1273.29   48.55
  -6   2  22 1250.95   24.06
  -6   2  22 1348.04   28.64
  -6  -2  22 1244.72   30.55
   6  -2 -21  270.45   25.00
   6   2 -21  236.09   10.35
  -6   2  21  231.91    8.34
  -6  -2  21  234.66   17.54
  -6   2  21  221.89   14.58
   6   2 -20  369.46   17.08
   6  -2 -20  357.24   26.33
  -6   2  20  364.40   11.17
  -6   2  20  328.39    9.06
  -6  -2  20  367.52   13.39
   6  -2 -19   12.26   18.78
   6   2 -19   31.03   11.14
  -6   2  19   18.22    6.36
  -6   2  19   19.15    5.16
  -6  -2  19   25.28   12.39
   6  -2 -18  865.54   35.65
   6   2 -18  876.60   21.00
  -6   2  18  925.00   16.70
  -6  -2  18  966.93   22.25
  -6   2  18  945.03   23.62
   6  -2 -17  232.95   20.81
   6  -2 -17  188.47    5.07
   6   2 -17  181.94    9.74
  -6   2  17  192.82    7.90
  -6  -2  17  167.34   10.10
   6  -2 -16 2471.54   44.55
   6   2 -16 2542.36   55.04
   6  -2 -16 2443.00   71.69
  -6   2  16 2531.77   49.82
  -6  -2  16 2491.36   54.52
   6  -2 -15  108.79    4.15
   6  -2 -15  127.20   18.52
   6   2 -15  102.62    9.20
  -6   2  15  109.08    6.34
  -6  -2  15  128.41    8.98
   6  -2 -14 1949.77   32.28
   6  -2 -14 1958.66   47.57
   6   2 -14 1931.89   42.55
  -6   2  14 1948.72   40.09
  -6  -2  14 1965.90   41.49
   6  -2 -13   45.41   10.59
   6  -2 -13   37.74    5.76
   6   2 -13   26.75    8.31
  -6  -2  13   21.88    7.70
  -6   2  13   22.07    7.96
   6  -2 -12  377.73    9.76
   6  -2 -12  368.05   15.04
   6   2 -12  341.24   12.99
  -6   2  12  374.09   12.37
  -6  -2  12  337.54   11.90
  -6  -2  12  393.28   17.81
   6  -2 -11  678.25   12.25
   6  -2 -11  629.26   19.60
   6   2 -11  713.10   24.34
  -6   2  11  692.28   17.00
  -6  -2  11  679.01   16.83
  -6  -2  11  711.49   18.03
   6  -2 -10 1950.39   34.69
   6  -2 -10 1895.04   44.12
   6   2 -10 2020.46   52.22
  -6   2  10 2053.23   41.26
  -6  -2  10 1914.30   40.60
  -6  -2  10 1984.96   42.66
   6  -2  -9 1321.61   38.00
   6  -2  -9 1283.06   23.23
   6   2  -9 1367.52   30.94
  -6   2   9 1357.77   29.22
  -6  -2   9 1277.83   27.89
  -6  -2   9 1328.80   34.00
   6  -2  -8 2896.40   58.21
   6  -2  -8 3012.41   69.73
   6   2  -8 3010.52   69.87
  -6   2   8 3035.63   60.82
  -6  -2   8 3254.86   69.57
  -6  -2   8 3010.82   67.05
   6  -2  -7  339.76   12.94
   6  -2  -7  330.32   14.03
   6   2  -7  321.50   13.91
  -6   2   7  336.07    9.91
  -6  -2   7  342.99   11.91
  -6  -2   7  340.57   12.44
   6  -2  -6 3880.21   83.72
   6   2  -6 3736.40   92.15
   6  -2  -6 3983.00  102.38
  -6   2   6 3834.67   83.01
  -6  -2   6 4034.07   90.31
  -6  -2   6 3766.34   88.18
   6  -2  -5  465.15   15.07
   6  -2  -5  487.60   16.33
   6   2  -5  449.31   16.15
  -6   2   5  472.12   11.94
  -6  -2   5  473.52   13.89
  -6  -2   5  467.00   13.60
   6  -2  -4 1599.42   35.22
   6  -2  -4 1653.32   33.06
   6   2  -4 1689.32   39.36
  -6   2   4 1654.88   36.72
  -6  -2   4 1706.79   35.35
  -6  -2   4 1782.71   42.19
   6  -2  -3  623.27   16.59
   6  -2  -3  619.87   14.76
   6   2  -3  616.64   18.60
  -6   2   3  613.28   14.70
  -6  -2   3  620.54   15.62
  -6  -2   3  625.25   21.46
   6  -2  -2 1133.26   30.53
   6  -2  -2 1114.74   23.36
   6   2  -2 1066.20   27.68
  -6   2   2 1090.03   21.65
  -6  -2   2 1120.24   24.22
  -6  -2   2 1159.60   24.23
  -6   2   2 1030.52   21.50
   6  -2  -1  513.68   14.80
   6  -2  -1  510.54   13.99
   6   2  -1  519.94   18.31
  -6   2   1  531.43   12.66
  -6   2   1  568.49   18.51
  -6  -2   1  516.96   14.96
   6  -2   0 6230.79  163.27
   6  -2   0 6235.00  170.48
   6   2   0 6289.25  164.04
   6   2   0 6503.85  179.36
  -6   2   0 6378.73  163.00
  -6   2   0 6010.37  151.53
  -6  -2   0 6221.00  161.67
   6  -2   1  952.57   21.90
   6  -2   1  880.05   20.06
   6   2   1  913.42   20.80
   6   2   1  924.75   32.70
  -6   2  -1  905.71   17.99
  -6   2  -1  927.40   26.34
  -6  -2  -1  916.87   21.70
   6  -2   2 6947.35  189.60
   6   2   2 6949.13  203.58
   6   2   2 7109.60  193.91
  -6   2  -2 7179.22  193.84
  -6  -2  -2 7045.65  201.10
  -6   2  -2 6979.26  183.36
   6  -2   3 1527.48   30.69
   6   2   3 1541.67   37.21
   6   2   3 1553.12   32.05
  -6   2  -3 1519.26   27.95
  -6   2  -3 1455.23   37.83
  -6  -2  -3 1491.87   31.78
   6  -2   4 1634.89   33.49
   6   2   4 1849.19   37.68
   6   2   4 1844.23   52.61
  -6   2  -4 1736.78   35.40
  -6   2  -4 1858.88   38.70
  -6  -2  -4 1712.06   35.66
   6  -2   5  962.45   19.86
   6   2   5  985.42   21.10
   6   2   5  971.25   26.21
  -6   2  -5  979.72   17.77
  -6   2  -5  982.87   28.56
  -6  -2  -5  902.15   20.38
   6  -2   6 1597.77   34.91
   6   2   6 1538.34   37.43
   6   2   6 1622.65   33.10
  -6   2  -6 1535.18   33.80
  -6   2  -6 1591.65   31.45
  -6  -2  -6 1569.96   32.88
   6  -2   7  441.11   10.89
   6   2   7  412.79   16.46
   6   2   7  471.40   12.28
  -6   2  -7  422.19   14.09
  -6   2  -7  437.09    9.44
  -6  -2  -7  406.07   17.64
   6  -2   8 1480.21   30.81
   6   2   8 1476.65   29.63
   6   2   8 1476.15   36.97
  -6   2  -8 1481.89   28.72
  -6   2  -8 1389.54   31.98
  -6  -2  -8 1489.46   31.06
   6   2   9  973.19   35.67
   6   2   9 1036.20   25.60
   6  -2   9 1035.29   19.10
  -6   2  -9 1067.26   25.60
  -6   2  -9 1002.44   17.76
  -6  -2  -9  999.46   27.60
   6  -2  10 5467.20  124.60
   6   2  10 5364.60  137.52
   6   2  10 5197.53  145.83
  -6   2 -10 5570.28  155.79
  -6  -2 -10 5350.29  134.99
  -6   2 -10 5408.90  123.47
   6  -2  11  938.22   19.23
   6   2  11  919.89   27.14
   6   2  11  928.91   18.89
  -6   2 -11  927.22   18.93
  -6   2 -11  928.84   23.85
  -6  -2 -11  941.40   25.92
   6  -2  12 1121.69   18.80
   6   2  12 1135.51   31.25
   6   2  12 1154.97   22.34
  -6   2 -12 1113.56   27.58
  -6   2 -12 1107.93   19.22
  -6  -2 -12 1063.18   24.00
   6  -2  13  956.16   15.77
   6   2  13 1030.58   20.36
   6   2  13 1020.34   37.42
  -6   2 -13 1014.32   33.16
  -6   2 -13  979.39   20.18
  -6  -2 -13 1012.83   28.25
   6  -2  14 1979.32   35.47
   6   2  14 2147.53   41.62
   6   2  14 2065.31   53.72
  -6   2 -14 2090.26   37.70
  -6   2 -14 2082.60   49.13
  -6  -2 -14 2120.30   45.54
   6  -2  15  244.77    5.76
   6   2  15  274.27    8.85
   6   2  15  260.80   16.33
  -6   2 -15  258.25   10.15
  -6  -2 -15  250.14   10.82
  -6   2 -15  282.67   13.88
   6  -2  16   79.08    5.40
   6   2  16   96.40   13.53
  -6   2 -16   77.03    5.38
  -6   2 -16   78.71   18.15
  -6  -2 -16   87.57   13.36
   6  -2  17 1335.11   20.76
   6   2  17 1349.39   40.57
  -6   2 -17 1388.07   36.50
  -6   2 -17 1445.57   28.81
  -6  -2 -17 1366.23   31.46
   6  -2  18 4798.66  103.47
   6   2  18 4710.56  142.77
  -6   2 -18 4983.23  137.57
  -6   2 -18 4923.65  117.75
  -6  -2 -18 4755.84  123.80
   6  -2  19  510.86   10.86
   6   2  19  492.63   23.78
  -6   2 -19  480.05   28.43
  -6   2 -19  448.69   10.88
  -6  -2 -19  477.03   21.96
   6  -2  20 1795.53   29.36
   6   2  20 1819.37   52.55
  -6   2 -20 1674.72   45.89
  -6  -2 -20 1738.01   48.97
   6   2  21  246.66   19.63
   6  -2  21  268.40    6.40
  -6   2 -21  254.33   16.13
  -6  -2 -21  251.35   12.50
   6  -2  22  518.20   11.80
   6   2  22  516.82   25.78
  -6   2 -22  499.23   29.80
  -6  -2 -22  495.69   16.92
   6   2  23   99.61   16.91
  -6   2 -23   55.12   13.70
  -6  -2 -23   72.32   10.13
   6   2  24  453.30   25.95
  -6   2 -24  496.68   22.02
  -6  -2 -24  465.08   17.33
   6   2  25  309.33   23.04
  -6   2 -25  288.71   18.22
  -6  -2 -25  253.43   13.98
   6   2  26  199.07   22.34
  -6   2 -26  269.37   26.67
   6   2  27   60.17   19.38
  -6   2 -27   70.73   15.07
   6   2  28  155.10   22.37
  -6   2 -28  169.74   17.08
   6   2  29  366.47   27.61
  -6   2 -29  297.09   32.03
   6   2  30  506.88   32.37
  -6   2 -30  539.04   27.13
   6   2  31  128.84   24.62
  -6   2 -31  152.13   19.32
   6   2  32  297.76   28.28
  -6   2 -32  305.53   22.86
   6   2  33   37.06   36.25
  -6   2 -33   65.21   18.40
   6   2  34  142.44   41.50
  -6   2 -34  108.80   19.97
   6   2  35    2.02   24.84
  -6   2 -35   26.12   18.15
   6  -4 -34   74.86   26.94
  -6  -4  34   10.70   14.50
   6  -4 -33  160.48   30.96
  -6  -4  33  153.72   17.21
   6  -4 -32  138.45   29.12
   6   4 -32  115.42   16.64
  -6  -4  32  128.36   16.27
   6  -4 -31  232.86   31.53
   6   4 -31  174.31   19.23
  -6  -4  31  234.47   17.82
   6  -4 -30 1252.97   58.04
   6   4 -30 1229.08   41.62
  -6  -4  30 1159.61   50.98
   6  -4 -29  100.58   26.26
   6   4 -29  130.55   16.80
  -6  -4  29  104.55   15.72
   6  -4 -28   97.66   25.93
   6   4 -28  110.65   15.42
  -6  -4  28   96.80   14.51
   6  -4 -27   24.39   22.56
   6   4 -27   26.45   14.35
  -6  -4  27   47.14   12.89
   6  -4 -26  134.06   24.52
   6   4 -26  155.77   15.98
  -6  -4  26  132.20   14.77
   6  -4 -25   78.64   22.67
   6   4 -25   72.94   15.08
  -6  -4  25   63.25   13.82
   6  -4 -24  346.07   28.19
   6   4 -24  360.23   30.19
  -6   4  24  272.14   20.13
  -6  -4  24  280.39   17.83
   6  -4 -23  632.99   35.71
   6   4 -23  632.60   26.22
  -6   4  23  628.73   26.72
  -6  -4  23  688.15   33.72
   6  -4 -22  901.87   39.93
   6   4 -22  898.44   32.63
  -6   4  22  889.42   43.88
  -6  -4  22  949.91   29.80
   6  -4 -21  135.51   22.42
   6   4 -21  130.46   16.59
  -6   4  21  111.32   24.65
  -6  -4  21  139.19   21.20
   6  -4 -20  367.07   27.35
   6   4 -20  373.03   21.61
  -6   4  20  408.13   20.84
  -6  -4  20  346.15   18.82
   6  -4 -19   98.64   20.54
   6   4 -19  126.91   26.44
  -6   4  19  112.13   15.03
  -6  -4  19  104.96   13.44
   6   4 -18  343.93   22.00
   6  -4 -18  313.33   25.98
  -6   4  18  353.58   28.23
  -6  -4  18  386.69   19.00
   6  -4 -17  431.48   27.95
   6   4 -17  442.99   23.75
  -6   4  17  450.73   21.02
  -6  -4  17  444.31   20.37
   6  -4 -16 1404.87   48.34
   6   4 -16 1448.11   45.60
  -6   4  16 1456.68   41.25
  -6  -4  16 1349.86   49.81
   6  -4 -15  468.32   26.27
   6   4 -15  432.87   24.27
  -6   4  15  456.13   29.03
  -6  -4  15  448.43   20.24
   6   4 -14   54.42   23.47
  -6  -4  14   14.71   18.70
  -6   4  14   -1.69   12.11
   6  -4 -13   51.52   17.82
   6   4 -13   78.50   16.33
  -6   4  13   77.54   12.95
  -6  -4  13   51.21   12.97
   6  -4 -12  313.81   22.45
   6   4 -12  312.49   21.17
  -6   4  12  299.39   16.95
  -6  -4  12  298.82   17.24
   6  -4 -11  200.81   19.09
   6   4 -11  241.51   29.07
  -6   4  11  211.03   15.51
  -6  -4  11  202.98   15.98
   6  -4 -10  254.02   19.90
   6   4 -10  223.52   19.78
  -6   4  10  264.24   23.64
  -6  -4  10  268.09   16.18
   6  -4  -9  845.78   31.59
   6   4  -9  880.43   31.95
  -6   4   9  795.16   26.72
  -6  -4   9  886.57   27.77
   6  -4  -8 1697.66   50.31
   6   4  -8 1645.84   51.03
  -6   4   8 1668.72   45.26
  -6  -4   8 1704.39   45.40
   6  -4  -7   30.64   15.57
   6   4  -7   66.31   16.08
  -6   4   7   38.23   12.51
  -6  -4   7   55.62   21.61
   6  -4  -6 1467.12   55.87
   6   4  -6 1521.83   61.64
  -6   4   6 1521.02   41.20
  -6  -4   6 1515.32   40.97
   6  -4  -5  247.22   18.07
   6   4  -5  248.72   20.44
  -6   4   5  216.46   23.45
  -6  -4   5  312.28   24.06
   6  -4  -4  109.58   15.57
   6   4  -4   93.26   17.90
  -6   4   4  132.97   14.41
  -6  -4   4  101.40   14.29
   6  -4  -3 1069.98   33.86
   6   4  -3 1006.85   36.66
  -6   4   3  999.27   41.91
  -6  -4   3 1038.03   31.36
   6  -4  -2 3050.23   82.47
   6   4  -2 2971.08   88.30
  -6   4   2 2995.80   80.35
  -6  -4   2 3061.90   82.18
   6  -4  -1  347.82   19.70
   6   4  -1  423.20   23.71
  -6   4   1  358.57   19.11
  -6  -4   1  364.05   19.29
   6  -4   0 1482.01   43.06
   6   4   0 1608.91   49.62
  -6   4   0 1558.61   42.96
  -6  -4   0 1430.17   52.02
   6  -4   1  176.90   15.65
   6   4   1  191.13   20.01
  -6   4  -1  139.99   15.86
  -6  -4  -1  149.26   15.56
   6  -4   2 3258.19   89.33
   6   4   2 3482.81  103.86
  -6   4  -2 3389.57   90.75
  -6  -4  -2 3414.05   91.82
   6  -4   3 1530.66   42.83
   6   4   3 1560.56   50.47
  -6   4  -3 1486.21   42.69
  -6  -4  -3 1548.49   55.18
   6  -4   4 1441.75   50.90
   6   4   4 1505.18   50.47
  -6   4  -4 1568.34   54.95
  -6  -4  -4 1419.77   41.78
   6  -4   5 1013.85   30.72
   6   4   5 1060.69   40.56
  -6   4  -5 1001.89   32.04
  -6  -4  -5 1023.57   32.31
   6  -4   6 1391.46   38.27
   6   4   6 1472.22   64.23
  -6   4  -6 1491.66   42.13
  -6  -4  -6 1433.19   53.12
   6  -4   7  105.69   19.41
   6   4   7   88.54   20.01
  -6   4  -7   82.12   15.06
  -6  -4  -7  114.94   14.38
   6  -4   8  349.74   17.75
   6   4   8  423.96   25.86
  -6   4  -8  384.08   20.58
  -6  -4  -8  381.27   19.92
   6  -4   9  135.33   13.06
   6   4   9  197.93   32.39
  -6   4  -9  148.02   25.54
  -6  -4  -9  130.12   24.23
   6  -4  10 1362.40   36.31
   6   4  10 1335.06   49.86
  -6   4 -10 1362.36   41.92
  -6  -4 -10 1410.84   41.41
   6  -4  11 1326.66   45.04
   6   4  11 1270.51   48.66
  -6   4 -11 1339.89   42.09
  -6  -4 -11 1375.73   41.53
   6  -4  12 1041.41   29.23
   6   4  12 1113.25   43.30
  -6   4 -12 1095.43   36.73
  -6  -4 -12 1034.91   34.78
   6  -4  13  155.44   12.25
   6   4  13  163.20   33.50
  -6   4 -13  136.02   17.79
  -6  -4 -13  121.03   26.12
   6  -4  14  266.20   13.99
   6   4  14  278.70   25.83
  -6   4 -14  328.11   20.90
  -6  -4 -14  262.60   18.80
   6  -4  15  283.10   13.67
   6   4  15  324.46   25.73
  -6   4 -15  296.25   20.67
  -6  -4 -15  266.81   19.63
   6  -4  16  234.24   17.19
   6   4  16  167.32   24.42
  -6   4 -16  191.78   19.57
  -6  -4 -16  209.69   18.19
   6  -4  17   16.98   13.77
   6   4  17   22.99   19.58
  -6   4 -17    3.88   24.92
  -6  -4 -17    7.47   14.42
   6   4  18   26.12   31.92
   6  -4  18   19.35    8.53
  -6   4 -18   24.26   16.20
  -6  -4 -18   20.69   22.61
   6  -4  19  230.54   11.39
   6   4  19  251.31   25.94
  -6   4 -19  290.09   20.88
  -6  -4 -19  266.71   29.59
   6  -4  20   20.12    7.66
   6   4  20    3.45   21.20
  -6   4 -20   54.08   26.12
  -6  -4 -20   12.77   15.11
   6  -4  21  181.19   10.31
   6   4  21  154.00   26.24
  -6   4 -21  175.90   19.91
  -6  -4 -21  176.38   19.22
   6   4  22   86.85   24.25
  -6   4 -22   27.72   17.82
  -6  -4 -22   71.21   16.92
   6   4  23   83.42   24.99
  -6  -4 -23   63.28   17.36
  -6   4 -23   65.15   28.11
   6   4  24  137.85   28.00
  -6   4 -24  144.84   20.02
  -6  -4 -24  144.24   19.17
   6   4  25   29.26   25.50
  -6   4 -25   63.70   17.87
  -6  -4 -25   13.58   17.48
   6   4  26  386.52   36.35
  -6   4 -26  468.43   40.34
   6   4  27    2.95   26.79
  -6   4 -27   25.43   18.80
   6   4  28   86.39   29.66
  -6   4 -28   80.99   21.44
   6   4  29  109.64   30.71
  -6   4 -29   96.52   32.04
   6   4  30  228.73   34.61
  -6   4 -30  213.19   24.28
   6   4  31   95.86   30.74
  -6   4 -31   27.23   20.36
   6  -6 -26   51.68   49.82
   6   6 -26   50.29   35.63
  -6  -6  26   26.51   18.34
   6   6 -25   61.20   23.17
   6  -6 -25   98.98   50.75
  -6  -6  25   46.95   30.43
   6  -6 -24   96.58   51.90
   6   6 -24  141.14   37.98
  -6  -6  24   67.98   19.81
   6  -6 -23  249.15   54.59
   6   6 -23  152.50   26.81
  -6  -6  23  189.69   22.11
   6  -6 -22  103.33   32.40
   6   6 -22  129.04   37.65
  -6  -6  22   98.58   20.93
   6   6 -21   73.77   22.62
   6  -6 -21   56.03   29.98
  -6  -6  21   16.37   18.93
   6  -6 -20   56.71   28.73
   6   6 -20   28.70   35.58
  -6   6  20   29.58   22.82
  -6  -6  20   65.28   28.80
   6  -6 -19   13.60   27.53
   6   6 -19   10.65   23.76
  -6   6  19   31.82   22.66
  -6  -6  19   41.87   18.69
   6  -6 -18   36.88   28.58
   6   6 -18   66.53   23.94
  -6   6  18   40.97   23.22
  -6  -6  18   41.25   18.74
   6  -6 -17  544.39   41.52
   6   6 -17  547.91   37.03
  -6   6  17  554.44   34.61
  -6  -6  17  507.64   43.91
   6  -6 -16  733.36   47.26
   6   6 -16  780.71   42.54
  -6   6  16  788.73   58.73
  -6  -6  16  718.54   34.82
   6  -6 -15  626.95   42.35
   6   6 -15  579.64   39.05
  -6   6  15  563.79   51.88
  -6  -6  15  587.11   31.38
   6  -6 -14  177.11   49.49
   6   6 -14  170.76   28.48
  -6   6  14  193.33   25.96
  -6  -6  14  178.87   22.62
   6  -6 -13  231.10   33.39
   6   6 -13  293.27   46.81
  -6   6  13  240.41   26.98
  -6  -6  13  274.34   24.38
   6  -6 -12  115.69   30.39
   6   6 -12  151.21   27.65
  -6   6  12  139.35   24.33
  -6  -6  12  212.74   33.03
   6  -6 -11  652.13   43.16
   6   6 -11  744.56   59.84
  -6  -6  11  725.56   34.66
   6  -6 -10  208.75   31.04
   6   6 -10  208.39   30.82
  -6   6  10  225.87   25.67
  -6  -6  10  207.30   23.75
   6  -6  -9  791.60   64.47
   6   6  -9  854.74   46.28
  -6   6   9  866.39   41.08
  -6  -6   9  816.04   51.81
   6  -6  -8  386.99   32.65
   6   6  -8  387.25   35.04
  -6   6   8  392.64   29.07
  -6  -6   8  359.43   29.04
   6  -6  -7   49.42   23.79
   6   6  -7  -31.61   25.73
  -6   6   7   51.89   32.14
  -6  -6   7   43.29   20.56
   6  -6  -6  610.24   38.20
   6   6  -6  710.95   61.59
  -6   6   6  706.96   36.48
  -6  -6   6  678.86   50.40
   6  -6  -5  777.94   59.51
   6   6  -5  783.10   45.21
  -6   6   5  807.92   39.19
  -6  -6   5  845.51   38.85
   6  -6  -4  308.40   31.20
   6   6  -4  355.58   34.86
  -6   6   4  336.15   28.66
  -6  -6   4  365.51   28.22
   6  -6  -3  806.12   42.02
   6   6  -3  885.49   49.84
  -6   6   3  901.20   40.09
  -6  -6   3  887.89   39.21
   6  -6  -2  351.91   43.55
   6   6  -2  299.32   34.79
  -6   6   2  346.01   27.38
  -6  -6   2  291.47   27.67
   6  -6  -1   90.75   22.48
   6   6  -1  186.07   44.25
  -6   6   1   65.54   22.17
  -6  -6   1   94.90   21.75
   6  -6   0  145.32   23.93
   6   6   0  181.80   29.74
  -6   6   0  139.36   35.27
  -6  -6   0  136.19   23.83
   6  -6   1  359.82   41.82
   6   6   1  432.30   37.92
  -6   6  -1  375.70   29.31
  -6  -6  -1  386.93   43.60
   6  -6   2   88.67   22.62
   6   6   2  172.67   45.85
  -6   6  -2  113.52   22.97
  -6  -6  -2  130.22   22.77
   6  -6   3  659.65   33.26
   6   6   3  581.10   42.42
  -6   6  -3  607.14   48.52
  -6  -6  -3  581.36   34.82
   6  -6   4   58.23   20.48
   6   6   4   42.44   28.99
  -6   6  -4   59.11   21.97
  -6  -6  -4   88.92   21.97
   6  -6   5  279.87   24.82
   6   6   5  254.59   34.24
  -6   6  -5  232.90   26.93
  -6  -6  -5  250.04   41.62
   6  -6   6  580.22   31.51
   6   6   6  539.79   43.92
  -6   6  -6  563.42   50.42
  -6  -6  -6  592.61   35.30
   6  -6   7  100.33   21.23
   6   6   7   87.80   29.44
  -6   6  -7   91.41   22.62
  -6  -6  -7  117.56   23.36
   6  -6   8  404.52   40.17
   6   6   8  427.54   40.29
  -6   6  -8  463.01   31.82
  -6  -6  -8  433.36   31.32
   6  -6   9  280.57   24.39
   6   6   9  279.83   55.74
  -6   6  -9  268.80   43.56
  -6  -6  -9  310.25   28.02
   6  -6  10   54.05   28.08
   6   6  10   42.42   28.92
  -6   6 -10   59.18   22.15
  -6  -6 -10   41.18   35.93
   6  -6  11  747.15   34.47
   6   6  11  795.97   51.58
  -6   6 -11  807.10   41.59
  -6  -6 -11  778.42   41.58
   6  -6  12   32.24   26.89
   6   6  12   53.91   28.82
  -6   6 -12   42.15   34.51
  -6  -6 -12  -20.22   23.08
   6  -6  13  160.73   20.80
   6   6  13  185.10   34.02
  -6   6 -13  158.78   25.88
  -6  -6 -13  162.78   26.49
   6  -6  14    2.87   17.08
   6   6  14   50.35   46.31
  -6   6 -14   45.27   21.82
  -6  -6 -14   57.04   23.01
   6  -6  15  371.57   25.19
   6   6  15  434.59   41.98
  -6   6 -15  357.10   32.12
  -6  -6 -15  386.14   32.55
   6  -6  16  375.49   24.47
   6   6  16  481.25   42.89
  -6   6 -16  376.88   31.46
  -6  -6 -16  370.12   48.42
   6  -6  17  283.30   33.01
   6   6  17  333.85   40.73
  -6   6 -17  301.12   30.36
  -6  -6 -17  206.05   46.68
   6  -6  18  162.52   18.71
   6   6  18  138.98   37.19
  -6   6 -18  154.66   26.92
  -6  -6 -18  163.65   27.55
   6  -6  19  856.01   44.53
   6   6  19  799.25   59.53
  -6   6 -19  863.53   44.78
  -6  -6 -19  862.99   47.90
   6   6  20  194.15   62.53
  -6   6 -20  258.94   29.75
  -6  -6 -20  194.46   31.58
   6   6  21  387.46   64.55
  -6   6 -21  307.32   31.50
  -6  -6 -21  247.19   33.09
   6   6  22  139.76   39.02
  -6   6 -22  166.50   27.74
  -6  -6 -22  158.96   30.17
   6   6  23  555.45   51.69
  -6   6 -23  552.11   38.36
  -6  -6 -23  566.33   41.10
   7  -1 -39  277.14   42.83
  -7  -1  39  304.36   21.42
   7  -1 -38   25.88   21.18
  -7  -1  38   40.42   15.47
   7  -1 -37  128.70   23.15
  -7  -1  37  107.61   25.59
   7  -1 -36  283.94   25.16
  -7  -1  36  248.48   17.64
   7  -1 -35  382.44   38.90
  -7  -1  35  348.98   18.92
   7  -1 -34   34.81   17.59
  -7  -1  34   11.58   18.97
   7  -1 -33  276.75   22.98
  -7  -1  33  292.34   16.39
   7  -1 -32   14.10   16.33
  -7  -1  32   22.11   11.28
   7  -1 -31  513.44   37.92
  -7  -1  31  499.60   27.33
   7  -1 -30   35.20   24.41
  -7  -1  30   74.52   11.91
   7   1 -29  180.72   12.88
   7  -1 -29  141.95   17.37
  -7  -1  29  159.33   12.96
   7  -1 -28   95.29   15.95
   7   1 -28  107.31    7.48
  -7  -1  28  106.74   11.82
   7  -1 -27  404.51   20.88
   7   1 -27  398.30   10.80
  -7  -1  27  405.77   16.34
   7  -1 -26   50.71   13.95
   7   1 -26   41.33    9.03
  -7  -1  26   31.04   10.66
  -7   1  26   46.40    6.07
   7   1 -25 1245.13   23.73
   7  -1 -25 1366.82   49.42
  -7   1  25 1241.02   24.10
  -7  -1  25 1320.47   32.24
   7   1 -24  181.71   10.24
   7  -1 -24  190.10   15.15
  -7  -1  24  218.79   17.96
  -7   1  24  192.98    9.68
   7  -1 -23  272.42   16.13
   7   1 -23  247.18    7.30
  -7   1  23  248.10    9.85
  -7   1  23  245.20    6.23
  -7  -1  23  274.46   12.92
  -7  -1  23  299.00   16.44
   7  -1 -22   62.67   12.05
   7   1 -22   54.19    5.04
  -7  -1  22   48.94    9.15
  -7  -1  22   65.07    8.08
  -7   1  22   48.50    6.60
  -7   1  22   57.26    5.55
   7  -1 -21  474.09   18.81
   7   1 -21  462.34    9.75
  -7   1  21  503.39    9.88
  -7   1  21  469.61    8.93
  -7  -1  21  517.05   18.38
  -7  -1  21  484.61   21.78
   7  -1 -20  998.23   28.45
   7   1 -20  962.20   17.15
  -7   1  20 1000.55   15.88
  -7   1  20  956.37   15.27
  -7  -1  20 1019.90   21.73
  -7  -1  20  986.27   24.25
   7  -1 -19 3149.14   81.03
   7   1 -19 3202.80   65.27
  -7   1  19 3149.57   58.32
  -7  -1  19 3567.96   80.04
  -7  -1  19 3351.75   76.87
  -7   1  19 3299.93   57.56
   7  -1 -18  201.71   13.85
   7   1 -18  217.60    6.35
  -7  -1  18  228.19    8.64
  -7   1  18  212.50    4.37
  -7  -1  18  198.60   15.29
   7   1 -17 2621.17   46.99
  -7   1  17 2585.16   37.54
  -7  -1  17 2554.45   55.47
  -7  -1  17 2640.67   57.07
   7   1 -16  153.72    5.46
  -7   1  16  122.60    9.82
  -7  -1  16  147.02    9.11
  -7  -1  16  177.69    9.99
   7   1 -15  423.99   11.56
  -7   1  15  430.53   13.86
  -7  -1  15  416.14   12.59
  -7  -1  15  430.37   10.15
   7   1 -14 1753.21   30.24
  -7   1  14 1776.59   37.63
  -7  -1  14 1720.84   31.40
  -7  -1  14 1697.44   34.69
   7   1 -13 4099.50   84.30
  -7  -1  13 4054.77   90.09
  -7   1  13 3807.89   89.13
  -7  -1  13 4057.52   84.27
   7   1 -12 3027.38   61.63
  -7   1  12 2830.19   61.86
  -7  -1  12 2858.26   60.65
  -7  -1  12 2968.64   56.58
   7   1 -1116039.01  606.97
  -7   1  1116249.12  629.14
  -7  -1  1115686.96  582.22
  -7  -1  1115187.58  585.56
   7  -1 -10 4450.85   75.52
   7   1 -10 4194.69   96.25
  -7   1  10 4519.62  103.30
  -7  -1  10 4163.07  102.03
  -7  -1  10 4369.50   96.60
   7  -1  -9 1161.68   15.79
   7   1  -9 1133.41   21.62
  -7  -1   9 1170.17   23.44
  -7  -1   9 1151.74   22.89
   7  -1  -8  198.58    5.20
   7   1  -8  210.89    7.62
  -7   1   8  205.44    3.27
  -7  -1   8  203.92    8.68
  -7  -1   8  203.38    8.62
   7  -1  -7 2994.99   52.81
   7  -1  -7 3113.07   65.71
   7   1  -7 3020.09   59.97
  -7  -1   7 2925.84   58.98
  -7  -1   7 2959.85   55.29
  -7   1   7 3003.05   47.60
   7  -1  -6   60.93    7.53
   7  -1  -6   52.68    3.30
   7   1  -6   55.83    5.63
   7   1  -6   49.89    5.85
   7  -1  -6   45.38    7.87
  -7   1   6   54.64    2.70
  -7  -1   6   52.75    4.71
  -7  -1   6   65.58    6.38
   7  -1  -5 8511.66  240.81
   7  -1  -5 8214.05  212.02
   7   1  -5 8387.02  234.04
   7   1  -5 8771.10  240.20
   7  -1  -5 7915.44  213.26
  -7   1   5 8613.21  214.65
  -7  -1   5 8233.18  221.36
  -7  -1   5 8385.13  236.76
   7  -1  -4 1956.99   33.85
   7  -1  -4 1966.10   32.30
   7  -1  -4 1994.64   38.69
   7   1  -4 1955.51   37.48
   7   1  -4 1926.32   35.55
  -7   1   4 1909.42   30.36
  -7  -1   4 1965.17   37.85
  -7  -1   4 1906.69   35.47
   7  -1  -313765.18  460.89
   7  -1  -314094.66  494.08
   7  -1  -313781.34  464.06
   7   1  -313645.95  474.83
   7   1  -313458.81  477.45
  -7   1   313697.25  452.53
  -7  -1   313983.39  486.42
  -7  -1   313328.49  473.59
   7  -1  -2 2097.31   34.91
   7  -1  -2 2043.62   34.87
   7  -1  -2 2107.88   39.18
   7   1  -2 1985.17   39.16
   7   1  -2 2060.53   40.98
  -7  -1   2 2089.90   37.70
  -7  -1   2 2059.81   37.14
  -7   1   2 1992.96   33.87
   7  -1  -1  813.73   14.78
   7  -1  -1  847.95   16.16
   7  -1  -1  778.86   13.71
   7   1  -1  809.75   14.92
   7   1  -1  822.18   17.13
  -7   1   1  825.50   16.99
  -7  -1   1  826.43   17.81
  -7  -1   1  800.05   14.91
   7   1   0 2641.71   49.55
   7  -1   0 2653.86   44.75
   7  -1   0 2668.38   52.84
   7  -1   0 2711.21   52.84
   7   1   0 2630.83   53.75
  -7   1   0 2666.29   52.94
  -7  -1   0 2531.93   51.31
  -7  -1   0 2620.11   48.00
   7  -1   1 3077.08   59.92
   7  -1   1 3133.15   58.47
   7  -1   1 3114.11   53.62
   7   1   1 2969.75   62.82
   7   1   1 2955.83   57.38
  -7  -1  -1 3120.65   60.31
  -7   1  -1 3094.05   59.57
   7  -1   2  402.57    8.05
   7  -1   2  410.99    9.60
   7   1   2  437.62   12.14
   7   1   2  392.07    8.74
   7  -1   2  388.33    6.50
  -7   1  -2  404.37    9.98
  -7  -1  -2  398.11    8.29
  -7  -1  -2  373.25    9.38
   7  -1   3 1829.38   32.55
   7  -1   3 1891.11   38.90
   7   1   3 1900.20   38.71
   7   1   3 1855.95   35.20
   7  -1   3 1863.26   27.64
  -7   1  -3 1881.20   35.46
  -7  -1  -3 1826.10   33.68
  -7  -1  -3 1826.29   33.86
   7  -1   4  277.78    6.01
   7  -1   4  285.15    4.83
   7   1   4  276.76   11.35
   7   1   4  282.03    7.16
   7  -1   4  302.77    8.96
  -7   1  -4  260.80    9.46
  -7  -1  -4  268.91    6.38
   7   1   5  136.14    8.03
   7   1   5  168.19    9.86
   7  -1   5  183.07    4.73
   7  -1   5  170.33    3.45
  -7   1  -5  172.24   12.41
  -7  -1  -5  190.18    5.40
   7  -1   6 1084.32   17.56
   7  -1   6 1076.92   13.82
   7   1   6 1070.92   25.15
   7   1   6 1107.46   21.32
  -7   1  -6 1013.82   21.93
  -7  -1  -6 1091.85   20.01
   7  -1   7 3826.45   64.05
   7   1   7 3912.90   80.11
   7   1   7 3922.79  100.82
  -7   1  -7 3672.90   82.03
  -7  -1  -7 3713.71   74.19
   7   1   8  432.96   14.90
   7   1   8  481.56   11.27
   7  -1   8  470.27    7.44
   7  -1   8  484.74    6.19
  -7   1  -8  447.72   13.83
  -7  -1  -8  476.89    8.57
   7  -1   9  580.44    6.52
   7   1   9  561.75   16.94
   7   1   9  577.46   12.08
   7  -1   9  555.54    7.11
  -7   1  -9  562.73   15.19
  -7  -1  -9  571.96   11.74
   7  -1  10  638.58    6.29
   7   1  10  595.57   17.96
   7   1  10  632.22   12.27
  -7   1 -10  582.64   21.79
  -7  -1 -10  596.95   12.05
   7   1  11   87.54    5.21
   7   1  11   86.39   10.37
  -7   1 -11  100.36    8.80
  -7  -1 -11  105.73    4.00
   7   1  12  339.82   14.65
   7   1  12  370.20    8.13
  -7   1 -12  364.70   13.04
  -7  -1 -12  361.53    7.08
   7   1  13  220.18   13.23
   7   1  13  234.75    6.42
  -7   1 -13  248.67   11.85
  -7  -1 -13  222.14    7.59
   7   1  14  800.18   30.77
   7   1  14  808.35   13.62
  -7   1 -14  715.82   20.02
  -7  -1 -14  753.37   14.86
   7   1  15 3132.04   91.47
  -7   1 -15 3213.76   84.92
  -7  -1 -15 3194.56   60.19
  -7  -1 -15 3424.21   59.50
   7   1  16  609.57   28.75
  -7   1 -16  659.66   19.97
  -7  -1 -16  642.12   13.97
  -7  -1 -16  607.44   10.14
   7   1  17 1981.98   61.47
  -7   1 -17 2092.43   49.96
  -7  -1 -17 2017.39   35.54
  -7  -1 -17 2035.88   32.95
   7   1  18  982.68   40.91
  -7   1 -18  934.29   27.12
  -7  -1 -18 1000.17   14.45
  -7  -1 -18  995.25   20.55
   7   1  19  557.59   31.04
  -7   1 -19  525.74   27.17
  -7  -1 -19  529.54    8.40
  -7  -1 -19  506.88   10.79
   7   1  20  244.40   24.82
  -7   1 -20  258.57   15.55
  -7  -1 -20  209.26    9.57
   7   1  21  490.70   22.24
  -7   1 -21  483.43   20.12
  -7  -1 -21  460.14   13.49
   7   1  22  456.25   21.91
  -7   1 -22  470.49   20.48
  -7  -1 -22  399.92   10.07
   7   1  23 1421.04   44.12
  -7   1 -23 1363.25   39.33
   7   1  24   46.98   15.80
  -7   1 -24   78.27   21.99
   7   1  25  519.22   25.63
  -7   1 -25  490.89   22.89
   7   1  26  308.33   21.41
  -7   1 -26  280.88   19.38
   7   1  27  139.06   18.85
  -7   1 -27  136.58   16.69
   7   1  28    0.70   16.33
  -7   1 -28  -22.64   22.76
   7   1  29  151.31   31.65
  -7   1 -29  167.75   18.45
   7   1  30   64.17   28.19
  -7   1 -30   11.15   15.93
   7   1  31  185.03   23.38
  -7   1 -31  204.75   20.59
   7   1  32   29.17   19.83
  -7   1 -32    6.75   16.75
   7  -1  33    7.99   17.33
   7   1  33   30.68   20.16
   7   1  34   48.33   21.42
   7  -1  34   31.38   18.64
   7  -1  35   62.37   19.22
   7   1  35    9.99   22.99
   7  -3 -36   91.99   27.31
   7  -3 -35    1.98   24.62
  -7  -3  35   47.38   14.39
   7  -3 -34  124.12   26.05
  -7  -3  34  133.41   15.94
   7  -3 -33   60.11   36.74
  -7  -3  33   67.02   14.76
   7  -3 -32  135.59   37.91
  -7  -3  32  138.90   15.62
   7  -3 -31  134.07   24.41
   7   3 -31  140.87   12.92
  -7  -3  31  210.55   23.76
   7  -3 -30   44.81   21.81
   7   3 -30   67.37   11.22
  -7  -3  30   73.84   13.01
   7   3 -29  525.96   27.10
   7  -3 -29  567.16   32.46
  -7  -3  29  561.27   22.30
   7  -3 -28   74.32   20.10
   7   3 -28   21.92   11.45
  -7  -3  28   56.84   12.73
   7  -3 -27  313.78   26.10
   7   3 -27  357.86   22.97
  -7  -3  27  342.44   17.35
   7  -3 -26  446.59   28.15
   7   3 -26  464.73   17.36
  -7  -3  26  467.11   27.14
   7  -3 -25  681.91   32.96
   7   3 -25  706.99   22.71
  -7  -3  25  697.88   23.44
   7  -3 -24  170.57   20.63
   7   3 -24  124.42   19.32
  -7   3  24  141.20   18.31
  -7  -3  24  148.43   13.59
   7  -3 -23  836.55   33.80
   7   3 -23  842.14   24.70
  -7   3  23  825.23   23.85
  -7  -3  23  830.08   25.26
   7  -3 -22   54.35   16.54
   7   3 -22   12.47   11.04
  -7   3  22   43.73    9.47
  -7  -3  22   35.25   11.23
   7  -3 -21 1033.76   37.61
   7   3 -21 1019.45   29.62
  -7   3  21 1031.98   34.08
  -7  -3  21  998.31   37.12
   7  -3 -20   91.49   17.31
   7   3 -20   47.63   18.82
  -7   3  20   72.49   10.06
  -7  -3  20   74.12   12.00
   7  -3 -19 1098.69   37.47
   7   3 -19 1091.09   30.49
  -7   3  19 1065.32   33.42
  -7  -3  19 1031.65   37.27
   7  -3 -18  849.22   32.22
   7   3 -18  835.17   26.11
  -7   3  18  883.62   22.45
  -7  -3  18  856.37   24.72
   7  -3 -17 1921.56   36.43
   7  -3 -17 1816.35   53.45
   7   3 -17 1825.25   48.42
  -7   3  17 1881.84   49.74
  -7  -3  17 1814.49   44.89
   7  -3 -16 1049.15   34.77
   7  -3 -16 1094.39   25.51
   7   3 -16  954.13   38.75
  -7   3  16 1007.72   24.76
  -7  -3  16 1108.69   28.96
   7  -3 -15 1887.60   54.86
   7  -3 -15 2140.05   46.43
   7   3 -15 1923.55   51.52
  -7   3  15 2041.09   52.88
  -7  -3  15 2112.37   49.77
   7  -3 -14 1083.06   21.67
   7  -3 -14 1131.28   43.98
   7   3 -14  981.03   29.65
  -7   3  14 1017.94   24.10
  -7  -3  14  932.31   25.96
   7  -3 -13  450.84   12.01
   7  -3 -13  386.21   20.24
   7   3 -13  417.22   18.79
  -7   3  13  429.43   19.16
  -7  -3  13  423.62   16.24
   7  -3 -12  225.42   15.91
   7  -3 -12  239.22   13.72
   7   3 -12  256.46   15.23
  -7   3  12  245.11   11.06
   7  -3 -11  261.26   16.72
   7   3 -11  271.51   22.97
  -7   3  11  277.29   17.13
  -7  -3  11  295.35   14.30
   7   3 -10  207.02   14.45
   7  -3 -10  210.82   14.75
  -7   3  10  190.87   10.58
  -7  -3  10  208.23   12.74
   7  -3  -9 1890.90   59.41
   7   3  -9 1870.27   49.28
  -7   3   9 1942.80   49.81
  -7  -3   9 1948.75   45.49
   7   3  -8  272.12   16.61
   7  -3  -8  323.40   16.08
  -7   3   8  312.22   12.37
  -7  -3   8  282.05   13.66
   7  -3  -7  634.49   21.44
   7   3  -7  621.09   21.98
  -7   3   7  553.72   22.36
  -7  -3   7  600.30   18.69
   7  -3  -6  138.85   18.90
   7   3  -6  129.31   20.71
  -7   3   6  115.92   10.15
  -7  -3   6  122.21   11.27
   7  -3  -5 1595.81   40.68
   7   3  -5 1614.43   43.42
  -7   3   5 1514.24   42.25
  -7  -3   5 1649.50   38.65
   7  -3  -4 1612.68   40.51
   7   3  -4 1690.45   45.30
  -7   3   4 1662.67   38.42
  -7  -3   4 1653.49   39.30
   7  -3  -3 1800.89   45.40
   7   3  -3 1875.13   50.11
  -7   3   3 1797.31   48.23
  -7  -3   3 1908.98   52.86
   7  -3  -2 3011.00   72.65
   7   3  -2 2970.20   78.91
  -7   3   2 3026.47   70.35
  -7  -3   2 2883.42   70.37
   7  -3  -1  658.69   20.08
   7   3  -1  632.07   23.75
  -7   3   1  602.52   24.24
   7  -3   0  971.43   32.82
  -7   3   0  994.07   25.14
  -7  -3   0 1016.41   26.67
   7  -3   1  133.64   11.15
   7   3   1  138.05   14.66
  -7   3  -1  127.25   17.10
  -7  -3  -1  150.24   11.30
   7  -3   2  133.41   11.11
   7   3   2  130.57   14.78
  -7   3  -2  122.90   11.34
  -7  -3  -2  126.80   11.16
   7  -3   3  922.37   30.93
   7   3   3  879.68   29.87
  -7   3  -3  913.46   24.84
  -7  -3  -3  908.96   24.20
   7  -3   4 3943.67   96.82
   7   3   4 3821.35  106.60
  -7   3  -4 3785.68   95.48
  -7  -3  -4 3853.00   96.70
   7  -3   5  702.36   19.55
   7   3   5  711.14   27.51
  -7  -3  -5  667.10   20.37
  -7   3  -5  727.47   21.91
   7  -3   6 3819.94   93.70
   7   3   6 3980.65  126.83
  -7   3  -6 3835.92  106.82
  -7  -3  -6 3751.84  104.86
   7  -3   7  574.19   17.15
   7   3   7  565.23   25.39
  -7  -3  -7  527.63   18.83
  -7   3  -7  602.50   19.81
   7  -3   8  681.04   18.48
   7   3   8  701.73   28.05
  -7   3  -8  725.10   22.33
  -7  -3  -8  723.88   21.78
   7  -3   9 1717.75   37.64
   7   3   9 1663.67   61.50
  -7   3  -9 1699.74   42.59
  -7  -3  -9 1673.32   50.09
   7  -3  10    8.43    7.53
   7   3  10   -2.34   14.03
  -7  -3 -10   20.37    9.58
  -7   3 -10   19.70   11.27
   7  -3  11  713.40   17.74
   7   3  11  735.18   29.19
  -7   3 -11  752.74   32.96
  -7  -3 -11  697.86   21.20
   7  -3  12  925.98   26.04
   7   3  12  956.40   34.12
  -7   3 -12  964.20   29.05
  -7  -3 -12  919.25   33.94
   7  -3  13   49.54   10.85
   7   3  13   58.40   24.46
  -7  -3 -13   30.45   10.70
  -7   3 -13   44.73   12.69
   7  -3  14 1802.32   36.59
   7   3  14 1813.26   55.58
  -7   3 -14 1850.92   62.76
  -7  -3 -14 1849.85   46.31
   7  -3  15  671.10   15.41
   7   3  15  709.58   30.27
  -7   3 -15  712.60   25.21
  -7  -3 -15  654.25   21.85
   7   3  16  824.14   33.80
   7  -3  16  866.65   17.71
  -7   3 -16  746.19   28.06
  -7  -3 -16  831.81   33.50
   7  -3  17  486.28   14.94
   7   3  17  445.63   25.66
  -7   3 -17  457.49   31.90
  -7  -3 -17  476.58   18.38
   7   3  18  158.44   19.47
  -7   3 -18   90.97   16.12
  -7  -3 -18  132.06   12.85
   7   3  19  215.46   34.98
   7  -3  19  274.67   10.65
  -7   3 -19  251.92   18.44
  -7  -3 -19  246.88   15.23
   7  -3  20   41.29    4.97
   7   3  20   70.12   28.55
  -7   3 -20   64.93   23.67
  -7  -3 -20   71.94   11.47
   7   3  21  146.36   31.67
  -7   3 -21  139.46   16.79
  -7  -3 -21  150.08   20.31
   7   3  22  347.45   26.29
  -7   3 -22  386.63   22.16
  -7  -3 -22  305.62   25.01
   7   3  23  108.51   21.54
  -7   3 -23  124.01   17.41
  -7  -3 -23  113.06   20.68
   7   3  24  271.41   25.46
  -7   3 -24  281.60   19.93
  -7  -3 -24  250.47   24.93
   7   3  25  341.07   29.38
  -7   3 -25  352.35   22.17
   7   3  26   51.36   21.73
  -7   3 -26   24.68   16.26
   7   3  27    7.02   21.32
  -7   3 -27   12.92   24.96
   7   3  28  493.73   34.61
  -7   3 -28  453.71   27.19
   7   3  29  269.91   30.93
  -7   3 -29  301.49   23.66
   7   3  30   89.01   41.13
  -7   3 -30   99.52   30.58
   7   3  31   61.81   39.67
  -7   3 -31   27.49   18.73
   7   3  32  100.89   44.45
  -7   3 -32   98.07   20.24
   7   3  33   46.60   42.89
  -7   3 -33   34.31   19.81
   7  -5 -30  685.21   48.95
   7   5 -30  744.14   47.81
  -7  -5  30  598.35   43.85
   7  -5 -29  412.23   41.39
   7   5 -29  453.53   27.66
  -7  -5  29  383.94   24.96
   7  -5 -28   84.85   31.44
   7   5 -28  114.78   31.34
  -7  -5  28   78.25   17.88
   7  -5 -27  124.59   32.07
   7   5 -27  217.10   21.52
  -7  -5  27  139.70   19.37
   7  -5 -26  283.24   34.60
   7   5 -26  334.42   37.20
  -7  -5  26  296.16   21.35
   7  -5 -25  132.95   30.52
   7   5 -25  129.70   20.69
  -7  -5  25  156.88   28.45
   7  -5 -24   86.12   27.77
   7   5 -24   94.20   31.28
  -7  -5  24  109.22   17.03
   7  -5 -23  314.08   32.33
   7   5 -23  282.32   23.78
  -7  -5  23  287.00   20.70
   7  -5 -22  163.28   28.39
   7   5 -22  187.86   22.51
  -7  -5  22  202.37   19.12
   7   5 -21  108.85   20.54
   7  -5 -21  112.42   41.08
  -7   5  21  140.87   19.45
  -7  -5  21  103.46   17.25
   7  -5 -20   33.50   35.65
   7   5 -20   -9.00   18.58
  -7   5  20    8.26   26.40
  -7  -5  20    7.07   24.25
   7  -5 -19  172.14   27.25
   7   5 -19  154.49   22.26
  -7   5  19  182.55   19.74
  -7  -5  19  160.90   18.71
   7  -5 -18  311.87   29.79
   7   5 -18  324.23   26.23
  -7   5  18  300.57   22.53
  -7  -5  18  286.85   21.07
   7  -5 -17  253.25   29.25
   7   5 -17  282.02   24.53
  -7   5  17  287.60   21.26
  -7  -5  17  260.33   20.96
   7  -5 -16  752.99   41.15
   7   5 -16  696.12   35.90
  -7   5  16  723.39   43.49
  -7  -5  16  759.57   30.98
   7  -5 -15  470.40   32.16
   7   5 -15  427.99   42.47
  -7   5  15  449.58   24.63
  -7  -5  15  407.57   34.63
   7  -5 -14  241.59   27.13
   7   5 -14  191.78   24.75
  -7   5  14  246.98   20.45
  -7  -5  14  230.29   20.21
   7  -5 -13  154.92   36.20
   7   5 -13  164.35   33.53
  -7   5  13  112.99   17.94
  -7  -5  13   84.66   17.48
   7  -5 -12   77.57   21.51
   7   5 -12   31.33   20.69
  -7  -5  12   53.75   16.84
   7  -5 -11  293.49   28.06
   7   5 -11  393.12   41.46
  -7   5  11  329.63   22.51
  -7  -5  11  365.20   22.79
   7  -5 -10 1321.96   50.38
   7   5 -10 1257.76   49.30
  -7   5  10 1271.20   42.67
  -7  -5  10 1244.69   42.32
   7  -5  -9  688.02   34.34
   7   5  -9  676.16   50.60
  -7   5   9  679.83   41.31
  -7  -5   9  637.15   30.16
   7  -5  -8 1703.11   77.03
   7   5  -8 1691.82   60.98
  -7   5   8 1620.79   52.13
  -7  -5   8 1716.01   54.21
   7  -5  -7  383.57   28.21
   7   5  -7  407.00   44.91
  -7   5   7  383.17   23.64
  -7  -5   7  382.52   37.60
   7  -5  -6 2112.74   67.29
   7   5  -6 1974.74   69.90
  -7   5   6 1956.07   60.85
  -7  -5   6 1982.76   61.89
   7  -5  -5  735.58   49.03
   7   5  -5  761.83   54.80
  -7   5   5  743.67   31.49
  -7  -5   5  747.52   32.14
   7  -5  -4  693.70   32.99
   7   5  -4  707.91   37.05
  -7   5   4  667.35   29.63
   7  -5  -3  457.88   26.98
   7   5  -3  427.12   30.60
  -7   5   3  395.21   24.60
  -7  -5   3  501.42   25.23
   7  -5  -2  567.97   41.48
   7   5  -2  533.90   34.83
  -7   5   2  540.53   26.51
  -7  -5   2  526.77   28.29
   7  -5  -1  706.44   31.99
   7   5  -1  777.87   38.08
  -7   5   1  719.59   30.82
  -7  -5   1  753.03   44.03
   7  -5   0  623.43   29.01
   7   5   0  640.88   35.69
  -7   5   0  557.28   27.76
  -7  -5   0  587.45   28.47
   7  -5   1   57.92   17.43
   7   5   1   47.76   23.44
  -7   5  -1   62.61   17.01
  -7  -5  -1   66.96   17.26
   7  -5   2  237.39   21.12
   7   5   2  288.28   44.01
  -7   5  -2  277.29   21.05
  -7  -5  -2  231.71   31.75
   7  -5   3  580.32   27.64
   7   5   3  604.26   36.27
  -7   5  -3  620.20   28.71
  -7  -5  -3  599.02   27.83
   7  -5   4  628.99   28.31
   7   5   4  713.11   39.15
  -7   5  -4  635.79   29.13
  -7  -5  -4  618.79   29.16
   7  -5   5  235.38   19.56
   7   5   5  267.06   44.03
  -7   5  -5  223.67   21.24
  -7  -5  -5  237.45   20.86
   7  -5   6 1116.58   38.23
   7   5   6 1053.28   50.69
  -7   5  -6 1101.13   54.44
  -7  -5  -6 1079.76   55.15
   7  -5   7  185.69   18.98
   7   5   7  252.96   28.68
  -7   5  -7  244.78   20.71
  -7  -5  -7  180.49   21.55
   7  -5   8  640.62   38.37
   7   5   8  692.13   57.89
  -7   5  -8  649.16   30.26
  -7  -5  -8  573.86   29.81
   7  -5   9   49.90   14.63
   7   5   9    9.80   23.51
  -7   5  -9   65.90   27.70
  -7  -5  -9   25.15   17.46
   7  -5  10  310.27   19.79
   7   5  10  324.03   31.76
  -7   5 -10  284.02   23.13
  -7  -5 -10  286.87   34.86
   7  -5  11 1091.68   36.57
   7   5  11 1156.83   54.42
  -7   5 -11 1155.24   43.23
  -7  -5 -11 1096.68   42.62
   7   5  12 1084.36   72.98
   7  -5  12 1030.30   35.16
  -7   5 -12 1102.72   58.80
  -7  -5 -12 1095.74   42.37
   7  -5  13  866.45   30.92
   7   5  13  930.43   48.97
  -7   5 -13  937.39   38.96
  -7  -5 -13  932.17   38.92
   7  -5  14  214.75   26.42
   7   5  14  235.99   31.00
  -7   5 -14  271.06   23.56
  -7  -5 -14  195.00   23.24
   7  -5  15  305.16   18.55
   7   5  15  267.47   33.25
  -7   5 -15  338.46   39.12
  -7  -5 -15  317.94   24.78
   7  -5  16  303.34   17.63
   7   5  16  297.44   34.73
  -7   5 -16  337.19   25.08
  -7  -5 -16  309.30   36.94
   7  -5  17   31.20   18.71
   7   5  17  -20.52   25.27
  -7  -5 -17   -4.12   28.81
  -7   5 -17    6.07   19.39
   7  -5  18  210.26   15.37
   7   5  18  236.67   49.85
  -7   5 -18  232.31   37.19
  -7  -5 -18  246.24   22.76
   7  -5  19  112.65   13.26
   7   5  19  144.48   29.90
  -7   5 -19  147.98   22.35
  -7  -5 -19  107.11   21.67
   7   5  20   73.64   28.37
  -7   5 -20   89.74   21.14
  -7  -5 -20   30.73   20.19
   7   5  21  131.18   31.39
  -7   5 -21  112.19   23.82
  -7  -5 -21  157.30   22.81
   7   5  22  152.35   34.17
  -7   5 -22  225.23   25.00
  -7  -5 -22  176.19   24.38
   7   5  23  196.11   36.66
  -7   5 -23  216.66   26.30
  -7  -5 -23  259.89   25.51
   7   5  24  155.01   34.26
  -7   5 -24  154.16   24.44
  -7  -5 -24  142.98   23.81
   7   5  25   52.50   31.30
  -7   5 -25   25.12   20.68
   7   5  26  110.72   35.08
  -7   5 -26   88.87   24.12
   7   5  27   33.02   32.79
  -7   5 -27   63.55   22.50
   7  -7 -18  701.99   53.88
   7   7 -18  629.16   47.28
  -7  -7  18  611.90   38.10
   7  -7 -17  190.03   55.46
   7   7 -17   73.44   32.89
  -7   7  17   82.60   29.11
  -7  -7  17   87.63   37.95
   7  -7 -16  217.02   54.91
   7   7 -16   71.64   31.64
  -7   7  16   68.54   29.11
  -7  -7  16  103.06   24.74
   7  -7 -15   83.64   32.61
   7   7 -15   33.64   48.48
  -7   7  15   35.82   27.88
  -7  -7  15   40.16   23.07
   7  -7 -14   53.89   34.38
   7   7 -14   87.46   31.12
  -7   7  14   81.22   43.99
  -7  -7  14   82.21   36.12
   7  -7 -13   93.97   33.26
   7   7 -13  104.44   32.34
  -7   7  13   93.07   29.61
  -7  -7  13  104.80   25.21
   7  -7 -12  244.86   38.57
   7   7 -12  231.93   39.16
  -7   7  12  267.57   33.58
  -7  -7  12  316.70   29.87
   7  -7 -11   88.92   32.01
   7   7 -11   53.83   32.30
  -7   7  11   83.25   27.72
  -7  -7  11   78.30   25.04
   7  -7 -10 1077.13   83.93
   7   7 -10 1020.91   87.37
  -7   7  10 1054.73   54.04
  -7  -7  10 1020.56   49.14
   7  -7  -9  237.46   35.31
   7   7  -9  216.10   37.18
  -7   7   9  146.40   47.64
  -7  -7   9  192.87   29.17
   7  -7  -8  244.87   34.97
   7   7  -8  164.72   38.02
  -7   7   8  248.72   31.01
  -7  -7   8  210.26   28.25
   7  -7  -7  130.03   33.18
   7   7  -7  195.16   56.41
  -7   7   7  162.46   29.21
  -7  -7   7  178.50   44.55
   7  -7  -6  260.10   54.12
   7   7  -6  273.40   39.20
  -7   7   6  252.48   32.63
  -7  -7   6  290.16   31.48
   7  -7  -5  260.10   37.30
   7   7  -5  343.43   41.18
  -7   7   5  324.06   33.78
  -7  -7   5  327.71   32.36
   7  -7  -4  699.21   47.38
   7   7  -4  677.74   78.14
  -7   7   4  732.28   62.28
  -7  -7   4  675.41   42.11
   7  -7  -3  251.81   33.31
   7   7  -3  255.84   39.43
  -7   7   3  226.41   31.26
  -7  -7   3  221.18   48.05
   7  -7  -2  872.16   72.65
   7   7  -2 1003.58   61.16
  -7   7   2  926.41   49.44
  -7  -7   2  977.96   49.19
   7  -7  -1   67.85   27.13
   7   7  -1   86.63   53.18
  -7   7   1   35.81   26.13
  -7  -7   1   69.52   26.68
   7  -7   0  143.17   29.43
   7   7   0  176.19   38.56
  -7   7   0  204.93   42.57
  -7  -7   0  169.03   29.33
   7  -7   1   21.12   41.55
   7   7   1   65.23   34.46
  -7   7  -1   65.13   25.04
  -7  -7  -1   33.49   41.49
   7  -7   2  486.35   37.36
   7   7   2  614.57   73.96
  -7   7  -2  475.55   37.36
  -7  -7  -2  477.26   38.32
   7  -7   3  210.35   29.08
   7   7   3  192.78   39.68
  -7   7  -3  189.13   29.13
  -7  -7  -3  164.84   30.07
   7  -7   4  484.50   55.44
   7   7   4  585.74   52.39
  -7   7  -4  517.30   37.66
  -7  -7  -4  561.86   39.76
   7  -7   5  113.40   28.07
   7   7   5  187.17   39.88
  -7   7  -5  190.99   28.60
  -7  -7  -5  147.18   29.32
   7  -7   6  127.26   26.44
   7   7   6   99.30   60.32
  -7   7  -6  113.74   27.22
  -7  -7  -6  143.19   44.34
   7  -7   7   95.00   26.08
   7   7   7  124.75   38.73
  -7   7  -7  151.54   44.38
  -7  -7  -7  141.88   28.76
   7  -7   8  374.51   32.21
   7   7   8  427.00   47.72
  -7   7  -8  415.44   35.64
  -7  -7  -8  350.58   36.95
   7  -7   9   90.58   35.98
   7   7   9   75.97   36.45
  -7   7  -9   58.46   26.22
  -7  -7  -9   40.12   27.83
   7  -7  10  404.55   32.82
   7   7  10  427.82   50.08
  -7   7 -10  483.77   37.68
  -7  -7 -10  411.48   38.37
   7  -7  11  191.47   41.91
   7   7  11  267.37   67.19
  -7   7 -11  218.47   46.61
  -7  -7 -11  178.58   32.31
   7  -7  12  689.73   38.88
   7   7  12  659.19   59.87
  -7   7 -12  682.30   43.51
  -7  -7 -12  685.80   66.53
   7  -7  13  215.65   39.84
   7   7  13  208.54   43.63
  -7   7 -13  182.78   31.80
  -7  -7 -13  185.38   51.11
   7  -7  14  175.89   24.95
   7   7  14  179.50   43.46
  -7   7 -14  186.64   48.30
  -7  -7 -14  132.46   32.73
   7  -7  15   62.58   34.36
   7   7  15  122.13   40.45
  -7   7 -15   69.20   27.90
  -7  -7 -15   89.58   30.59
   8   0 -39  178.78   24.20
   8   0 -38   71.91   20.42
   8   0 -37  124.80   31.67
   8   0 -36  297.56   24.02
   8   0 -35   47.53   17.60
   8   0 -34   64.68   17.60
  -8   0  33   33.99   14.37
  -8   0  32 2486.89   72.33
  -8   0  31  259.76   17.55
  -8   0  30  363.25   27.13
  -8   0  29  115.76   13.29
  -8   0  28  -20.63   10.71
  -8   0  27   65.09   11.39
  -8   0  26  388.93    8.93
  -8   0  26  410.49   16.63
  -8   0  25   92.31   17.19
  -8   0  25   76.58    6.56
  -8   0  24 2611.06   47.42
  -8   0  24 2562.83   62.36
  -8   0  23    7.03    6.18
  -8   0  23    0.19    4.05
  -8   0  23   11.18    9.28
  -8   0  22   13.21    3.62
  -8   0  22   10.04    3.63
  -8   0  22   14.77    8.96
  -8   0  21  131.59   15.38
  -8   0  21  113.38    4.04
  -8   0  21   99.17    3.97
  -8   0  20  129.16    9.95
  -8   0  20  122.20    4.88
  -8   0  20  112.60    3.28
  -8   0  19   65.29    3.23
  -8   0  19   69.10    8.71
  -8   0  18  568.75   15.14
  -8   0  18  488.34    6.34
  -8   0  17   26.84    7.61
  -8   0  16 1149.96   31.12
  -8   0  15   13.02    7.21
  -8   0  14    9.65    7.07
  -8   0  13 1037.89   22.76
  -8   0  12 7171.14  193.45
  -8   0  11 1380.81   33.47
   8   0 -10  719.61    8.11
   8   0 -10  704.22    9.29
  -8   0  10  698.28   21.16
   8   0  -9  692.97    8.76
   8   0  -9  712.33   10.72
  -8   0   9  715.88   16.01
   8   0  -8 8222.76  211.94
   8   0  -8 8956.26  216.11
  -8   0   8 8652.58  244.93
   8   0  -7  837.18   11.22
   8   0  -7  846.10   14.57
  -8   0   7  862.53   18.67
   8   0  -6 6230.00  130.56
   8   0  -6 5744.07  126.66
   8   0  -6 5928.91  139.97
  -8   0   6 5873.29  141.94
   8   0  -511512.94  335.87
   8   0  -511462.01  349.92
   8   0  -511290.65  351.44
  -8   0   511050.30  350.17
   8   0  -440727.42 2565.70
   8   0  -440623.70 2591.92
   8   0  -441799.27 2693.58
  -8   0   440542.67 2630.83
   8   0  -3 6133.34  141.00
   8   0  -3 5975.22  132.76
   8   0  -3 5888.60  135.70
  -8   0   3 5990.78  141.38
   8   0  -2  199.93    7.42
   8   0  -2  178.67    5.45
   8   0  -2  185.91    8.65
  -8   0   2  183.85    6.42
   8   0  -1   80.81    3.92
   8   0  -1   76.46    6.19
   8   0  -1   88.53    5.16
  -8   0   1   77.32    4.54
   8   0   0  990.36   15.15
   8   0   0  982.84   20.88
   8   0   0  994.96   16.69
  -8   0   0  979.54   15.55
   8   0   1   26.31    2.75
   8   0   1   25.09    4.12
   8   0   1   24.61    5.30
  -8   0  -1   29.09    3.24
   8   0   2 1290.49   18.81
   8   0   2 1328.73   24.95
   8   0   2 1308.64   22.54
  -8   0  -2 1274.99   19.12
   8   0   3  374.05    6.19
   8   0   3  373.90    9.11
  -8   0  -3  364.38    7.65
   8   0   4  394.46    7.59
  -8   0  -4  395.33    6.17
  -8   0  -4  360.39   11.57
   8   0   5  301.14    6.19
  -8   0  -5  319.23    5.97
  -8   0  -5  326.66   11.03
   8   0   6 1723.88   24.45
  -8   0  -6 1711.49   23.85
  -8   0  -6 1792.12   36.45
   8   0   7 1778.84   25.44
  -8   0  -7 1814.86   38.12
  -8   0  -7 1725.55   22.74
   8   0   8 7625.23  170.66
   8   0   8 7799.12  171.33
  -8   0  -8 7578.25  216.32
  -8   0  -9 1942.68   42.91
  -8   0 -10 5268.83  135.23
  -8   0 -11 1767.68   39.54
  -8   0 -12  438.09   15.35
  -8   0 -13  623.54   18.32
  -8   0 -14  153.19   11.52
  -8   0 -15 1849.76   44.68
  -8   0 -16 2163.90   52.81
  -8   0 -17  258.13   14.98
  -8   0 -18   30.04   11.39
   8   0  19  555.63   21.86
   8   0  20  685.10   24.70
   8   0  21  209.11   17.17
   8   0  22  573.47   23.72
   8   0  23  107.71   15.81
   8   0  24  769.58   28.62
   8   0  25   10.60   21.62
   8   0  26  210.84   18.91
   8   0  27   27.90   15.78
   8   0  28   21.87   15.66
   8   0  29  -11.69   15.61
   8   0  30  415.03   25.71
   8   0  31   27.85   27.80
   8   0  32    7.41   17.98
   8   0  33   43.00   19.43
   8   0  34   71.58   20.49
   8   0  35   15.09   20.20
   8  -2 -37   34.67   24.40
  -8  -2  37   85.42   22.87
   8  -2 -36  107.16   36.01
  -8  -2  36   55.82   14.85
   8  -2 -35   27.75   20.34
  -8  -2  35   11.04   13.54
   8  -2 -34   89.43   22.68
  -8  -2  34   98.67   23.13
   8  -2 -33   41.86   20.31
  -8  -2  33   42.74   13.54
   8  -2 -32  552.13   33.37
  -8  -2  32  647.67   24.45
   8  -2 -31   73.76   19.66
  -8  -2  31   52.56   20.50
   8  -2 -30   80.96   27.96
  -8  -2  30   20.33   12.06
   8   2 -29  115.35    9.04
   8  -2 -29   94.89   29.58
  -8  -2  29  102.92   13.24
   8   2 -28  146.43   13.52
   8  -2 -28  139.98   19.53
  -8  -2  28  139.63   14.00
   8  -2 -27  112.37   19.07
   8   2 -27  146.02    8.84
  -8  -2  27  151.64   13.68
   8  -2 -26  556.21   27.02
   8   2 -26  479.77   13.90
  -8  -2  26  545.36   20.33
   8   2 -25  155.99   13.63
   8  -2 -25  126.90   18.89
  -8  -2  25  109.28   13.38
   8   2 -24 5384.32  141.13
   8  -2 -24 5077.60  162.16
  -8  -2  24 5037.69  143.33
   8  -2 -23  165.27   19.22
   8   2 -23  225.71   10.21
  -8  -2  23  169.71   20.09
   8  -2 -22  555.74   25.52
   8   2 -22  578.28   15.18
  -8   2  22  537.00   11.40
  -8  -2  22  575.49   18.94
   8  -2 -21  208.39   17.32
   8   2 -21  182.63    9.54
  -8   2  21  165.83    6.13
  -8   2  21  177.22    4.26
  -8  -2  21  186.89   12.56
   8  -2 -20  152.33   15.96
   8   2 -20  142.64    9.06
  -8   2  20  136.34    7.82
  -8  -2  20  159.27   17.35
  -8   2  20  136.35    4.68
   8   2 -19  149.86    9.36
   8  -2 -19  187.72   16.12
  -8   2  19  163.45    4.65
  -8   2  19  135.97    7.57
  -8  -2  19  168.21   11.31
   8  -2 -18  711.40   25.75
   8   2 -18  753.10   18.59
  -8   2  18  743.48   15.16
  -8   2  18  778.11   11.64
  -8  -2  18  673.17   19.99
   8   2 -17 1475.95   32.14
   8  -2 -17 1393.81   40.17
  -8   2  17 1424.33   20.11
  -8   2  17 1445.15   26.77
  -8  -2  17 1447.64   33.45
   8   2 -16 3890.68   92.08
   8  -2 -16 3924.66   72.92
   8  -2 -16 3656.92  100.59
  -8   2  16 3807.79   74.60
  -8  -2  16 3874.71   92.68
   8  -2 -15   90.66   12.49
   8   2 -15   49.89    8.73
   8  -2 -15   63.44    3.01
  -8   2  15   56.88    4.18
  -8  -2  15   60.53   14.47
   8  -2 -14  234.59    6.74
   8  -2 -14  211.86   15.03
   8   2 -14  214.47   10.68
  -8   2  14  216.24    5.70
  -8  -2  14  193.45   11.65
   8  -2 -13 1079.84   18.84
   8  -2 -13 1023.36   29.84
   8   2 -13 1017.22   25.25
  -8   2  13 1066.31   19.70
  -8  -2  13 1101.51   25.64
   8   2 -12 7102.25  210.70
   8  -2 -12 7076.75  173.08
   8  -2 -12 6925.82  206.27
  -8   2  12 7056.97  177.36
  -8  -2  12 6725.09  188.70
   8  -2 -11  549.49   10.50
   8  -2 -11  545.18   19.54
   8   2 -11  517.89   22.98
  -8   2  11  496.98    9.91
  -8  -2  11  521.96   16.41
  -8  -2  11  550.48   15.23
   8  -2 -10 7957.22  212.64
   8  -2 -10 7187.18  225.59
   8   2 -10 8271.01  246.23
  -8   2  10 8178.04  218.05
  -8  -2  10 8136.86  246.45
  -8  -2  10 8540.25  256.71
   8  -2  -9 2252.20   61.29
   8   2  -9 2051.94   48.41
   8  -2  -9 2176.42   40.01
  -8   2   9 2180.21   38.63
  -8  -2   9 2135.81   46.22
   8  -2  -8 4905.83  110.59
   8  -2  -8 4725.18  123.04
   8   2  -8 4925.51  127.15
  -8   2   8 4819.47  109.08
  -8  -2   8 4746.41  115.24
   8  -2  -7  482.39   15.15
   8   2  -7  450.04   16.37
   8  -2  -7  496.68   16.47
  -8   2   7  480.68   10.59
  -8  -2   7  506.02   14.52
   8  -2  -6 2872.18   58.58
   8  -2  -6 2794.72   72.65
   8   2  -6 2895.43   68.95
  -8   2   6 2902.26   59.94
  -8  -2   6 2940.41   62.98
   8  -2  -5    7.28    5.69
   8  -2  -5   20.55    8.35
   8   2  -5   11.04    9.07
  -8   2   5    4.92    5.20
  -8  -2   5   12.80    7.17
   8  -2  -4  869.19   19.07
   8   2  -4  963.55   24.32
   8  -2  -4  889.73   22.08
  -8   2   4  966.65   22.67
  -8  -2   4  894.88   20.64
   8  -2  -3   49.13    8.54
   8   2  -3   61.28    9.75
   8  -2  -3   50.37    6.75
  -8   2   3   50.35    6.10
  -8  -2   3   38.50   12.32
   8  -2  -2 2806.36   59.97
   8  -2  -2 2823.30   62.08
   8   2  -2 2836.52   77.04
  -8   2   2 2877.71   58.14
  -8  -2   2 2747.29   59.26
   8  -2  -1  876.75   20.76
   8   2  -1  933.25   25.43
   8  -2  -1  934.27   20.87
  -8   2   1  879.05   23.58
  -8  -2   1  851.27   24.67
   8  -2   0 1977.12   47.43
   8   2   0 2061.14   49.29
  -8   2   0 2031.10   43.35
  -8   2   0 1976.86   40.44
  -8  -2   0 1991.51   41.41
   8   2   1 1098.91   29.05
   8  -2   1 1077.70   23.30
  -8   2  -1 1125.57   23.87
  -8   2  -1 1181.65   22.10
  -8  -2  -1 1043.09   27.94
   8  -2   2 5198.28  130.05
   8   2   2 5291.31  143.19
  -8   2  -2 5526.46  128.19
  -8   2  -2 5381.01  131.70
  -8  -2  -2 5095.72  127.97
   8  -2   3 1229.48   25.28
   8   2   3 1192.36   30.89
  -8   2  -3 1269.66   23.29
  -8   2  -3 1305.62   28.22
  -8  -2  -3 1216.33   30.42
   8  -2   4  667.76   15.66
   8   2   4  722.71   21.80
  -8   2  -4  687.05   16.84
  -8   2  -4  761.58   18.64
  -8  -2  -4  723.68   16.83
   8  -2   5  773.22   16.47
   8   2   5  815.72   23.37
   8   2   5  749.97   22.87
  -8   2  -5  783.91   24.92
  -8   2  -5  815.97   14.96
  -8  -2  -5  784.99   17.63
   8  -2   6 1791.92   38.84
   8   2   6 1754.11   44.08
   8   2   6 1869.22   43.08
  -8   2  -6 1735.90   38.21
  -8   2  -6 1754.47   31.09
  -8  -2  -6 1772.49   36.46
   8   2   7 1893.71   39.42
   8   2   7 1876.53   57.47
   8  -2   7 1937.96   36.42
  -8   2  -7 1915.63   42.27
  -8   2  -7 1850.25   35.48
  -8  -2  -7 1865.55   38.38
   8  -2   8 3723.95   81.59
   8   2   8 3541.41   93.93
   8   2   8 3727.72   83.06
  -8   2  -8 3615.60   94.69
  -8   2  -8 3604.85   71.87
  -8  -2  -8 3722.58   88.62
   8   2   9  519.65   20.01
   8   2   9  495.18   12.66
   8  -2   9  445.71   13.14
  -8   2  -9  460.91   16.12
  -8   2  -9  472.74    9.33
  -8  -2  -9  464.04   12.82
   8  -2  10 2287.62   41.27
   8   2  10 2329.03   60.12
   8   2  10 2328.48   47.01
  -8   2 -10 2261.41   39.29
  -8   2 -10 2323.10   53.19
  -8  -2 -10 2222.93   51.90
   8  -2  11  893.35   15.38
   8   2  11  935.67   38.17
   8   2  11  948.64   23.23
  -8   2 -11  902.63   24.48
  -8   2 -11  910.61   16.74
  -8  -2 -11  885.76   19.67
   8  -2  12   45.19    5.72
   8   2  12   57.23   13.03
   8   2  12   70.91    9.34
  -8   2 -12   50.25    5.43
  -8  -2 -12   50.35    6.80
  -8   2 -12   25.81   11.04
   8   2  13  259.51   17.19
   8   2  13  222.18    8.27
   8  -2  13  230.29    7.05
  -8   2 -13  246.89   14.17
  -8   2 -13  242.98    5.50
  -8  -2 -13  223.17    9.76
   8  -2  14  232.18    6.15
   8   2  14  263.37   18.32
   8   2  14  256.42    8.51
  -8   2 -14  277.66   15.25
  -8   2 -14  249.33    5.40
  -8  -2 -14  268.10    9.92
   8  -2  15  560.68    9.50
   8   2  15  609.86   25.15
   8   2  15  591.57   13.23
  -8   2 -15  619.47   29.68
  -8   2 -15  569.18    9.09
  -8  -2 -15  580.44   19.76
   8  -2  16 2333.36   35.31
   8   2  16 2312.96   65.63
   8   2  16 2329.17   50.09
  -8   2 -16 2163.80   37.48
  -8   2 -16 2174.19   56.76
  -8  -2 -16 2348.72   55.84
   8   2  17   27.08   15.31
   8   2  17   34.54    8.61
   8  -2  17   36.22    2.12
  -8   2 -17   58.43   12.55
  -8  -2 -17   37.79    7.61
  -8   2 -17   28.67    3.74
   8   2  18 1763.32   53.92
   8  -2  18 1832.89   26.76
  -8  -2 -18 1742.84   38.10
  -8   2 -18 1728.29   46.65
   8   2  19  244.46   19.37
  -8  -2 -19  161.87   14.50
   8   2  20   86.20   26.99
  -8  -2 -20   69.38   12.55
  -8   2 -20   45.68   13.78
   8   2  21   44.54   27.45
  -8  -2 -21   41.96    8.06
  -8   2 -21   32.82   13.92
   8   2  22  546.87   40.18
  -8  -2 -22  497.16   15.42
  -8   2 -22  516.84   22.82
   8   2  23  192.33   33.76
  -8   2 -23  210.22   26.56
   8   2  24  603.12   45.64
  -8   2 -24  626.05   25.89
   8   2  25   75.88   20.86
  -8   2 -25   94.63   15.76
   8   2  26   48.05   21.20
  -8   2 -26   88.22   16.18
   8   2  27  287.10   27.21
  -8   2 -27  275.81   31.89
   8   2  28   32.43   21.05
  -8   2 -28   12.02   16.77
   8   2  29  127.64   25.21
  -8   2 -29  141.66   19.17
   8   2  30  683.10   40.10
  -8   2 -30  625.44   31.76
   8   2  31   44.94   23.11
  -8   2 -31   22.44   18.26
   8   2  32  263.12   31.75
  -8   2 -32  257.83   25.13
   8   2  33  123.01   28.57
  -8   2 -33  145.37   22.28
   8   2  34   40.14   40.48
  -8   2 -34   43.45   31.80
   8  -4 -33   99.03   29.57
  -8  -4  33   86.53   17.35
   8  -4 -32  489.44   40.41
  -8  -4  32  448.99   36.05
   8  -4 -31  437.51   38.68
  -8  -4  31  460.57   24.17
   8  -4 -30  410.50   36.37
   8   4 -30  458.14   21.84
  -8  -4  30  389.72   22.88
   8   4 -29   36.81   14.01
   8  -4 -29   -9.06   25.63
  -8  -4  29   38.08   14.94
   8   4 -28   75.94   15.04
   8  -4 -28   94.53   24.99
  -8  -4  28   79.73   15.67
   8   4 -27  158.13   25.94
   8  -4 -27  153.81   26.85
  -8  -4  27  159.18   25.99
   8   4 -26   65.51   15.02
   8  -4 -26  123.23   23.87
  -8  -4  26   75.47   15.16
   8   4 -25  411.57   21.35
   8  -4 -25  342.13   31.27
  -8  -4  25  368.25   20.47
   8   4 -24  955.46   33.01
   8  -4 -24  968.57   46.60
  -8  -4  24  991.66   33.12
   8   4 -23 1035.00   36.22
   8  -4 -23 1108.42   48.18
  -8  -4  23 1144.09   36.34
   8  -4 -22   49.56   20.84
   8   4 -22    9.83   23.35
  -8  -4  22   23.18   21.36
   8   4 -21  440.82   23.69
   8  -4 -21  457.57   30.84
  -8  -4  21  461.33   22.28
  -8   4  21  464.16   27.81
   8   4 -20  678.27   27.94
   8  -4 -20  604.44   34.48
  -8  -4  20  605.34   24.38
  -8   4  20  621.48   22.91
   8   4 -19  998.21   47.50
   8  -4 -19 1014.62   41.85
  -8  -4  19  938.63   30.82
  -8   4  19  939.92   28.34
   8   4 -18  386.06   22.84
   8  -4 -18  428.68   27.56
  -8  -4  18  431.39   20.42
  -8   4  18  334.05   25.63
   8   4 -17  214.30   19.74
   8  -4 -17  219.74   23.63
  -8  -4  17  290.15   25.60
  -8   4  17  227.27   15.03
   8   4 -16  854.24   45.73
   8  -4 -16  914.98   52.23
  -8  -4  16  889.08   30.41
  -8   4  16  935.60   27.57
   8   4 -15  616.51   27.59
   8  -4 -15  651.03   32.04
  -8  -4  15  607.83   24.91
  -8   4  15  665.42   30.82
   8   4 -14  267.55   20.50
   8  -4 -14  244.30   23.67
  -8  -4  14  232.43   26.55
  -8   4  14  270.97   15.15
   8   4 -13  229.97   30.10
   8  -4 -13  269.10   22.65
  -8  -4  13  233.44   17.47
  -8   4  13  237.83   15.11
   8   4 -12  164.60   18.35
   8  -4 -12  168.40   19.88
  -8  -4  12  159.26   15.57
  -8   4  12  173.07   21.29
   8   4 -11   93.98   17.61
   8  -4 -11   80.29   18.06
  -8  -4  11   95.66   14.81
  -8   4  11  110.38   12.80
   8   4 -10  582.18   27.12
   8  -4 -10  625.55   39.75
  -8  -4  10  516.24   22.01
  -8   4  10  574.98   21.23
   8   4  -9  712.46   30.91
   8  -4  -9  691.62   29.33
  -8  -4   9  691.40   36.34
  -8   4   9  739.35   32.14
   8   4  -8  425.64   36.06
   8  -4  -8  386.11   22.86
  -8  -4   8  411.96   19.98
  -8   4   8  401.43   18.44
   8   4  -7  120.64   18.80
   8  -4  -7  114.06   17.29
  -8  -4   7  142.74   14.99
  -8   4   7  176.13   14.04
   8   4  -6  732.09   31.00
   8  -4  -6  720.86   28.36
  -8  -4   6  742.76   25.95
  -8   4   6  696.75   23.90
   8   4  -5   48.41   17.46
   8  -4  -5   85.51   15.12
  -8  -4   5   86.29   13.85
  -8   4   5   90.15   12.69
   8   4  -4  206.18   20.77
   8  -4  -4  183.02   25.74
  -8  -4   4  214.75   23.32
  -8   4   4  231.33   22.90
   8   4  -3  490.47   26.74
   8  -4  -3  511.84   22.84
  -8  -4   3  519.19   22.01
  -8   4   3  506.56   19.79
   8   4  -2  992.44   37.77
   8  -4  -2  993.17   32.68
  -8  -4   2 1012.60   31.31
  -8   4   2  988.60   29.88
   8   4  -1  506.11   27.40
   8  -4  -1  456.92   22.51
  -8   4   1  506.44   29.16
   8   4   0 1177.82   43.68
   8  -4   0 1157.16   36.28
  -8  -4   0 1296.91   37.49
  -8   4   0 1146.27   33.82
   8   4   1 1214.80   45.07
   8  -4   1 1257.22   38.63
  -8  -4  -1 1248.26   37.70
  -8   4  -1 1276.15   36.72
   8   4   2 3188.47   99.71
   8  -4   2 3098.10   86.35
  -8  -4  -2 3197.95  101.36
  -8   4  -2 3171.98   96.71
   8   4   3  638.72   32.87
   8  -4   3  635.33   24.17
  -8  -4  -3  672.21   24.98
  -8   4  -3  675.09   24.97
   8   4   4  736.38   46.15
   8  -4   4  625.27   33.29
  -8  -4  -4  638.48   24.57
  -8   4  -4  701.80   26.11
   8   4   5   97.53   21.52
   8  -4   5   92.90   13.83
  -8  -4  -5  121.31   22.49
  -8   4  -5  139.80   14.42
   8   4   6  127.43   20.57
   8  -4   6  105.58   13.19
  -8  -4  -6  108.00   14.47
  -8   4  -6   81.81   14.80
   8   4   7  109.28   21.79
   8  -4   7  108.86   19.61
  -8  -4  -7  131.76   14.64
  -8   4  -7   91.79   15.61
   8   4   8 1030.44   43.19
   8  -4   8 1026.82   29.98
  -8  -4  -8  982.78   32.16
  -8   4  -8 1080.28   33.79
   8   4   9  812.50   38.26
   8  -4   9  791.74   25.37
  -8  -4  -9  817.15   38.98
  -8   4  -9  765.89   29.30
   8   4  10 1958.55   88.42
   8  -4  10 1958.96   50.71
  -8  -4 -10 1941.92   55.88
  -8   4 -10 1972.79   57.47
   8   4  11 1515.43   57.27
   8  -4  11 1493.47   38.64
  -8  -4 -11 1468.67   44.90
  -8   4 -11 1542.20   46.54
   8   4  12  976.71   43.92
   8  -4  12  900.09   34.31
  -8  -4 -12  926.71   31.89
  -8   4 -12  995.66   34.68
   8   4  13  688.87   38.46
   8  -4  13  735.07   29.64
  -8  -4 -13  673.14   38.19
  -8   4 -13  726.46   29.80
   8   4  14  949.18   63.71
   8  -4  14  979.11   33.20
  -8  -4 -14  913.86   33.13
  -8   4 -14 1002.88   36.03
   8   4  15  289.73   40.89
   8  -4  15  269.49   13.15
  -8  -4 -15  230.56   19.42
  -8   4 -15  256.45   21.48
   8   4  16  502.41   34.18
   8  -4  16  517.61   16.92
  -8  -4 -16  486.20   24.17
  -8   4 -16  559.51   27.61
   8   4  17  139.28   25.78
   8  -4  17  148.08   10.29
  -8  -4 -17  135.08   16.87
  -8   4 -17  158.65   28.78
   8   4  18  168.02   26.28
   8  -4  18  149.01    9.98
  -8  -4 -18  151.78   16.91
  -8   4 -18  198.52   20.03
   8   4  19  576.97   37.37
  -8  -4 -19  489.41   34.78
  -8   4 -19  574.69   28.62
   8   4  20  215.78   29.07
  -8  -4 -20  217.81   28.58
  -8   4 -20  218.92   32.84
   8   4  21  355.10   33.05
  -8  -4 -21  311.77   31.08
  -8   4 -21  320.54   24.32
   8   4  22  247.75   47.37
  -8  -4 -22  226.35   30.09
  -8   4 -22  248.44   23.23
   8   4  23  244.17   50.75
  -8   4 -23  283.75   36.82
   8   4  24  274.56   47.26
  -8   4 -24  228.89   24.48
   8   4  25   76.37   42.61
  -8   4 -25   54.19   19.77
   8   4  26   77.69   43.10
  -8   4 -26   40.73   19.73
   8   4  27   71.26   45.33
  -8   4 -27   44.21   19.75
   8   4  28  145.59   48.54
  -8   4 -28   91.49   22.10
   8   4  29   67.60   45.72
  -8   4 -29   20.21   20.01
   8   4  30  131.54   53.20
  -8   4 -30  137.57   36.41
   8   6 -25  159.99   26.89
   8  -6 -25  198.00   38.23
  -8  -6  25  181.79   22.77
   8   6 -24   47.16   22.82
   8  -6 -24   35.33   33.24
  -8  -6  24   80.41   30.50
   8   6 -23  297.58   30.48
   8  -6 -23  282.34   40.58
  -8  -6  23  325.72   26.33
   8   6 -22   53.94   23.55
   8  -6 -22   32.23   31.04
  -8  -6  22   55.26   19.61
   8   6 -21   40.96   23.85
   8  -6 -21   25.02   29.69
  -8  -6  21   51.97   31.57
   8   6 -20   66.16   23.47
   8  -6 -20   47.98   30.27
  -8  -6  20    9.83   19.97
   8   6 -19   39.80   38.55
   8  -6 -19   44.80   28.92
  -8  -6  19   29.84   18.87
   8  -6 -18   58.16   29.27
   8   6 -18   65.52   24.68
  -8  -6  18   27.04   31.90
  -8   6  18   43.15   21.37
   8   6 -17  388.10   50.14
   8  -6 -17  363.97   57.61
  -8  -6  17  370.93   27.52
  -8   6  17  339.79   29.23
   8  -6 -16  252.29   56.61
   8   6 -16  370.96   32.73
  -8  -6  16  324.77   26.20
  -8   6  16  341.55   27.92
   8   6 -15  261.12   46.36
   8  -6 -15  249.23   33.72
  -8  -6  15  230.65   37.50
  -8   6  15  222.63   39.17
   8   6 -14  249.47   31.10
   8  -6 -14  237.10   33.99
  -8  -6  14  234.93   24.65
  -8   6  14  242.28   37.97
   8   6 -13  723.39   42.31
   8  -6 -13  702.96   45.50
  -8  -6  13  651.81   34.45
  -8   6  13  721.81   36.35
   8  -6 -12  155.84   30.87
   8   6 -12  166.06   29.61
  -8  -6  12  225.68   36.21
  -8   6  12  186.43   23.43
   8   6 -11  637.39   40.44
   8  -6 -11  648.69   59.26
  -8  -6  11  569.91   32.86
  -8   6  11  529.37   33.33
   8  -6 -10  485.99   37.85
   8   6 -10  510.61   37.74
  -8  -6  10  465.65   30.44
  -8   6  10  462.22   45.13
   8   6  -9  206.05   30.89
   8  -6  -9  236.37   31.01
  -8  -6   9  233.06   38.48
  -8   6   9  182.42   24.13
   8  -6  -8  590.86   39.91
   8   6  -8  626.32   59.43
  -8  -6   8  604.72   33.12
  -8   6   8  581.83   33.28
   8   6  -7  267.32   34.70
   8  -6  -7  303.03   31.32
  -8  -6   7  321.04   26.72
  -8   6   7  295.60   26.73
   8   6  -6  634.57   43.68
   8  -6  -6  545.42   57.29
  -8  -6   6  697.78   49.79
  -8   6   6  699.87   50.04
   8   6  -5  999.82   52.64
   8  -6  -5 1028.33   47.60
  -8  -6   5  957.30   43.27
  -8   6   5  932.71   40.91
   8  -6  -4  128.50   26.07
   8   6  -4   97.16   30.83
  -8  -6   4  149.36   22.33
  -8   6   4  122.14   22.21
   8   6  -3  262.18   50.53
   8  -6  -3  174.15   41.06
  -8  -6   3  238.02   24.39
  -8   6   3  234.93   24.23
   8  -6  -2   31.76   22.44
   8   6  -2   40.08   27.21
  -8  -6   2   59.20   33.08
  -8   6   2   74.08   29.02
   8   6  -1  102.49   29.57
   8  -6  -1   75.39   23.01
  -8  -6   1  114.83   21.74
  -8   6   1   72.69   20.36
   8  -6   0  232.41   37.66
   8   6   0  222.46   49.81
  -8  -6   0  166.29   24.26
  -8   6   0  189.80   23.54
   8   6   1  825.88   50.99
   8  -6   1  825.89   40.64
  -8  -6  -1  856.77   40.04
  -8   6  -1  891.15   39.01
   8   6   2  300.88   36.25
   8  -6   2  258.89   26.64
  -8  -6  -2  239.50   41.17
  -8   6  -2  262.68   25.12
   8   6   3  279.48   54.58
   8  -6   3  271.06   25.57
  -8  -6  -3  294.75   26.77
  -8   6  -3  275.55   25.99
   8  -6   4  426.19   29.42
   8   6   4  391.61   40.52
  -8  -6  -4  407.40   29.68
  -8   6  -4  415.27   28.69
   8   6   5  101.32   31.50
   8  -6   5   94.10   31.79
  -8  -6  -5   76.19   22.15
  -8   6  -5   94.28   33.35
   8  -6   6   43.00   20.11
   8   6   6   87.11   31.32
  -8  -6  -6   87.59   32.92
  -8   6  -6   62.61   20.90
   8   6   7  111.19   30.56
   8  -6   7   49.04   30.90
  -8  -6  -7   61.48   22.34
  -8   6  -7   61.45   21.13
   8  -6   8  242.66   24.10
   8   6   8  231.83   37.18
  -8  -6  -8  272.45   26.72
  -8   6  -8  303.74   40.46
   8   6   9  753.32   50.56
   8  -6   9  657.53   46.24
  -8  -6  -9  621.31   35.47
  -8   6  -9  622.38   35.32
   8   6  10  228.47   35.75
   8  -6  10  191.23   22.10
  -8  -6 -10  192.40   25.58
  -8   6 -10  226.18   25.62
   8   6  11  178.60   54.37
   8  -6  11  120.42   20.15
  -8  -6 -11  167.87   24.18
  -8   6 -11  169.50   24.86
   8   6  12   76.13   34.82
   8  -6  12  118.39   19.15
  -8  -6 -12   95.77   37.76
  -8   6 -12  112.44   23.46
   8   6  13   11.57   31.24
   8  -6  13   16.98   16.44
  -8  -6 -13   20.06   21.74
  -8   6 -13    7.70   21.13
   8   6  14   79.17   35.30
   8  -6  14  103.89   28.99
  -8  -6 -14  143.62   25.16
  -8   6 -14  117.57   24.71
   8   6  15   16.58   32.96
   8  -6  15   28.23   16.43
  -8  -6 -15   31.95   22.35
  -8   6 -15   20.45   35.67
   8   6  16   77.04   55.73
   8  -6  16   71.49   26.90
  -8  -6 -16  124.06   24.78
  -8   6 -16   92.86   24.87
   8   6  17  747.12   55.60
  -8  -6 -17  694.54   42.64
  -8   6 -17  748.37   41.59
   8   6  18  247.46   40.03
  -8  -6 -18  231.83   29.30
  -8   6 -18  175.57   30.17
   8   6  19  157.63   38.23
  -8  -6 -19  141.65   27.40
  -8   6 -19  109.78   27.45
   8   6  20  294.46   42.54
  -8  -6 -20  254.94   30.56
  -8   6 -20  294.10   31.36
   8   6  21  333.64   44.64
  -8  -6 -21  271.34   30.85
  -8   6 -21  263.14   32.29
   9  -1 -38  104.49   37.01
  -9  -1  38   88.12   27.25
   9  -1 -37  216.65   26.21
  -9  -1  37  214.07   19.22
   9  -1 -36  101.84   23.02
  -9  -1  36  129.16   16.34
   9  -1 -35  210.69   24.30
  -9  -1  35  214.31   17.57
   9  -1 -34   95.77   20.83
  -9  -1  34   88.50   14.70
   9  -1 -33  364.65   38.58
  -9  -1  33  336.38   19.58
   9  -1 -32  132.26   19.58
  -9  -1  32  105.08   14.52
   9  -1 -31  243.83   21.44
  -9  -1  31  207.88   24.36
   9  -1 -30  226.26   20.01
  -9  -1  30  186.33   15.44
   9  -1 -29  300.07   21.18
  -9  -1  29  290.64   16.97
   9  -1 -28   24.47   23.74
  -9  -1  28   31.08   18.12
   9  -1 -27  849.80   42.50
  -9  -1  27  778.43   25.16
   9  -1 -26   63.42   15.20
   9   1 -26   71.36    5.26
  -9  -1  26   61.68   12.07
   9  -1 -25 1119.85   38.55
   9   1 -25 1356.51   23.22
  -9  -1  25 1283.83   34.51
   9  -1 -24   16.09   14.04
   9   1 -24   22.06    6.72
  -9  -1  24   23.98   16.66
   9  -1 -23  298.64   18.45
   9   1 -23  277.43    9.20
  -9  -1  23  284.08   14.17
   9  -1 -22  175.32   16.07
   9   1 -22  198.72    8.32
  -9  -1  22  195.66   12.79
  -9  -1  22  201.13    8.30
   9   1 -21 1535.53   27.88
  -9  -1  21 1564.26   46.39
  -9  -1  21 1615.22   34.41
   9   1 -20  299.07    9.27
  -9   1  20  262.83   14.63
  -9  -1  20  336.65   14.73
  -9  -1  20  317.88   12.18
   9   1 -19 2474.43   43.69
  -9   1  19 2573.80   62.30
  -9  -1  19 2766.78   63.38
  -9  -1  19 2606.13   49.86
   9   1 -18   19.10    3.48
  -9   1  18    6.80    9.79
  -9  -1  18   19.52    9.06
  -9  -1  18    3.54    4.56
   9   1 -17  799.55   15.35
  -9   1  17  708.55   20.50
  -9  -1  17  708.16   19.11
  -9  -1  17  720.97   16.46
   9   1 -16  209.32    7.83
  -9   1  16  197.62   12.00
  -9  -1  16  208.14   11.10
  -9  -1  16  229.32    9.02
   9   1 -15  756.57   13.40
  -9   1  15  772.20   20.36
  -9  -1  15  764.61   16.26
  -9  -1  15  748.20   18.72
   9   1 -14  448.45    9.63
  -9  -1  14  447.90   18.99
  -9  -1  14  451.79    9.37
  -9   1  14  447.70   14.96
   9   1 -13 1183.13   20.96
  -9   1  13 1110.40   26.32
  -9  -1  13 1155.03   25.34
  -9  -1  13 1189.25   19.99
   9   1 -12  140.16    6.28
  -9   1  12  138.31    9.80
  -9  -1  12  113.64    9.18
  -9  -1  12  124.51    5.17
   9   1 -11 4409.66   95.43
  -9   1  11 4183.19  100.23
  -9  -1  11 4308.71   99.31
  -9  -1  11 4359.54   89.89
   9   1 -10  353.12   13.29
   9  -1 -10  344.07    5.70
   9  -1 -10  361.88    4.39
  -9   1  10  362.69   12.19
  -9  -1  10  348.57   11.40
  -9  -1  10  364.98   10.28
   9  -1  -9 3251.61   55.83
   9   1  -9 3083.12   69.12
  -9   1   9 3208.37   70.22
  -9  -1   9 3316.79   70.71
  -9  -1   9 3413.45   67.85
   9  -1  -8   44.30    4.72
   9   1  -8   46.94    6.26
  -9   1   8   46.38    3.90
  -9   1   8   62.20    7.97
  -9  -1   8   35.24    7.48
  -9  -1   8   42.43    4.63
   9  -1  -7 4814.86  100.15
   9   1  -7 4869.54  119.53
  -9  -1   7 5036.84  123.92
  -9   1   7 4961.88  100.74
  -9   1   7 4927.85  117.29
  -9  -1   7 4992.00  108.79
   9  -1  -6 1852.21   30.75
   9   1  -6 1931.09   37.93
  -9  -1   6 1893.59   37.25
  -9  -1   6 1963.89   37.94
  -9   1   6 1837.39   28.97
   9  -1  -5 9744.68  287.22
   9   1  -510072.19  313.58
  -9   1   510309.92  294.88
  -9  -1   510067.73  305.79
  -9  -1   510066.81  298.99
   9   1  -4  524.99   18.91
   9  -1  -4  532.17   10.39
   9  -1  -4  579.46   15.69
  -9   1   4  528.69   10.28
  -9  -1   4  523.45   17.76
  -9  -1   4  522.16   14.42
   9  -1  -3 5490.98  125.19
   9  -1  -3 6045.64  136.92
   9  -1  -3 5538.23  136.95
   9   1  -3 5409.12  135.84
  -9   1   3 5458.33  123.17
  -9  -1   3 5576.99  132.25
  -9  -1   3 5464.50  128.03
   9  -1  -2  913.60   15.76
   9  -1  -2  899.47   18.52
   9  -1  -2  922.10   23.31
   9   1  -2  907.18   17.65
   9   1  -2  885.71   19.70
  -9   1   2  840.17   15.77
  -9  -1   2  877.65   17.06
  -9  -1   2  849.10   19.63
   9  -1  -1 2688.45   47.87
   9  -1  -1 2592.17   49.92
   9  -1  -1 2610.25   51.89
   9   1  -1 2672.24   52.01
   9   1  -1 2591.21   55.18
  -9   1   1 2541.91   48.36
  -9  -1   1 2555.93   52.69
  -9  -1   1 2610.74   50.73
   9  -1   0 1001.28   22.64
   9   1   0 1022.22   22.66
   9  -1   0 1030.22   16.80
   9  -1   0 1031.65   19.40
   9   1   0  964.71   22.16
  -9   1   0  928.07   18.36
  -9  -1   0 1003.12   18.07
   9  -1   1 1371.57   21.45
   9  -1   1 1343.02   25.05
   9  -1   1 1304.08   23.96
   9   1   1 1224.55   22.90
   9   1   1 1277.23   28.43
  -9   1  -1 1179.02   23.68
  -9  -1  -1 1274.53   22.37
   9  -1   2  714.27   11.29
   9  -1   2  676.86   13.07
   9   1   2  677.80   17.89
   9   1   2  670.29   13.52
  -9   1  -2  644.54   14.91
  -9  -1  -2  648.86   15.10
   9   1   3 5128.16  117.99
   9  -1   3 5254.34  117.24
   9   1   3 5190.46  133.57
   9  -1   3 5545.73  115.54
  -9   1  -3 5233.70  125.68
  -9  -1  -3 5251.50  116.39
   9  -1   4 1452.53   23.04
   9  -1   4 1400.46   23.46
   9   1   4 1412.46   38.78
   9   1   4 1431.42   28.66
  -9   1  -4 1381.96   28.61
  -9  -1  -4 1398.50   23.37
   9  -1   5   19.26    2.54
   9  -1   5   20.61    4.97
   9   1   5   27.13    4.37
   9   1   5    3.50    8.75
  -9   1  -5   21.44    6.88
  -9  -1  -5   24.28    5.58
   9   1   6   74.17    7.19
   9  -1   6   77.66    3.96
   9  -1   6   72.21    5.06
   9   1   6   63.54   10.06
  -9   1  -6   57.70    8.06
  -9  -1  -6   79.29    6.07
   9  -1   7 1387.17   19.27
   9  -1   7 1318.03   21.34
   9   1   7 1384.45   39.80
   9   1   7 1342.72   23.06
  -9   1  -7 1293.74   27.89
  -9  -1  -7 1341.94   21.11
   9   1   8  572.68   10.74
   9  -1   8  607.17    7.87
   9  -1   8  574.42    9.54
   9   1   8  564.55   18.05
  -9   1  -8  526.43   20.97
  -9  -1  -8  577.96   11.50
   9  -1   9  417.04    4.89
   9   1   9  416.50    8.24
   9   1   9  450.77   16.03
   9  -1   9  419.38    6.05
  -9   1  -9  417.77   18.89
  -9  -1  -9  446.87    9.28
   9   1  10   93.30    4.22
   9   1  10   95.26   11.41
  -9   1 -10   88.27    9.46
  -9  -1 -10   99.93    3.66
   9   1  11  658.91   12.44
   9   1  11  641.51   20.76
  -9   1 -11  621.10   18.01
  -9  -1 -11  649.97    9.80
   9   1  12  386.64   16.64
   9   1  12  360.03    7.93
  -9   1 -12  360.48   14.10
  -9  -1 -12  369.05    7.53
   9   1  13  355.69   17.39
   9   1  13  352.36    6.10
  -9   1 -13  351.99   14.64
  -9  -1 -13  351.40    7.19
   9   1  14  486.98   20.78
   9   1  14  500.25    8.66
  -9  -1 -14  502.62    7.43
  -9   1 -14  523.78   17.50
   9   1  15 1950.56   52.50
  -9   1 -15 2025.24   60.39
  -9  -1 -15 1980.27   29.30
  -9  -1 -15 2000.21   28.97
   9   1  16  250.37   17.38
  -9   1 -16  276.74   15.98
  -9  -1 -16  250.55    4.29
  -9  -1 -16  268.22    5.12
   9   1  17  178.88   16.25
  -9   1 -17  194.98   14.97
   9   1  18   30.10   13.92
  -9   1 -18   35.82   12.55
   9   1  19  383.44   21.25
  -9   1 -19  383.45   18.77
   9   1  20   97.04   16.39
  -9   1 -20   88.46   21.72
   9   1  21  616.21   26.96
  -9   1 -21  584.35   24.34
   9   1  22  135.19   18.27
  -9   1 -22  170.24   16.18
   9   1  23  702.34   30.47
  -9   1 -23  702.32   27.53
   9   1  24  352.79   24.36
  -9   1 -24  400.61   21.94
   9   1  25   19.24   17.41
  -9   1 -25   51.86   23.31
   9   1  26   76.07   18.83
  -9   1 -26   71.01   17.02
   9   1  27  130.65   20.72
  -9   1 -27  148.36   18.57
   9   1  28   29.37   27.99
  -9   1 -28   -4.96   16.68
   9   1  29  450.55   44.32
  -9   1 -29  439.95   26.23
   9   1  30   14.67   20.56
  -9   1 -30   44.37   17.84
   9  -1  31   70.30   20.22
   9   1  31   81.39   23.16
   9  -1  32  260.49   24.65
   9   1  32  252.81   28.09
   9  -1  33   74.92   21.00
   9   1  33   50.29   23.99
   9  -1  34   51.44   21.20
   9   1  34   42.41   24.06
   9  -3 -35   72.86   26.21
  -9  -3  35   45.23   16.04
   9  -3 -34  -15.05   24.53
  -9  -3  34   22.47   14.85
   9  -3 -33  123.53   26.68
  -9  -3  33  139.44   17.43
   9  -3 -32  103.01   25.29
  -9  -3  32  108.70   17.17
   9  -3 -31  331.79   30.90
  -9  -3  31  353.37   21.11
   9  -3 -30  194.02   26.36
  -9  -3  30  185.82   16.64
   9  -3 -29  253.51   40.28
  -9  -3  29  254.27   18.06
   9  -3 -28   26.26   31.84
   9   3 -28   51.43   16.13
  -9  -3  28   38.56   21.08
   9  -3 -27  421.77   41.36
   9   3 -27  363.79   15.04
  -9  -3  27  346.21   19.32
   9  -3 -26   21.47   20.34
   9   3 -26   38.03   10.23
  -9  -3  26   46.02   12.91
   9   3 -25  485.97   24.66
   9  -3 -25  449.15   29.16
  -9  -3  25  435.81   28.52
   9  -3 -24  299.34   24.75
   9   3 -24  274.24   20.74
  -9  -3  24  298.73   17.44
   9  -3 -23  129.87   20.73
   9   3 -23  137.87   12.31
  -9  -3  23  153.83   14.10
   9  -3 -22   28.48   17.19
   9   3 -22   11.12   10.38
  -9  -3  22    4.81   11.59
   9  -3 -21  279.42   22.88
   9   3 -21  268.58   15.28
  -9   3  21  265.81   15.98
  -9  -3  21  261.62   16.55
   9  -3 -20   71.98   17.90
   9   3 -20   17.36   19.43
  -9   3  20   49.07   12.28
  -9  -3  20   66.07   19.15
   9  -3 -19 3349.25  103.03
   9   3 -19 3374.36   90.88
  -9   3  19 3630.70   80.55
  -9  -3  19 3532.87   92.74
   9  -3 -18  275.23   32.16
   9   3 -18  257.24   16.08
  -9   3  18  236.98   16.01
  -9  -3  18  236.36   16.02
   9  -3 -17 3170.28   63.82
   9  -3 -17 3125.97  109.24
   9   3 -17 3155.79   83.99
  -9   3  17 3070.59   67.76
  -9  -3  17 3137.54   92.63
   9  -3 -16 2112.95   44.26
   9  -3 -16 2009.61   76.37
   9   3 -16 1921.02   53.55
  -9   3  16 2162.99   44.54
  -9  -3  16 2069.37   53.22
   9  -3 -15 1742.00   51.24
   9  -3 -15 1678.40   32.48
   9   3 -15 1697.89   57.56
  -9   3  15 1677.20   40.89
  -9  -3  15 1733.36   43.97
   9  -3 -14 2786.18   61.55
   9  -3 -14 2719.09   77.01
   9   3 -14 2674.22   83.03
  -9   3  14 2765.76   59.89
  -9  -3  14 2645.83   66.82
   9  -3 -13  535.66   23.95
   9  -3 -13  557.02   14.05
   9   3 -13  522.68   21.19
  -9   3  13  558.77   19.39
  -9  -3  13  574.21   20.29
   9  -3 -12  310.80   10.55
   9  -3 -12  288.62   19.18
   9   3 -12  289.35   16.63
  -9   3  12  284.85   10.90
  -9  -3  12  276.43   21.91
   9  -3 -11  833.36   28.94
   9   3 -11  838.76   27.91
   9  -3 -11  886.80   25.25
  -9   3  11  837.03   25.17
  -9  -3  11  907.44   25.26
   9  -3 -10  173.94   21.99
   9   3 -10  161.07   15.05
  -9   3  10  148.69    9.03
  -9  -3  10  152.52   12.54
   9  -3  -9 1267.08   37.05
   9   3  -9 1268.58   48.21
  -9   3   9 1377.86   29.18
  -9  -3   9 1318.75   42.03
   9  -3  -8  441.70   19.29
   9   3  -8  388.93   19.41
  -9   3   8  452.00   18.01
  -9  -3   8  478.66   17.07
   9   3  -7  112.31   14.25
   9  -3  -7  104.83   12.79
  -9   3   7   88.81    8.59
  -9  -3   7   84.78   11.34
   9  -3  -6  381.69   18.01
   9   3  -6  415.82   19.65
  -9   3   6  428.64   13.67
  -9  -3   6  446.79   16.67
   9  -3  -5 1478.38   37.73
   9   3  -5 1428.48   51.11
  -9   3   5 1443.77   31.67
  -9  -3   5 1354.02   33.39
   9  -3  -4  270.62   14.59
   9   3  -4  238.58   17.03
  -9   3   4  255.15   11.50
  -9  -3   4  268.28   19.62
   9  -3  -3   57.41   11.87
   9   3  -3   81.81   13.94
  -9   3   3   80.02   14.32
  -9  -3   3   80.20   10.68
   9  -3  -2  298.70   14.72
   9   3  -2  317.58   26.94
  -9   3   2  275.05   11.97
  -9  -3   2  301.57   13.49
   9  -3  -1  591.26   19.57
   9   3  -1  627.71   24.24
  -9   3   1  614.50   18.03
  -9  -3   1  623.12   18.77
   9  -3   0  739.76   28.00
   9   3   0  734.96   36.68
  -9   3   0  722.98   26.72
  -9  -3   0  737.57   20.79
   9  -3   1  302.05   13.91
   9   3   1  296.08   18.84
  -9   3  -1  301.50   12.89
  -9  -3  -1  248.96   19.33
   9  -3   2  443.65   16.01
   9   3   2  438.16   31.38
  -9   3  -2  452.75   16.22
  -9  -3  -2  445.12   16.69
   9  -3   3 2335.52   64.38
   9   3   3 2456.98   68.18
  -9   3  -3 2491.32   67.11
  -9  -3  -3 2363.97   56.95
   9  -3   4 1914.17   44.87
   9   3   4 1919.01   67.94
  -9   3  -4 1859.24   44.97
   9  -3   5  729.91   20.27
   9   3   5  717.23   28.81
  -9   3  -5  728.54   22.12
  -9  -3  -5  697.96   21.44
   9  -3   6  265.75   12.48
   9   3   6  277.86   20.20
  -9   3  -6  291.03   14.98
  -9  -3  -6  285.11   14.02
   9  -3   7 1393.38   32.01
   9   3   7 1377.72   55.12
  -9   3  -7 1354.80   35.97
  -9  -3  -7 1400.94   41.57
   9  -3   8  636.36   17.89
   9   3   8  634.88   27.90
  -9   3  -8  603.85   21.55
  -9  -3  -8  640.62   19.97
   9  -3   9  824.93   20.90
   9   3   9  929.35   33.51
  -9   3  -9  931.69   27.11
  -9  -3  -9  868.62   24.14
   9  -3  10  117.39    8.91
   9   3  10  105.24   18.55
  -9   3 -10   83.33   20.28
  -9  -3 -10  119.94   10.97
   9  -3  11   91.20   12.69
   9   3  11  118.95   27.88
  -9   3 -11  128.69   13.77
  -9  -3 -11  111.95   17.21
   9  -3  12 1038.20   27.38
   9   3  12 1046.45   37.91
  -9   3 -12 1035.63   25.59
  -9   3 -12 1066.76   32.34
  -9  -3 -12 1039.94   27.88
   9   3  13  382.91   25.04
   9  -3  13  378.98   11.45
  -9   3 -13  393.62   29.13
  -9  -3 -13  363.91   15.96
   9  -3  14  614.16   18.64
   9   3  14  587.46   29.69
  -9   3 -14  591.20   24.31
  -9  -3 -14  588.11   19.64
   9  -3  15  779.35   19.49
   9   3  15  783.49   34.11
  -9   3 -15  781.33   28.07
  -9  -3 -15  750.79   31.41
   9  -3  16  559.81   11.99
   9   3  16  537.97   44.45
  -9   3 -16  500.04   24.07
  -9  -3 -16  559.18   19.51
   9   3  17  358.82   37.83
   9  -3  17  330.07   10.92
  -9   3 -17  402.19   30.86
  -9  -3 -17  364.42   15.87
   9   3  18   52.01   20.38
  -9   3 -18   72.48   15.96
  -9  -3 -18   82.18   11.38
   9   3  19   72.79   19.98
  -9   3 -19   85.96   15.95
  -9  -3 -19   57.01   11.28
   9   3  20  101.82   20.61
  -9   3 -20   77.58   25.41
  -9  -3 -20   57.11   11.53
   9   3  21   98.26   22.25
  -9   3 -21   83.83   16.58
  -9  -3 -21   90.33   17.67
   9   3  22   79.85   21.78
  -9   3 -22   71.83   16.85
   9   3  23  281.29   28.41
  -9   3 -23  270.12   21.49
   9   3  24  240.43   28.46
   9   3  25   30.72   23.12
  -9   3 -25   27.02   17.24
   9   3  26  306.72   31.97
  -9   3 -26  301.90   24.07
   9   3  27   29.34   25.80
  -9   3 -27   66.42   18.56
   9   3  28  270.17   32.68
  -9   3 -28  306.59   36.91
   9   3  29  107.65   29.46
  -9   3 -29  139.61   21.69
   9   3  30   30.32   25.81
  -9   3 -30  -28.77   19.47
   9   3  31  143.17   31.90
  -9   3 -31  196.89   35.73
   9  -5 -29  402.91   42.26
   9   5 -29  429.74   39.53
  -9  -5  29  406.29   26.37
   9  -5 -28   14.32   29.82
   9   5 -28   -2.58   17.70
  -9  -5  28   42.14   17.43
   9  -5 -27  430.31   41.72
   9   5 -27  405.39   27.59
  -9  -5  27  436.94   25.61
   9  -5 -26  582.26   45.34
   9   5 -26  614.15   31.62
  -9  -5  26  615.99   29.88
   9  -5 -25  206.52   32.98
   9   5 -25  208.61   22.61
  -9  -5  25  194.88   21.01
   9  -5 -24  257.07   33.14
   9   5 -24  180.91   22.55
  -9  -5  24  263.48   30.84
   9  -5 -23    8.19   25.86
   9   5 -23   -4.02   18.18
  -9  -5  23   37.22   16.08
   9  -5 -22   94.75   27.89
   9   5 -22   93.71   30.06
  -9  -5  22   79.35   17.83
   9  -5 -21  102.41   26.66
   9   5 -21   66.16   20.26
  -9  -5  21   76.63   27.49
   9  -5 -20  164.68   28.76
   9   5 -20  162.34   34.36
  -9  -5  20  122.67   18.92
   9  -5 -19  467.37   35.23
   9   5 -19  369.31   29.34
  -9  -5  19  436.69   24.54
   9  -5 -18  764.59   44.58
   9   5 -18  775.18   37.88
  -9   5  18  740.68   41.39
  -9  -5  18  791.13   32.89
   9  -5 -17  308.42   31.70
   9   5 -17  318.84   27.16
  -9   5  17  389.37   30.69
  -9  -5  17  318.47   22.68
   9  -5 -16   57.62   24.39
   9   5 -16   52.40   20.63
  -9   5  16   75.49   15.35
  -9  -5  16   37.40   16.96
   9  -5 -15  101.71   36.21
   9   5 -15   62.53   20.98
  -9   5  15   88.85   15.79
  -9  -5  15   53.88   17.93
   9  -5 -14  103.12   23.08
   9   5 -14   77.94   21.68
  -9   5  14   63.86   15.72
  -9  -5  14   69.75   17.72
   9  -5 -13  155.84   24.52
   9   5 -13  175.25   36.21
  -9   5  13  150.63   26.50
  -9  -5  13  165.83   18.99
   9  -5 -12  212.00   26.06
   9   5 -12  182.17   25.86
  -9   5  12  218.57   18.45
  -9  -5  12  217.61   20.85
   9  -5 -11  391.20   30.04
   9   5 -11  431.62   43.17
  -9   5  11  404.84   22.41
  -9  -5  11  393.74   24.61
   9  -5 -10 1982.95   90.48
   9   5 -10 2021.06   72.06
  -9   5  10 2034.41   60.47
  -9  -5  10 1988.71   60.55
   9  -5  -9  225.93   25.40
   9   5  -9  228.69   39.54
  -9   5   9  242.30   28.93
  -9  -5   9  206.24   21.12
   9  -5  -8  497.58   30.65
   9   5  -8  477.47   32.27
  -9   5   8  484.52   24.25
  -9  -5   8  478.10   26.03
   9  -5  -7   99.58   20.85
   9   5  -7  111.45   35.41
  -9   5   7   84.89   16.34
  -9  -5   7   84.40   17.56
   9  -5  -6  741.39   48.11
   9   5  -6  744.95   39.54
  -9   5   6  773.89   42.05
  -9  -5   6  761.83   31.20
   9  -5  -5  275.58   24.19
   9   5  -5  248.48   27.13
  -9   5   5  261.05   19.73
  -9  -5   5  267.25   21.33
   9   5  -4  243.57   27.80
   9  -5  -4  253.98   23.55
  -9   5   4  242.94   19.21
  -9  -5   4  230.38   20.64
   9  -5  -3  356.24   36.68
   9   5  -3  330.72   29.81
  -9   5   3  292.64   21.02
  -9  -5   3  340.56   23.24
   9  -5  -2  470.10   27.36
   9   5  -2  460.98   32.39
  -9   5   2  424.51   32.79
  -9  -5   2  401.21   25.24
   9  -5  -1   32.53   17.46
   9   5  -1   14.91   22.39
  -9   5   1   12.86   15.13
  -9  -5   1   31.84   15.87
   9  -5   0  566.03   28.95
   9   5   0  622.50   54.14
  -9   5   0  589.67   26.62
   9  -5   1  244.67   22.52
   9   5   1  289.11   30.03
  -9   5  -1  323.03   32.17
  -9  -5  -1  304.97   22.23
   9  -5   2 1207.55   55.27
   9   5   2 1146.10   53.40
  -9   5  -2 1176.16   39.76
  -9  -5  -2 1160.31   41.17
   9  -5   3  657.93   30.56
   9   5   3  828.55   59.96
  -9   5  -3  697.70   30.57
  -9  -5  -3  760.67   31.23
   9  -5   4 1271.74   56.24
   9   5   4 1268.50   55.87
  -9   5  -4 1267.42   42.52
  -9  -5  -4 1172.35   55.89
   9  -5   5   69.29   17.07
   9   5   5   72.81   27.10
  -9   5  -5   53.66   17.12
  -9  -5  -5   62.98   17.74
   9  -5   6  531.47   26.20
   9   5   6  608.74   56.03
  -9   5  -6  560.06   27.42
  -9  -5  -6  619.82   28.24
   9  -5   7   78.07   17.13
   9   5   7   90.73   28.32
  -9   5  -7  154.08   18.84
  -9  -5  -7  151.95   18.55
   9  -5   8  515.54   25.08
   9   5   8  550.17   38.16
  -9   5  -8  507.18   38.62
  -9  -5  -8  538.98   38.62
   9  -5   9  103.35   24.65
   9   5   9   60.86   27.82
  -9   5  -9  112.45   18.80
  -9  -5  -9  160.66   28.79
   9  -5  10  132.49   16.64
   9   5  10  214.16   44.23
  -9   5 -10  161.38   20.40
  -9  -5 -10  132.21   19.88
   9  -5  11 1094.80   35.38
   9   5  11 1096.57   54.99
  -9   5 -11 1071.99   56.75
  -9  -5 -11 1087.69   40.51
   9  -5  12  336.85   28.83
   9   5  12  340.73   35.40
  -9   5 -12  365.20   24.98
  -9  -5 -12  319.31   24.67
   9  -5  13   43.59   14.07
   9   5  13   76.81   27.58
  -9   5 -13   49.15   19.47
  -9  -5 -13   36.05   18.05
   9  -5  14  426.39   20.49
   9   5  14  407.50   37.99
  -9   5 -14  486.90   28.16
  -9  -5 -14  424.87   38.17
   9  -5  15  268.25   17.35
   9   5  15  274.90   52.88
  -9   5 -15  319.90   25.80
  -9  -5 -15  291.13   35.83
   9   5  16  458.25   40.17
  -9   5 -16  468.41   29.28
  -9  -5 -16  437.49   27.60
   9   5  17  122.75   29.14
  -9   5 -17   56.88   21.43
  -9  -5 -17   64.76   19.51
   9   5  18   70.27   29.03
  -9   5 -18   -5.79   33.15
  -9  -5 -18   55.39   18.92
   9   5  19  166.79   32.98
  -9   5 -19  170.73   23.86
  -9  -5 -19  145.44   21.36
   9   5  20  117.83   32.78
  -9   5 -20  109.66   23.02
  -9  -5 -20   83.15   21.12
   9   5  21  257.12   39.04
  -9   5 -21  315.32   27.69
  -9  -5 -21  303.97   25.14
   9   5  22  140.59   35.16
  -9   5 -22  139.12   24.50
   9   5  23  138.37   55.36
  -9   5 -23  126.49   24.50
   9   5  24  312.18   63.01
  -9   5 -24  295.19   28.81
   9   5  25   83.35   54.15
  -9   5 -25   68.87   36.50
   9  -7 -16   56.61   35.14
   9   7 -16   66.13   31.69
  -9  -7  16   46.13   23.51
   9  -7 -15   21.51   33.03
   9   7 -15   50.62   29.94
  -9  -7  15    9.29   22.14
   9  -7 -14   -2.95   32.39
   9   7 -14   66.60   30.69
  -9   7  14   46.15   24.70
  -9  -7  14    2.68   23.45
   9  -7 -13  100.48   51.65
   9   7 -13   47.45   31.22
  -9   7  13   65.65   25.13
  -9  -7  13   19.27   24.06
   9  -7 -12  249.60   39.54
   9   7 -12  250.55   58.90
  -9   7  12  250.01   47.72
  -9  -7  12  259.51   29.12
   9  -7 -11   38.73   31.80
   9   7 -11   61.90   31.86
  -9   7  11   -3.34   24.50
  -9  -7  11   69.97   37.93
   9  -7 -10  300.74   38.21
   9   7 -10  315.01   39.54
  -9   7  10  249.86   30.09
  -9  -7  10  227.66   30.39
   9  -7  -9  148.99   34.21
   9   7  -9  159.40   55.00
  -9   7   9   99.76   27.66
  -9  -7   9  144.06   26.83
   9  -7  -8   49.55   45.66
   9   7  -8   24.96   32.30
  -9   7   8   28.92   23.71
  -9  -7   8   21.51   23.84
   9  -7  -7  139.97   32.33
   9   7  -7  142.69   34.83
  -9   7   7  135.34   41.48
  -9  -7   7  100.70   27.49
   9  -7  -6  371.94   38.54
   9   7  -6  434.80   66.75
  -9   7   6  366.56   47.21
  -9  -7   6  343.10   33.16
   9  -7  -5  123.65   31.95
   9   7  -5  162.39   36.97
  -9   7   5  158.79   26.64
  -9  -7   5   98.47   27.26
   9  -7  -4  342.98   54.91
   9   7  -4  317.30   42.62
  -9   7   4  283.15   30.10
  -9  -7   4  314.11   30.13
   9  -7  -3   37.81   28.65
   9   7  -3   34.05   54.64
  -9   7   3   65.62   24.06
  -9  -7   3   72.83   25.24
   9  -7  -2   42.43   27.74
   9   7  -2   83.30   34.15
  -9   7   2   35.15   38.06
  -9  -7   2   21.11   25.13
   9  -7  -1   56.56   27.44
   9   7  -1   63.23   34.93
  -9   7   1   56.43   23.64
  -9  -7   1   23.93   25.64
   9  -7   0  235.77   30.11
   9   7   0  170.05   60.36
  -9   7   0  158.97   27.58
  -9  -7   0  175.93   28.61
   9  -7   1   75.11   27.22
   9   7   1   33.29   36.55
  -9   7  -1   71.51   25.11
   9  -7   2 1106.12   54.77
   9   7   2 1178.28   71.37
  -9   7  -2 1136.71   73.40
  -9  -7  -2 1089.80   56.39
   9  -7   3  328.15   34.64
   9   7   3  430.61   47.23
  -9   7  -3  315.41   33.36
  -9  -7  -3  386.62   35.20
   9  -7   4  225.27   30.28
   9   7   4  298.53   65.83
  -9   7  -4  196.68   29.80
  -9  -7  -4  209.72   31.07
   9  -7   5   11.73   37.92
   9  -7   5    7.08   39.29
   9   7   5    1.86   37.03
  -9   7  -5   65.45   25.16
  -9  -7  -5   58.88   26.19
   9  -7   6  267.96   30.04
   9   7   6  275.42   44.72
  -9   7  -6  225.22   47.93
  -9  -7  -6  271.28   48.97
   9  -7   7   55.09   24.53
   9   7   7   86.60   38.93
  -9   7  -7   67.65   24.82
  -9  -7  -7   26.28   42.43
   9  -7   8  240.14   30.11
   9   7   8  373.52   72.19
  -9   7  -8  244.55   31.61
  -9  -7  -8  287.97   34.00
   9  -7   9   50.60   24.17
   9   7   9   45.22   38.41
  -9   7  -9   35.31   25.82
  -9  -7  -9   60.42   27.12
   9  -7  10  664.18   39.65
   9   7  10  715.80   61.25
  -9   7 -10  731.08   64.13
  -9  -7 -10  765.50   45.79
   9  -7  11  139.27   25.49
   9   7  11  123.69   44.85
  -9   7 -11  197.45   29.05
  -9  -7 -11  181.99   31.21
   9  -7  12  107.90   22.91
   9   7  12  124.64   42.73
  -9   7 -12   98.95   28.33
  -9  -7 -12  126.54   29.43
  10   0 -38  223.29   37.44
  10   0 -37   31.25   19.21
  10   0 -36  229.42   24.81
  10   0 -35  169.03   20.39
 -10   0  35    0.22   16.31
 -10   0  34   -3.72   14.48
 -10   0  33   36.43   15.45
 -10   0  32 1465.49   46.81
 -10   0  31   -4.22   13.96
 -10   0  30   84.46   14.11
 -10   0  29  179.85   15.45
 -10   0  28  216.06   15.83
 -10   0  27  282.43   16.71
 -10   0  26  470.44   26.79
 -10   0  25  134.17   13.57
 -10   0  24 2510.60   63.79
 -10   0  23   79.97   12.30
 -10   0  22  405.96   16.46
 -10   0  21   26.41   16.28
 -10   0  20  924.52   24.63
 -10   0  19   71.16   10.06
 -10   0  18 1247.46   29.86
 -10   0  17   66.26    9.59
 -10   0  16  661.56   24.44
 -10   0  15  778.93   20.17
 -10   0  14 1823.46   39.57
 -10   0  13 2350.79   50.76
  10   0 -12  296.95    4.28
  10   0 -12  313.45    3.73
 -10   0  12  298.30   11.54
  10   0 -11  421.38    5.82
  10   0 -11  398.88    6.04
 -10   0  11  419.24   12.71
  10   0 -10  677.35   10.32
  10   0 -10  735.48   10.23
 -10   0  10  724.83   17.19
  10   0  -9  989.45   13.42
  10   0  -9  956.93   15.07
 -10   0   9  970.27   25.92
  10   0  -8 4420.40   92.18
  10   0  -7 5197.35  108.93
  10   0  -7 5028.16  109.11
 -10   0   7 5032.46  127.39
  10   0  -6 7854.81  206.05
  10   0  -6 7698.43  190.55
 -10   0   6 7525.97  206.57
  10   0  -5  468.02    8.90
  10   0  -5  495.71   10.62
 -10   0   5  482.61   12.57
  10   0  -4 6385.33  150.93
  10   0  -4 6321.57  160.84
 -10   0   4 6663.16  165.98
  10   0  -3  284.34    6.91
  10   0  -3  273.59   11.54
  10   0  -3  271.09    7.51
 -10   0   3  273.21    8.41
  10   0  -2 1036.97   19.74
  10   0  -2 1064.79   18.22
  10   0  -2 1092.71   21.31
 -10   0   2 1032.50   18.90
  10   0  -1  190.60    5.81
  10   0  -1  220.27    6.57
  10   0  -1  209.70   10.93
 -10   0   1  188.37    9.34
  10   0   0   15.09    5.85
  10   0   0   18.00    5.42
  10   0   0   41.63    7.27
 -10   0   0   32.21    6.71
  10   0   1  659.14   15.50
  10   0   1  653.70   11.28
 -10   0  -1  655.68   11.94
  10   0   2 8626.86  230.19
  10   0   2 8509.08  259.38
 -10   0  -2 8780.59  233.88
  10   0   3  805.80   12.93
  10   0   3  812.77   19.14
 -10   0  -3  804.76   13.21
  10   0   4 3279.56   59.30
  10   0   4 3377.23   76.08
 -10   0  -4 3342.78   59.88
  10   0   5  370.55    6.64
  10   0   5  355.06   12.85
 -10   0  -5  366.42    7.72
  10   0   6  518.22    8.15
  10   0   6  524.81   15.41
 -10   0  -6  507.28    7.39
  10   0   7  611.30    8.91
  10   0   7  620.28   17.14
 -10   0  -7  577.80    8.72
  10   0   8  905.91   13.15
  10   0   8  869.70   22.66
  10   0   9    5.68    1.71
  10   0   9    4.86    1.55
  10   0   9   12.35    8.57
  10   0  11  757.15   22.11
  10   0  12   28.55   10.34
  10   0  13  374.35   16.85
  10   0  14   -2.40   10.81
  10   0  15  317.09   16.91
  10   0  16  305.65   17.92
  10   0  17  219.03   17.00
  10   0  18  114.18   15.60
  10   0  19 2132.52   60.41
  10   0  20  566.98   25.37
  10   0  21   28.63   14.13
  10   0  22  328.80   30.78
  10   0  23  317.96   21.20
  10   0  24   60.35   16.69
  10   0  25   34.03   16.31
  10   0  26   91.61   17.96
  10   0  27  172.24   20.63
  10   0  28  439.45   27.11
  10   0  29   79.08   30.60
  10   0  30   69.37   20.94
  10   0  31  -16.74   19.28
  10   0  32   30.55   20.29
  10   0  33    5.95   20.56
  10  -2 -37   20.67   23.33
 -10  -2  37   13.39   15.81
  10  -2 -36   39.02   24.85
 -10  -2  36   86.29   16.66
  10  -2 -35    2.38   21.80
 -10  -2  35   -1.96   14.67
  10  -2 -34   73.30   22.93
 -10  -2  34   76.75   24.29
  10  -2 -33    2.88   32.02
 -10  -2  33   16.02   14.22
  10  -2 -32  297.27   27.95
 -10  -2  32  400.37   21.45
  10  -2 -31  252.98   25.61
 -10  -2  31  253.86   26.74
  10  -2 -30   -3.85   18.82
 -10  -2  30    3.02   12.76
  10  -2 -29   75.28   19.14
 -10  -2  29   57.43   13.71
  10  -2 -28   -1.97   18.38
 -10  -2  28   46.22   20.33
  10  -2 -27   82.73   18.91
 -10  -2  27   52.36   13.55
  10  -2 -26  106.18   19.45
  10   2 -26  110.13   11.41
 -10  -2  26  117.21   14.34
  10  -2 -25   49.95   26.06
  10   2 -25   17.82    6.45
 -10  -2  25   21.93   19.37
  10  -2 -24 1388.25   63.03
  10   2 -24 1472.87   29.66
 -10  -2  24 1448.06   39.28
  10   2 -23  667.49   16.24
  10  -2 -23  631.83   41.31
 -10  -2  23  677.05   23.34
  10   2 -22  648.92   15.70
  10  -2 -22  638.02   28.68
 -10  -2  22  687.96   30.79
  10  -2 -21  773.05   30.98
  10   2 -21  760.99   17.66
 -10  -2  21  754.54   24.17
  10  -2 -20 1582.80   48.92
  10   2 -20 1640.40   34.47
 -10  -2  20 1666.68   41.81
  10  -2 -19   27.87   14.60
  10   2 -19   31.63    7.43
 -10  -2  19   60.06   17.05
  10   2 -18 1327.42   29.36
  10  -2 -18 1334.04   40.16
 -10  -2  18 1353.89   34.24
  10  -2 -17 1020.34   33.90
  10   2 -17 1031.68   30.45
 -10  -2  17 1038.94   27.64
  10  -2 -16 2008.58   27.90
  10  -2 -16 1901.78   52.98
  10   2 -16 2010.25   51.28
 -10  -2  16 1927.67   55.60
  10   2 -15  539.59   15.93
  10  -2 -15  534.42    8.21
  10  -2 -15  500.89   21.48
 -10  -2  15  482.20   16.75
  10  -2 -14 1569.58   42.37
  10  -2 -14 1661.05   24.79
  10   2 -14 1575.59   36.16
 -10   2  14 1663.56   24.65
 -10  -2  14 1705.15   38.85
  10  -2 -13  406.32   27.18
  10  -2 -13  385.01    7.42
  10   2 -13  380.22   14.68
 -10   2  13  379.32    6.46
 -10  -2  13  362.39   22.11
  10  -2 -12 8369.64  222.13
  10  -2 -12 8153.92  282.94
  10   2 -12 8076.72  248.66
 -10   2  12 8398.75  213.24
 -10  -2  12 8257.99  250.19
  10  -2 -11  146.86    5.98
  10  -2 -11  167.91   13.98
  10   2 -11  137.83   17.08
 -10   2  11  147.22    4.99
 -10  -2  11  156.84   11.32
  10  -2 -10  774.24   14.84
  10  -2 -10  733.44   23.98
  10   2 -10  737.63   27.66
 -10   2  10  802.45   13.06
 -10  -2  10  705.97   24.91
  10  -2  -9  263.13    8.19
  10  -2  -9  281.07   14.72
  10   2  -9  293.86   18.58
 -10   2   9  279.79    6.88
 -10  -2   9  273.68   11.85
  10  -2  -8 2639.67   56.65
  10  -2  -8 2728.91   65.60
  10   2  -8 2608.43   72.52
 -10   2   8 2759.87   50.46
 -10  -2   8 2594.09   57.67
  10  -2  -7 2404.07   48.14
  10  -2  -7 2470.13   67.44
  10   2  -7 2229.77   64.06
 -10   2   7 2444.37   44.98
 -10  -2   7 2419.71   59.18
  10  -2  -6 5668.34  141.70
  10  -2  -6 5755.71  156.89
 -10   2   6 5799.87  142.25
 -10  -2   6 5547.96  143.80
  10  -2  -5   62.13    6.96
  10  -2  -5   63.35   10.73
  10   2  -5   73.19   11.10
 -10   2   5   60.07    9.06
 -10  -2   5   54.26    8.98
  10  -2  -4 6186.59  160.32
  10  -2  -4 6084.99  177.21
  10   2  -4 6045.04  173.98
 -10   2   4 6012.43  148.80
 -10  -2   4 6351.57  175.85
  10  -2  -3  168.31   11.30
  10   2  -3  172.19   12.81
 -10   2   3  162.85    7.91
 -10  -2   3  155.56    9.95
  10  -2  -2 1126.94   25.74
  10   2  -2 1077.87   28.98
 -10   2   2 1129.66   22.60
 -10  -2   2 1117.36   24.05
  10  -2  -1   93.69    8.53
  10   2  -1   89.74   11.40
 -10   2   1   84.24    7.15
  10  -2   0  242.20   14.52
  10   2   0  263.82   13.85
 -10   2   0  267.55   13.94
 -10  -2   0  253.63    9.72
  10  -2   1   61.09    7.61
  10   2   1   53.20   17.36
 -10   2  -1   57.89   11.26
 -10  -2  -1   67.00    7.15
  10  -2   2 1561.55   32.59
  10   2   2 1577.80   39.43
 -10   2  -2 1584.42   33.06
 -10  -2  -2 1543.06   36.78
  10  -2   3  134.94    8.07
  10  -2   3  134.12    5.17
  10   2   3  117.64   12.87
 -10   2  -3  134.27    9.17
 -10  -2  -3  110.87    7.89
  10  -2   4  498.42   12.93
  10  -2   4  548.87   12.14
  10   2   4  502.12   19.08
 -10   2  -4  507.24   14.96
 -10  -2  -4  495.62   13.07
  10  -2   5   40.12    6.23
  10  -2   5   46.12    6.29
  10   2   5   43.32   11.46
 -10   2  -5   56.69   13.03
 -10  -2  -5   63.26    9.99
  10  -2   6   16.57    5.77
  10   2   6   42.75   18.04
  10  -2   6   25.29    5.47
 -10   2  -6   20.46    8.53
 -10  -2  -6    9.64    6.26
  10  -2   7  118.31   10.09
  10  -2   7  151.09    6.64
  10   2   7  162.67   14.21
 -10   2  -7  131.86   10.82
 -10  -2  -7  124.63    7.50
  10   2   8 1346.98   39.28
  10  -2   8 1360.87   25.31
 -10   2  -8 1351.32   32.78
 -10  -2  -8 1386.16   32.39
  10  -2   9  504.73   11.24
  10  -2   9  556.69   10.70
  10   2   9  599.55   24.30
 -10   2  -9  573.48   18.94
 -10  -2  -9  521.01   13.41
  10  -2  10 2597.51   45.06
  10   2  10 2667.00   55.79
  10   2  10 2646.37   86.82
  10  -2  10 2506.29   50.50
 -10   2 -10 2699.04   75.06
 -10  -2 -10 2484.83   52.00
  10  -2  11 1333.75   22.35
  10  -2  11 1392.01   20.46
  10   2  11 1378.12   41.17
  10   2  11 1368.74   28.11
 -10   2 -11 1291.50   33.64
 -10  -2 -11 1307.51   30.73
  10  -2  12    6.95    4.67
  10  -2  12    3.72    3.31
  10   2  12    9.25   14.35
  10   2  12    5.95    9.11
 -10   2 -12    1.62   10.60
 -10  -2 -12    3.20    9.22
  10  -2  13  183.99    5.25
  10  -2  13  192.48    3.57
  10   2  13  183.45   18.06
  10   2  13  194.08    8.03
 -10   2 -13  192.81   13.88
 -10  -2 -13  199.06    8.33
  10  -2  14   34.73    2.50
  10  -2  14   33.22    1.55
  10   2  14   47.23   15.53
  10   2  14   35.57    5.87
 -10   2 -14   45.02   11.85
 -10  -2 -14   30.98    6.21
  10   2  15  421.28   24.79
  10   2  15  453.76   14.57
 -10   2 -15  470.67   28.31
 -10  -2 -15  450.73   15.83
  10   2  16 1752.30   55.32
 -10   2 -16 1674.28   46.12
  10   2  17    4.47   16.52
 -10  -2 -17   15.14    9.72
 -10   2 -17    8.30   12.87
  10   2  18  506.09   26.57
 -10   2 -18  500.34   22.13
 -10  -2 -18  454.71   16.47
  10   2  19  396.46   38.17
 -10   2 -19  364.67   30.11
  10   2  20  558.91   42.78
 -10   2 -20  527.66   23.64
  10   2  21  300.59   37.52
 -10   2 -21  274.71   19.01
  10   2  22  493.25   45.73
 -10   2 -22  540.06   25.32
  10   2  23  -32.47   30.83
 -10   2 -23   15.20   15.19
  10   2  24  202.96   25.59
 -10   2 -24  245.29   31.22
  10   2  25   52.20   21.45
 -10   2 -25   34.62   16.45
  10   2  26   43.25   22.52
 -10   2 -26   42.91   18.45
  10   2  27  305.18   30.93
 -10   2 -27  340.19   24.62
  10   2  28  450.26   34.86
 -10   2 -28  468.25   41.50
  10   2  29   17.30   24.31
 -10   2 -29   27.42   19.07
  10   2  30  471.08   36.74
 -10   2 -30  404.42   29.20
  10   2  31   49.80   26.59
 -10   2 -31   66.28   20.59
  10   2  32   62.68   27.02
 -10   2 -32   71.62   33.77
  10  -4 -33  260.07   35.32
 -10  -4  33  198.01   22.39
  10  -4 -32  672.97   47.12
 -10  -4  32  637.04   31.16
  10  -4 -31  282.95   54.26
 -10  -4  31  288.94   22.13
  10  -4 -30  149.91   45.31
 -10  -4  30  133.15   18.71
  10  -4 -29  121.14   42.61
 -10  -4  29   96.63   17.96
  10  -4 -28   -7.63   37.43
 -10  -4  28  -11.97   15.32
  10  -4 -27   38.55   23.93
  10   4 -27   20.23   13.87
 -10  -4  27   58.08   15.56
  10  -4 -26  216.26   29.78
  10   4 -26  261.23   18.96
 -10  -4  26  258.68   29.75
  10  -4 -25  536.62   37.13
  10   4 -25  645.51   34.91
 -10  -4  25  577.71   26.49
  10  -4 -24  275.40   30.35
  10   4 -24  341.99   20.46
 -10  -4  24  292.37   20.56
  10  -4 -23  111.31   23.30
  10   4 -23   85.30   15.80
 -10  -4  23   48.15   25.01
  10  -4 -22   99.41   35.83
  10   4 -22   68.29   23.84
 -10  -4  22   84.87   15.82
  10  -4 -21  264.12   40.25
  10   4 -21  250.58   20.10
 -10  -4  21  258.44   19.02
  10  -4 -20 1008.67   59.95
  10   4 -20  954.42   35.81
 -10  -4  20 1009.27   45.66
  10  -4 -19   40.29   33.73
  10   4 -19   30.67   24.06
 -10  -4  19   25.21   14.77
  10   4 -18  392.85   23.37
  10  -4 -18  393.07   29.48
 -10   4  18  407.37   16.78
 -10  -4  18  397.78   21.44
  10  -4 -17  373.10   26.78
  10   4 -17  316.13   22.06
 -10   4  17  342.69   15.89
 -10  -4  17  320.07   20.20
  10  -4 -16  227.93   25.32
  10   4 -16  235.80   30.59
 -10   4  16  267.21   21.17
 -10  -4  16  259.48   18.70
  10  -4 -15  575.85   31.22
  10   4 -15  564.14   27.74
 -10   4  15  592.54   26.14
 -10  -4  15  581.13   23.94
  10  -4 -14  120.51   20.81
  10   4 -14  107.38   18.28
 -10   4  14  114.56   12.14
 -10  -4  14  133.14   16.55
  10  -4 -13  345.23   25.54
  10   4 -13  394.55   35.28
 -10   4  13  414.63   17.46
 -10  -4  13  420.09   21.37
  10  -4 -12 1234.80   59.84
  10   4 -12 1233.90   43.54
 -10   4  12 1278.49   42.09
 -10  -4  12 1255.20   48.25
  10  -4 -11   64.72   18.90
  10   4 -11   50.85   17.98
 -10   4  11   58.72   11.11
 -10  -4  11   83.24   14.72
  10   4 -10  370.79   23.82
  10  -4 -10  387.30   24.80
 -10   4  10  379.58   16.63
 -10  -4  10  410.49   20.17
  10  -4  -9  426.44   24.58
  10   4  -9  419.74   25.69
 -10   4   9  450.09   17.56
 -10  -4   9  442.07   20.13
  10  -4  -8   87.13   27.19
  10   4  -8  138.95   29.52
 -10   4   8  114.49   18.74
 -10  -4   8  127.15   15.18
  10  -4  -7  376.88   23.26
  10   4  -7  393.08   25.08
 -10   4   7  378.25   16.78
 -10  -4   7  419.84   19.66
  10  -4  -6  244.00   20.15
  10   4  -6  282.41   22.70
 -10   4   6  219.86   14.99
 -10  -4   6  258.48   16.69
  10  -4  -5  330.83   21.13
  10   4  -5  358.60   24.51
 -10   4   5  355.04   24.66
 -10  -4   5  327.43   18.78
  10  -4  -4 1060.85   36.20
  10   4  -4 1028.81   40.51
 -10   4   4 1009.78   29.62
 -10  -4   4 1110.60   33.36
  10  -4  -3  879.90   31.63
  10   4  -3  930.75   37.67
 -10   4   3  861.04   27.48
 -10  -4   3  863.28   28.53
  10  -4  -2 1034.84   46.80
  10   4  -2  997.75   40.93
 -10   4   2 1056.48   31.11
 -10  -4   2 1028.86   32.34
  10  -4  -1  133.91   16.53
  10   4  -1  160.90   21.51
 -10   4   1  105.25   20.94
 -10  -4   1  142.55   15.18
  10  -4   0  329.43   28.47
  10   4   0  330.56   25.74
 -10   4   0  322.12   17.26
 -10  -4   0  329.35   18.44
  10  -4   1  140.14   15.89
  10   4   1  143.63   21.73
 -10   4  -1  156.71   14.51
 -10  -4  -1  147.63   23.50
  10  -4   2  774.05   37.62
  10   4   2  765.22   51.30
 -10   4  -2  810.65   37.19
 -10  -4  -2  754.93   27.27
  10  -4   3  414.30   20.93
  10   4   3  459.32   29.23
 -10   4  -3  405.08   20.18
 -10  -4  -3  458.22   20.58
  10  -4   4  286.00   17.14
  10   4   4  271.96   25.67
 -10   4  -4  277.58   17.45
 -10  -4  -4  298.22   26.41
  10  -4   5   77.20   20.67
  10   4   5   71.05   21.70
 -10   4  -5  115.37   14.37
 -10  -4  -5   94.68   14.27
  10  -4   6   12.48   11.99
  10   4   6   43.31   19.69
 -10   4  -6    8.12   13.41
 -10  -4  -6   17.40   12.95
  10  -4   7 1642.56   44.97
  10   4   7 1751.36   63.93
 -10   4  -7 1757.76   49.62
 -10  -4  -7 1710.06   48.99
  10  -4   8  878.24   35.98
  10   4   8  916.55   59.06
 -10   4  -8  945.02   31.92
 -10  -4  -8  905.67   30.69
  10  -4   9  415.74   25.64
  10   4   9  387.72   30.75
 -10  -4  -9  432.01   30.31
  10  -4  10 1456.71   39.41
  10   4  10 1538.36   60.71
 -10   4 -10 1646.83   48.65
 -10  -4 -10 1564.57   45.88
  10   4  11  504.98   34.18
  10  -4  11  517.60   19.05
 -10   4 -11  530.75   24.97
 -10  -4 -11  523.75   22.83
  10  -4  12  363.88   15.60
  10   4  12  398.73   48.16
 -10   4 -12  363.81   22.52
 -10  -4 -12  360.20   19.62
  10  -4  13  598.17   19.11
  10   4  13  583.33   37.23
 -10   4 -13  542.14   26.80
 -10  -4 -13  609.80   34.02
  10  -4  14  477.68   16.51
  10   4  14  503.46   35.07
 -10   4 -14  448.56   24.82
 -10  -4 -14  454.68   31.56
  10   4  15   65.03   24.18
  10  -4  15   68.36    9.77
 -10   4 -15   91.04   17.00
 -10  -4 -15   57.67   14.08
  10   4  16  299.80   31.80
 -10   4 -16  289.74   33.18
 -10  -4 -16  279.38   18.69
  10   4  17  153.61   27.54
 -10   4 -17  148.86   20.28
 -10  -4 -17  151.69   16.51
  10   4  18  315.49   32.48
 -10   4 -18  310.50   23.79
 -10  -4 -18  306.70   19.66
  10   4  19  345.77   50.47
 -10   4 -19  247.94   23.81
 -10  -4 -19  300.32   19.35
  10   4  20  185.26   44.89
 -10   4 -20  147.11   33.21
  10   4  21  261.28   32.70
 -10   4 -21  270.07   25.20
  10   4  22  104.47   29.06
 -10   4 -22   99.93   21.54
  10   4  23  121.01   30.85
 -10   4 -23  128.28   34.42
  10   4  24   36.73   28.47
 -10   4 -24   45.51   18.64
  10   4  25   23.18   28.92
 -10   4 -25   30.51   19.46
  10   4  26   44.20   30.31
 -10   4 -26   55.27   20.83
  10   4  27   51.13   30.76
 -10   4 -27   18.46   32.74
  10   4  28   99.55   34.02
 -10   4 -28   79.03   22.75
  10  -6 -24  273.17   42.00
  10   6 -24  276.62   28.71
 -10  -6  24  228.79   26.17
  10  -6 -23  252.29   39.80
  10   6 -23  220.06   28.75
 -10  -6  23  216.75   25.26
  10  -6 -22   99.41   52.86
  10   6 -22   97.75   26.18
 -10  -6  22   66.99   33.64
  10  -6 -21   31.24   48.67
  10   6 -21   24.98   22.80
 -10  -6  21   -0.81   19.35
  10  -6 -20   86.83   48.84
  10   6 -20   42.34   25.05
 -10  -6  20   19.64   20.40
  10  -6 -19  349.12   40.59
  10   6 -19  361.39   33.46
 -10  -6  19  394.77   42.67
  10  -6 -18   89.59   30.92
  10   6 -18   90.63   27.45
 -10  -6  18   90.07   22.04
  10  -6 -17  295.01   36.72
  10   6 -17  274.44   31.98
 -10  -6  17  300.82   26.54
  10  -6 -16   95.00   31.76
  10   6 -16   97.50   27.20
  10  -6 -15    4.44   28.41
  10   6 -15   64.66   24.86
 -10   6  15   47.45   30.42
 -10  -6  15   30.69   20.55
  10  -6 -14   92.22   29.80
  10   6 -14  105.87   28.14
 -10   6  14  130.42   31.43
 -10  -6  14  102.10   21.88
  10  -6 -13  365.74   54.03
  10   6 -13  295.41   34.32
 -10   6  13  334.08   25.62
 -10  -6  13  365.34   26.79
  10  -6 -12   48.74   26.21
  10   6 -12   72.68   39.40
 -10   6  12   -2.41   18.38
 -10  -6  12   11.68   20.36
  10  -6 -11  336.95   34.69
  10   6 -11  309.33   33.64
 -10   6  11  318.97   25.51
 -10  -6  11  317.09   26.91
  10  -6 -10  235.95   31.05
  10   6 -10  259.02   47.63
 -10   6  10  252.14   35.90
 -10  -6  10  216.21   24.88
  10  -6  -9  172.87   29.45
  10   6  -9  152.41   31.55
 -10   6   9  208.70   32.56
 -10  -6   9  182.48   37.23
  10  -6  -8  431.07   51.56
  10   6  -8  400.25   38.21
 -10   6   8  412.08   26.29
 -10  -6   8  374.54   28.64
  10  -6  -7  476.58   36.67
  10   6  -7  502.91   40.97
 -10   6   7  424.38   28.42
 -10  -6   7  489.17   30.94
  10  -6  -6  997.12   48.44
  10   6  -6  980.27   54.79
 -10   6   6  967.32   40.24
 -10  -6   6  923.75   57.46
  10  -6  -5  967.11   48.31
  10   6  -5 1118.61   77.34
 -10   6   5  977.02   56.20
 -10  -6   5  954.04   42.93
  10  -6  -4   92.03   25.79
  10   6  -4   83.08   30.66
 -10   6   4  124.16   19.81
 -10  -6   4  113.23   22.36
  10  -6  -3  152.30   26.19
  10   6  -3  163.98   32.69
 -10   6   3  170.59   21.91
 -10  -6   3  171.72   22.94
  10  -6  -2   49.98   22.74
  10   6  -2    8.76   44.65
 -10   6   2   50.00   19.17
 -10  -6   2   83.13   31.16
  10  -6  -1  151.64   25.58
  10   6  -1  208.12   32.40
 -10   6   1  223.95   35.08
 -10  -6   1  198.02   24.31
  10  -6   0  219.01   26.05
  10   6   0  169.38   34.04
 -10   6   0  221.51   23.00
 -10  -6   0  175.81   24.70
  10  -6   1  610.50   48.89
  10   6   1  607.98   65.44
 -10   6  -1  550.90   31.24
 -10  -6  -1  523.36   32.19
  10  -6   2  297.56   27.53
  10   6   2  336.81   38.98
 -10   6  -2  335.23   25.40
 -10  -6  -2  282.14   27.60
  10  -6   3  273.72   25.76
  10   6   3  202.50   37.07
 -10   6  -3  269.21   37.58
 -10  -6  -3  261.41   39.61
  10  -6   4   68.93   20.39
  10   6   4   72.65   48.25
 -10   6  -4    8.98   20.43
 -10  -6  -4   33.83   21.88
  10  -6   5  229.01   24.73
  10   6   5  150.49   36.63
 -10   6  -5  207.19   24.38
 -10  -6  -5  239.77   25.76
  10  -6   6  209.35   36.36
  10   6   6  241.33   37.72
 -10   6  -6  248.30   24.97
 -10  -6  -6  210.40   25.91
  10  -6   7  183.06   23.23
  10   6   7  207.61   37.20
 -10   6  -7  233.71   38.52
 -10  -6  -7  222.36   25.71
  10  -6   8  547.43   31.83
  10   6   8  698.47   73.93
 -10   6  -8  657.99   33.57
 -10  -6  -8  581.01   49.37
  10   6   9  432.47   45.72
  10  -6   9  420.07   27.79
 -10   6  -9  396.40   29.90
 -10  -6  -9  417.39   30.05
  10  -6  10   81.29   20.23
  10   6  10  103.11   36.14
 -10   6 -10  128.49   23.62
 -10  -6 -10  140.04   23.31
  10  -6  11   62.70   19.54
  10   6  11  138.34   35.54
 -10   6 -11  136.95   34.92
 -10  -6 -11   65.98   22.62
  10  -6  12   56.04   17.74
  10   6  12   61.79   33.93
 -10   6 -12   28.71   21.84
 -10  -6 -12   82.31   21.65
  10  -6  13   65.51   27.08
  10   6  13   69.14   53.28
 -10   6 -13   21.46   22.36
 -10  -6 -13   43.49   21.57
  10   6  14    9.71   32.97
 -10   6 -14   18.39   21.70
 -10  -6 -14   10.93   21.65
  10   6  15  246.52   41.46
 -10   6 -15  212.90   42.49
 -10  -6 -15  222.32   27.06
  10   6  16   82.48   38.34
 -10   6 -16  136.10   25.54
 -10  -6 -16   87.44   37.31
  10   6  17  291.86   43.81
 -10   6 -17  255.70   30.18
 -10  -6 -17  231.66   43.60
  10   6  18   92.93   40.43
 -10   6 -18   74.81   41.96
 -10  -6 -18  140.61   38.51
  10   6  19   76.71   38.15
 -10   6 -19   60.98   25.57
 -10  -6 -19   73.15   23.63
  11  -1 -37  129.59   26.16
 -11  -1  37  200.77   19.70
  11  -1 -36   90.22   21.82
 -11  -1  36   49.81   16.51
  11  -1 -35  157.85   35.22
 -11  -1  35  113.35   27.60
  11  -1 -34   65.51   19.88
 -11  -1  34   60.41   15.67
  11  -1 -33  161.68   22.48
 -11  -1  33  165.46   16.96
  11  -1 -32   37.54   18.99
 -11  -1  32   39.78   14.38
  11  -1 -31  184.93   21.68
 -11  -1  31  184.35   25.47
  11  -1 -30   83.02   19.14
 -11  -1  30   88.51   14.79
  11  -1 -29  353.56   36.33
 -11  -1  29  367.50   19.80
  11  -1 -28  108.25   18.78
 -11  -1  28  140.59   22.45
  11  -1 -27  715.70   31.12
 -11  -1  27  710.20   25.77
  11  -1 -26   92.79   17.73
 -11  -1  26  109.58   14.25
  11  -1 -25  952.87   35.62
 -11  -1  25 1041.02   31.15
  11  -1 -24  123.25   17.22
 -11  -1  24   94.22   21.49
  11   1 -23  337.95    6.55
 -11  -1  23  317.35   16.71
  11   1 -22  413.69    9.14
 -11  -1  22  441.82   18.56
  11   1 -21 1153.34   19.50
 -11   1  21 1177.75   33.14
 -11  -1  21 1176.72   31.74
  11   1 -20  337.12    8.03
 -11   1  20  309.23   16.85
 -11  -1  20  353.32   22.90
 -11  -1  20  321.69    6.88
  11   1 -19  564.07    9.17
 -11   1  19  565.39   20.68
 -11  -1  19  590.61   12.34
 -11  -1  19  584.84   20.23
  11   1 -18   38.34    3.57
 -11   1  18   54.69   11.72
 -11  -1  18   37.50   11.01
 -11  -1  18   45.42    5.56
  11   1 -17  883.60   14.51
 -11   1  17  885.36   25.66
 -11  -1  17  866.70   23.73
 -11  -1  17  890.63   14.38
  11   1 -16  125.61    5.36
 -11   1  16  129.91   11.91
 -11  -1  16  116.06   17.75
 -11  -1  16  117.51    6.72
  11   1 -15 1417.97   24.63
 -11  -1  15 1340.73   31.70
 -11  -1  15 1337.63   21.67
 -11   1  15 1406.31   33.89
  11   1 -14  843.92   16.35
 -11   1  14  870.64   23.92
 -11  -1  14  830.02   22.44
  11   1 -13 3723.76   78.32
 -11   1  13 3776.21   91.34
 -11  -1  13 3669.85   87.18
 -11  -1  13 3757.62   73.67
  11   1 -12  716.27   15.31
 -11   1  12  753.02   20.58
 -11  -1  12  734.11   18.90
 -11  -1  12  755.48   15.46
  11  -1 -11 4112.67   73.81
  11  -1 -11 4162.79   78.03
  11   1 -11 4266.32   99.32
 -11   1  11 4303.49  103.61
 -11  -1  11 4182.13   98.32
 -11  -1  11 4141.77   84.88
  11  -1 -10 1170.98   16.10
  11  -1 -10 1103.92   18.07
  11   1 -10 1161.71   23.33
 -11   1  10 1160.07   26.83
 -11  -1  10 1130.23   25.76
 -11  -1  10 1151.65   22.39
  11  -1  -9   90.72    3.85
  11  -1  -9  100.01    4.88
  11   1  -9   77.31   10.50
 -11   1   9  110.40    8.94
 -11  -1   9   81.22    8.43
 -11  -1   9   82.66    4.85
  11  -1  -8   43.52    3.55
  11   1  -8   41.51    6.57
 -11   1   8   70.04    7.84
 -11  -1   8   41.89    4.51
 -11  -1   8   39.27    7.17
  11  -1  -7  268.58    6.37
  11   1  -7  299.14   10.24
 -11   1   7  293.21    6.47
 -11   1   7  297.59   11.08
 -11  -1   7  243.00   14.38
 -11  -1   7  271.71    9.92
  11   1  -6  996.26   26.74
  11  -1  -6  991.80   16.80
 -11   1   6 1022.62   16.65
 -11   1   6  998.57   21.62
 -11  -1   6 1004.76   20.94
 -11  -1   6 1017.16   18.45
  11  -1  -5  648.69   12.05
  11   1  -5  629.14   20.19
 -11   1   5  627.56   11.72
 -11  -1   5  678.76   15.01
 -11  -1   5  672.94   16.43
  11  -1  -4  312.33   11.48
  11  -1  -4  304.16    8.02
  11   1  -4  307.59   11.01
 -11   1   4  285.11   11.03
 -11  -1   4  272.26    9.57
  11  -1  -3 3335.55   67.53
  11  -1  -3 3351.69   74.79
  11   1  -3 3259.78   74.10
 -11   1   3 3378.54   67.82
 -11  -1   3 3265.02   68.86
  11   1  -2 4526.02  112.04
  11  -1  -2 4778.99  108.06
  11  -1  -2 4793.44  113.04
 -11   1   2 4745.66  106.56
 -11  -1   2 4496.52  109.05
  11  -1  -1 1753.88   39.90
  11   1  -1 1671.12   37.40
 -11   1   1 1676.18   32.76
 -11  -1   1 1613.29   31.06
  11  -1   0 1318.06   22.46
  11  -1   0 1260.60   25.23
  11   1   0 1202.85   28.63
 -11   1   0 1240.92   29.89
 -11  -1   0 1173.13   22.91
  11  -1   1 3895.21   89.39
  11   1   1 3821.78   93.21
  11  -1   1 4047.87   80.61
 -11   1  -1 3886.62   92.36
 -11  -1  -1 3644.49   77.79
  11   1   2  398.86   10.49
  11  -1   2  439.34   10.38
  11  -1   2  398.13   10.25
  11   1   2  410.49   14.51
 -11   1  -2  405.12   16.67
 -11  -1  -2  389.28    9.47
  11   1   3  861.86   22.29
  11  -1   3  829.21   13.26
  11  -1   3  773.44   15.19
  11   1   3  822.03   16.42
 -11   1  -3  824.91   23.69
 -11  -1  -3  772.23   14.29
  11  -1   4  727.23   11.42
  11   1   4  684.29   14.27
  11   1   4  696.35   26.38
  11  -1   4  677.76   12.90
 -11   1  -4  655.49   22.12
 -11  -1  -4  697.01   15.11
  11  -1   5  155.51    4.27
  11   1   5  167.12    6.66
  11  -1   5  155.29    5.62
  11   1   5  154.33   11.72
 -11   1  -5  149.05   14.36
 -11  -1  -5  157.26    7.94
  11  -1   6 1545.35   24.52
  11  -1   6 1508.95   27.59
  11   1   6 1489.79   27.46
  11   1   6 1530.08   37.89
 -11   1  -6 1507.32   40.58
 -11  -1  -6 1570.46   28.39
  11   1   7 1953.86   48.05
  11  -1   7 1896.50   33.67
  11   1   7 1873.80   34.75
  11  -1   7 2033.06   31.64
 -11   1  -7 1906.44   51.37
 -11  -1  -7 1920.67   35.16
  11  -1   8 1608.08   22.53
  11  -1   8 1603.96   26.98
  11   1   8 1698.70   52.10
  11   1   8 1626.12   32.47
 -11   1  -8 1626.21   38.26
 -11  -1  -8 1602.04   28.27
  11  -1   9 1843.17   28.17
  11   1   9 1823.44   32.09
  11   1   9 1755.02   55.05
  11  -1   9 1719.28   24.02
 -11   1  -9 1878.52   43.49
 -11  -1  -9 1869.82   31.54
  11   1  10  446.69    8.92
  11   1  10  412.94   18.60
 -11   1 -10  450.21   16.93
 -11  -1 -10  434.76    8.66
  11   1  11  137.46    6.61
  11   1  11  133.47   14.34
 -11   1 -11  134.38   12.00
 -11  -1 -11  119.08    3.38
  11   1  12  241.97    5.43
  11   1  12  239.51   16.41
 -11  -1 -12  219.60    5.27
 -11   1 -12  258.07   14.36
  11   1  13  273.58   18.03
  11   1  13  297.36    6.48
 -11   1 -13  298.55   15.89
 -11  -1 -13  303.31    5.35
  11   1  14  165.93   16.67
 -11   1 -14  166.79   14.17
  11   1  15  865.01   31.80
 -11   1 -15  903.83   37.16
  11   1  16  666.68   28.18
 -11   1 -16  658.59   34.65
  11   1  17  130.31   16.98
 -11   1 -17  108.22   14.92
  11   1  18  294.68   22.82
 -11   1 -18  386.46   19.90
  11   1  19  434.69   23.88
 -11   1 -19  405.63   21.97
  11   1  20  102.42   18.03
 -11   1 -20   90.69   15.96
  11   1  21  347.48   24.36
 -11   1 -21  377.38   21.39
  11   1  22   13.43   17.98
 -11   1 -22   57.62   24.73
  11   1  23  263.77   23.48
 -11   1 -23  277.03   20.76
  11   1  24  183.24   21.55
 -11   1 -24  159.59   19.64
  11   1  25  -34.63   18.88
 -11   1 -25  -16.50   17.23
  11   1  26  106.95   34.28
 -11   1 -26  114.23   20.13
  11   1  27  520.19   49.30
 -11   1 -27  531.20   28.99
  11   1  28   94.19   21.33
 -11   1 -28   -7.60   18.63
  11  -1  29  176.36   22.75
  11   1  29  208.54   26.50
  11  -1  30   45.11   20.94
  11   1  30   76.72   23.32
  11  -1  31    8.74   20.46
  11   1  31   12.36   22.85
  11   1  32  131.41   27.14
  11  -1  32  104.82   23.80
  11  -3 -35   23.39   27.63
 -11  -3  35   59.45   17.43
  11  -3 -34  183.73   47.16
 -11  -3  34  209.81   20.85
  11  -3 -33  245.68   47.10
 -11  -3  33  245.46   31.58
  11  -3 -32  114.60   26.63
 -11  -3  32  103.32   18.37
  11  -3 -31   54.30   25.66
 -11  -3  31   87.65   16.91
  11  -3 -30  131.23   26.11
 -11  -3  30  172.49   27.61
  11  -3 -29   43.81   23.04
 -11  -3  29   27.91   14.74
  11  -3 -28  254.69   27.90
 -11  -3  28  244.87   18.93
  11  -3 -27  696.36   37.96
 -11  -3  27  638.44   38.00
  11  -3 -26  343.75   27.49
 -11  -3  26  277.00   18.48
  11  -3 -25   17.24   20.27
  11   3 -25   33.23   14.97
 -11  -3  25    8.60   13.52
  11   3 -24  159.69   11.85
  11  -3 -24  125.72   23.03
 -11  -3  24  127.00   23.98
  11  -3 -23  661.79   34.34
  11   3 -23  671.93   20.93
 -11  -3  23  676.69   25.64
  11  -3 -22  160.86   22.13
  11   3 -22  101.12   12.25
 -11  -3  22  124.79   14.98
  11  -3 -21   91.60   20.64
  11   3 -21   62.39   12.16
 -11  -3  21   92.01   21.78
  11  -3 -20  836.07   37.09
  11   3 -20  886.02   36.19
 -11  -3  20  787.65   28.11
  11  -3 -19 3361.14  109.33
  11   3 -19 3536.24  107.01
 -11  -3  19 3404.83   93.22
  11  -3 -18 2470.25   79.06
  11   3 -18 2426.76   65.18
 -11   3  18 2443.49   48.65
 -11  -3  18 2473.18   78.99
  11  -3 -17  513.63   27.92
  11   3 -17  455.08   20.90
 -11   3  17  492.32   14.10
 -11  -3  17  468.70   21.49
  11  -3 -16  505.99   27.34
  11   3 -16  499.71   21.58
 -11   3  16  508.62   14.64
 -11  -3  16  460.63   20.91
  11   3 -15  609.93   23.49
  11  -3 -15  586.03   29.06
 -11   3  15  630.76   16.77
 -11  -3  15  533.40   30.75
  11  -3 -14 2102.64   41.79
  11  -3 -14 2094.10   62.26
  11   3 -14 2034.67   55.32
 -11   3  14 1977.38   42.55
 -11  -3  14 1967.72   52.04
  11  -3 -13 3126.36   72.78
  11  -3 -13 3098.35  105.68
  11   3 -13 2884.35   96.61
 -11   3  13 3009.77   62.01
 -11  -3  13 3066.15   79.78
  11  -3 -12  113.80    9.14
  11   3 -12  116.18   24.11
  11  -3 -12  121.06   28.12
 -11   3  12  133.59    8.03
 -11  -3  12  116.33   21.02
  11  -3 -11 4805.85  143.04
  11   3 -11 4559.94  135.61
 -11   3  11 4770.60  111.95
 -11  -3  11 4715.14  128.19
  11  -3 -10 1527.82   45.86
  11   3 -10 1459.37   43.29
 -11   3  10 1526.05   36.90
 -11  -3  10 1529.83   39.93
  11  -3  -9  667.93   25.53
  11   3  -9  618.35   25.64
 -11   3   9  649.91   20.18
 -11  -3   9  643.95   29.37
  11  -3  -8 2228.80   72.42
  11   3  -8 2140.73   73.04
 -11   3   8 2177.85   46.27
 -11  -3   8 2307.75   55.85
  11  -3  -7  664.56   25.57
  11   3  -7  741.08   27.02
 -11   3   7  706.83   17.77
 -11  -3   7  723.31   22.82
  11  -3  -6  746.03   26.25
  11   3  -6  753.07   28.34
 -11   3   6  783.42   19.06
 -11  -3   6  762.76   29.95
  11  -3  -5 2168.32   56.83
  11   3  -5 2133.57   73.15
 -11   3   5 2196.20   54.77
 -11  -3   5 2248.11   53.69
  11  -3  -4  251.23   15.61
  11   3  -4  227.88   18.67
 -11   3   4  227.27   11.17
 -11  -3   4  236.62   13.71
  11  -3  -3  179.60   14.52
  11   3  -3  224.40   17.57
 -11   3   3  207.89   10.78
 -11  -3   3  218.57   13.11
  11  -3  -2  402.60   25.13
  11   3  -2  411.77   21.72
 -11   3   2  411.42   14.28
 -11  -3   2  429.09   22.36
  11  -3  -1  847.19   25.50
  11   3  -1  910.19   31.51
 -11   3   1  953.45   29.70
 -11  -3   1  797.66   22.96
  11  -3   0  494.44   25.03
  11   3   0  493.23   23.90
 -11   3   0  513.11   16.39
 -11  -3   0  471.94   16.69
  11  -3   1  124.87   11.73
  11   3   1  140.95   16.78
 -11   3  -1  128.84   11.09
 -11  -3  -1  158.91   17.01
  11  -3   2  269.83   14.21
  11   3   2  280.96   20.32
 -11   3  -2  316.60   14.22
 -11  -3  -2  270.46   13.59
  11  -3   3  816.54   31.38
  11   3   3  889.41   32.05
 -11   3  -3  865.28   24.62
 -11  -3  -3  849.10   23.17
  11  -3   4  314.86   14.36
  11   3   4  358.12   21.94
 -11   3  -4  367.95   21.82
 -11  -3  -4  329.45   20.10
  11  -3   5  105.79   10.76
  11   3   5  119.26   18.64
 -11   3  -5  117.85   12.43
 -11  -3  -5  128.74   11.08
  11  -3   6  974.88   25.29
  11   3   6  958.11   35.60
 -11   3  -6  927.77   27.13
 -11  -3  -6  947.75   25.41
  11  -3   7 1066.48   26.92
  11   3   7 1145.14   40.20
 -11   3  -7 1174.88   31.23
 -11  -3  -7 1042.86   27.85
  11  -3   8  483.33   15.47
  11   3   8  498.42   27.60
 -11   3  -8  535.52   28.18
 -11  -3  -8  462.53   22.95
  11  -3   9  506.89   15.26
  11   3   9  599.81   42.45
 -11   3  -9  537.30   20.83
 -11  -3  -9  511.54   17.62
  11  -3  10  124.02   13.48
  11   3  10  107.22   19.71
 -11   3 -10  140.45   14.62
 -11  -3 -10  131.84   10.83
  11  -3  11   31.09   11.29
  11   3  11   59.22   18.44
 -11   3 -11   35.53   13.02
 -11  -3 -11   35.15    9.39
  11  -3  12  367.89   11.53
  11   3  12  358.65   26.25
 -11   3 -12  399.76   28.41
 -11  -3 -12  344.51   14.77
  11  -3  13  444.40   15.97
  11   3  13  394.15   27.85
 -11   3 -13  443.47   22.30
 -11  -3 -13  443.42   22.09
  11  -3  14 1682.91   33.22
  11   3  14 1712.50   61.39
 -11   3 -14 1733.52   50.47
 -11  -3 -14 1695.52   49.83
  11   3  15  444.87   43.32
 -11   3 -15  468.76   23.42
 -11  -3 -15  461.82   23.09
  11   3  16  536.48   32.34
 -11   3 -16  575.29   37.48
 -11  -3 -16  552.18   18.68
  11   3  17  109.76   23.29
 -11   3 -17   86.77   16.74
 -11  -3 -17  118.32   11.08
  11   3  18   84.77   21.78
 -11   3 -18   59.41   16.39
 -11  -3 -18   68.23   10.25
  11   3  19  220.83   26.52
 -11   3 -19  222.02   19.89
  11   3  20   71.64   22.92
 -11   3 -20   52.72   26.77
  11   3  21  301.59   29.91
 -11   3 -21  318.75   23.05
  11   3  22  299.77   30.63
 -11   3 -22  299.42   22.84
  11   3  23  173.15   28.49
 -11   3 -23  178.79   21.14
  11   3  24  381.09   34.23
 -11   3 -24  346.55   25.66
  11   3  25   25.76   25.79
 -11   3 -25   48.90   18.74
  11   3  26   54.40   28.17
 -11   3 -26   82.54   19.74
  11   3  27  166.63   30.44
 -11   3 -27  146.05   21.92
  11   3  28  112.55   29.92
 -11   3 -28   75.23   21.69
  11   3  29  126.11   31.70
 -11   3 -29  133.24   36.45
  11  -5 -28  110.10   33.52
 -11  -5  28   82.38   31.90
  11  -5 -27  753.96   53.95
 -11  -5  27  760.27   35.18
  11  -5 -26  624.58   48.39
  11   5 -26  646.35   32.18
 -11  -5  26  627.24   31.59
  11  -5 -25  120.52   34.26
  11   5 -25  213.78   32.68
 -11  -5  25  165.56   32.47
  11  -5 -24   42.26   29.20
  11   5 -24   32.41   18.80
 -11  -5  24   37.32   18.14
  11  -5 -23  219.54   34.73
  11   5 -23  240.42   38.11
 -11  -5  23  257.15   22.79
  11  -5 -22   -7.56   28.13
  11   5 -22   45.17   19.52
 -11  -5  22   16.58   27.73
  11  -5 -21  402.17   37.19
  11   5 -21  352.80   28.22
 -11  -5  21  403.51   25.62
  11  -5 -20  471.37   59.61
  11   5 -20  433.25   30.87
 -11  -5  20  468.89   26.94
  11   5 -19  610.62   34.65
 -11  -5  19  605.22   42.75
  11  -5 -18  444.02   55.29
  11   5 -18  439.56   43.43
 -11  -5  18  444.32   26.43
  11  -5 -17  106.41   25.66
  11   5 -17   68.64   21.71
 -11  -5  17   64.83   17.84
  11  -5 -16  166.51   28.48
  11   5 -16  178.49   38.14
 -11  -5  16  179.80   31.93
  11  -5 -15   91.56   26.77
  11   5 -15  144.80   23.60
 -11   5  15  152.98   23.79
 -11  -5  15  146.54   19.46
  11  -5 -14   88.77   23.08
  11   5 -14   30.74   21.33
 -11   5  14   63.32   14.24
 -11  -5  14   34.63   17.63
  11  -5 -13  546.15   35.35
  11   5 -13  542.76   33.10
 -11   5  13  524.62   23.88
  11  -5 -12  804.24   60.57
  11   5 -12  930.96   43.69
 -11   5  12  891.32   31.36
 -11  -5  12  957.84   37.23
  11  -5 -11  704.92   39.83
  11   5 -11  670.57   37.55
 -11   5  11  753.73   28.25
 -11  -5  11  718.01   32.12
  11  -5 -10  595.22   35.54
  11   5 -10  584.34   36.00
 -11   5  10  621.36   34.42
 -11  -5  10  605.21   29.11
  11  -5  -9   46.20   22.15
  11   5  -9   56.42   23.33
 -11   5   9   74.93   14.87
 -11  -5   9   60.55   17.46
  11  -5  -8  263.75   24.84
  11   5  -8  240.35   28.02
 -11   5   8  265.75   18.45
 -11  -5   8  198.18   20.82
  11  -5  -7   21.85   19.91
  11   5  -7   48.46   21.88
 -11   5   7   18.56   14.30
 -11  -5   7   17.84   15.83
  11  -5  -6  389.30   27.59
  11   5  -6  341.98   30.32
 -11   5   6  374.67   31.39
 -11  -5   6  387.09   35.19
  11  -5  -5  246.61   24.56
  11   5  -5  258.26   28.67
 -11   5   5  241.51   18.67
 -11  -5   5  259.19   21.30
  11  -5  -4  100.71   31.38
  11   5  -4   40.24   37.40
 -11   5   4   47.72   15.51
 -11  -5   4  104.04   17.06
  11  -5  -3  198.35   22.63
  11   5  -3  221.09   27.21
 -11   5   3  149.85   18.14
 -11  -5   3  176.49   18.80
  11  -5  -2  108.91   20.22
  11   5  -2  103.86   26.27
 -11   5   2  120.19   25.99
 -11  -5   2  117.77   18.47
  11  -5  -1  100.06   19.42
  11   5  -1   93.88   24.10
 -11   5   1   27.10   15.65
 -11  -5   1   42.22   16.96
  11   5   0 1568.38   64.26
  11  -5   0 1425.80   51.05
 -11   5   0 1524.03   47.51
 -11  -5   0 1491.82   48.58
  11  -5   1  613.97   44.14
  11   5   1  593.27   58.97
 -11   5  -1  613.56   28.22
 -11  -5  -1  638.42   29.00
  11  -5   2 2116.38   68.18
  11   5   2 2143.35   84.73
 -11   5  -2 2042.78   79.71
 -11  -5  -2 2174.27   83.16
  11  -5   3   44.99   27.23
  11   5   3   88.03   26.24
 -11   5  -3   47.89   16.83
 -11  -5  -3   54.83   17.79
  11   5   4  185.04   47.88
  11  -5   4  266.76   21.73
 -11   5  -4  246.31   20.68
 -11  -5  -4  254.89   21.36
  11  -5   5   11.22   24.37
  11   5   5   55.80   24.93
 -11   5  -5   23.24   15.92
 -11  -5  -5  -16.30   16.41
  11   5   6  535.54   38.03
  11  -5   6  478.82   24.53
 -11   5  -6  425.72   37.71
 -11  -5  -6  485.13   37.14
  11  -5   7   29.25   15.35
  11   5   7    7.13   26.98
 -11   5  -7   32.76   16.63
 -11  -5  -7   31.62   25.94
  11   5   8  118.71   42.26
  11  -5   8  109.27   24.29
 -11   5  -8   51.11   18.25
 -11  -5  -8   66.44   18.33
  11  -5   9  387.22   21.77
  11   5   9  433.78   37.90
 -11   5  -9  391.96   26.00
 -11  -5  -9  425.05   25.42
  11  -5  10  195.30   17.71
  11   5  10  228.80   32.32
 -11   5 -10  190.34   32.95
 -11  -5 -10  212.22   20.97
  11  -5  11   -1.49   21.70
  11   5  11   35.32   27.04
 -11   5 -11    4.62   18.38
 -11  -5 -11   54.49   16.41
  11   5  12  176.64   45.39
  11  -5  12   65.59   14.43
 -11   5 -12   58.61   19.79
 -11  -5 -12   55.20   27.67
  11   5  13  279.41   35.74
 -11   5 -13  237.42   24.48
 -11  -5 -13  276.49   34.09
  11   5  14  664.50   47.66
 -11   5 -14  619.63   45.32
 -11  -5 -14  597.49   29.74
  11   5  15  187.34   34.46
 -11   5 -15  183.81   22.91
 -11  -5 -15  142.67   20.70
  11   5  16  263.68   37.99
 -11   5 -16  270.64   25.90
 -11  -5 -16  283.55   23.24
  11   5  17  374.99   41.06
 -11   5 -17  316.58   28.34
 -11  -5 -17  363.10   24.55
  11   5  18   64.61   31.93
 -11   5 -18   43.96   33.01
 -11  -5 -18   31.15   17.30
  11   5  19  112.51   51.95
 -11   5 -19   42.68   21.86
  11   5  20   21.93   51.56
 -11   5 -20   72.11   22.87
  11   5  21  119.87   36.04
 -11   5 -21  127.57   25.08
  11   5  22  313.57   44.78
 -11   5 -22  327.14   30.05
  11   5  23   32.59   33.71
 -11   5 -23    0.49   22.49
  11  -7 -13   73.81   33.61
  11   7 -13   23.28   51.51
 -11  -7  13   31.40   24.11
  11  -7 -12  272.14   41.18
  11   7 -12  303.80   40.48
 -11  -7  12  265.72   46.54
  11  -7 -11   75.96   35.11
  11   7 -11   98.20   34.33
 -11   7  11   72.26   23.71
 -11  -7  11  103.50   25.94
  11  -7 -10  162.41   57.29
  11   7 -10  224.04   39.07
 -11   7  10  181.05   41.42
 -11  -7  10  208.15   29.28
  11  -7  -9  102.21   34.07
  11   7  -9  130.80   35.57
 -11   7   9  103.07   24.22
 -11  -7   9   90.87   26.43
  11  -7  -8   39.38   31.38
  11   7  -8  107.32   51.73
 -11   7   8   33.92   22.85
 -11  -7   8   47.89   36.47
  11  -7  -7  165.87   33.46
  11   7  -7  177.66   37.05
 -11   7   7  137.17   25.36
 -11  -7   7   99.89   27.48
  11  -7  -6  318.63   57.75
  11   7  -6  267.34   43.99
 -11   7   6  297.00   29.67
 -11  -7   6  303.17   31.38
  11  -7  -5  -18.62   28.29
  11   7  -5   31.00   51.88
 -11   7   5   38.49   22.33
 -11  -7   5  -22.61   23.34
  11  -7  -4  170.05   32.60
  11   7  -4  155.63   39.58
 -11   7   4  143.86   39.41
 -11  -7   4  169.30   41.74
  11  -7  -3   51.19   29.24
  11   7  -3   90.31   35.85
 -11   7   3   46.60   22.49
 -11  -7   3   41.44   24.95
  11  -7  -2   27.18   26.73
  11   7  -2   47.99   53.73
 -11   7   2    5.25   22.26
 -11  -7   2   11.94   23.89
  11  -7  -1   74.97   28.50
  11   7  -1   98.72   36.52
 -11   7   1   67.93   24.33
 -11  -7   1   21.66   25.24
  11  -7   0  260.03   33.03
  11   7   0  212.59   43.18
 -11   7   0  229.84   29.01
 -11  -7   0  266.15   29.92
  11  -7   1  132.66   29.89
  11   7   1  155.41   39.62
 -11   7  -1  124.14   40.51
 -11  -7  -1  204.23   41.95
  11  -7   2  116.29   27.14
  11   7   2  161.54   59.31
 -11   7  -2   90.16   24.89
 -11  -7  -2   82.31   27.73
  11  -7   3   48.72   26.46
  11   7   3   37.62   38.59
 -11   7  -3   86.77   24.99
 -11  -7  -3   85.55   25.88
  11  -7   4   33.69   25.82
  11   7   4   26.17   36.99
 -11   7  -4   42.02   24.31
 -11  -7  -4   56.06   24.84
  11  -7   5   61.82   25.54
  11   7   5   58.04   38.19
 -11   7  -5   75.08   38.95
 -11  -7  -5   19.46   25.63
  11  -7   6   91.43   39.24
  11   7   6   84.14   61.36
 -11   7  -6   55.96   23.87
 -11  -7  -6   64.78   26.21
  11  -7   7  153.68   26.75
  11   7   7  101.69   43.49
 -11   7  -7  131.28   26.87
 -11  -7  -7   88.22   44.69
  11  -7   8  897.57   62.88
  11   7   8  852.67   69.51
 -11   7  -8  820.03   47.20
  12   0 -37   25.89   21.47
  12   0 -36   18.84   20.63
 -12   0  35   93.00   18.37
 -12   0  34   69.73   17.73
 -12   0  33   36.63   17.18
 -12   0  32  918.08   35.94
 -12   0  31  180.60   27.36
 -12   0  30   29.61   14.59
 -12   0  29  443.23   22.25
 -12   0  28  254.84   18.20
 -12   0  27   -1.86   12.86
 -12   0  26  657.59   33.63
 -12   0  25  306.84   18.21
 -12   0  24 2093.23   55.90
 -12   0  23 1046.91   32.01
 -12   0  22 1750.10   45.90
 -12   0  21  879.26   35.13
 -12   0  20 1301.81   35.05
 -12   0  19   37.32   11.45
 -12   0  18  600.25   19.49
 -12   0  17   98.90   11.31
 -12   0  16   67.29   11.06
 -12   0  15  592.63   18.69
 -12   0  14 3033.25   79.02
  12   0 -13 1128.40   14.14
  12   0 -13 1115.81   15.73
 -12   0  13 1073.93   25.96
  12   0 -12   39.01    4.42
  12   0 -12   24.97    2.93
 -12   0  12   39.49    8.46
  12   0 -11  930.24   12.72
  12   0 -11  834.68   15.57
 -12   0  11  885.88   21.24
  12   0 -10  660.86   11.15
  12   0 -10  614.48   11.19
 -12   0  10  619.20   16.50
  12   0  -9   55.94    3.33
  12   0  -9   50.25    4.35
 -12   0   9   49.23    7.75
  12   0  -8  288.25    9.92
  12   0  -8  327.52    8.33
 -12   0   8  294.63   10.56
  12   0  -7   84.79    5.87
  12   0  -7   83.09    7.75
 -12   0   7   77.70    7.48
  12   0  -6  584.64   12.21
  12   0  -6  609.91   10.78
 -12   0   6  556.34   14.04
  12   0  -5  538.59   15.62
  12   0  -5  551.88   10.49
 -12   0   5  522.42   13.35
  12   0  -4 1963.24   37.68
  12   0  -4 1944.11   34.46
 -12   0   4 1867.65   36.96
  12   0  -3  914.81   19.12
 -12   0   3  896.64   18.33
  12   0  -2  993.24   25.54
 -12   0   2  899.73   18.31
  12   0  -1    4.43    6.87
 -12   0   1   17.78    5.24
  12   0   0 2912.62   63.83
 -12   0   0 2896.03   56.84
  12   0   1   60.67   11.28
  12   0   1   48.44    4.46
 -12   0  -1   36.18    7.52
  12   0   2 2163.13   41.48
  12   0   2 2065.82   45.53
 -12   0  -2 2117.52   38.07
  12   0   3 2704.73   49.96
  12   0   3 2731.42   62.88
 -12   0  -3 2748.98   50.74
  12   0   4 5456.57  144.39
  12   0   4 5249.65  117.59
 -12   0  -4 5491.18  125.18
  12   0   5 3399.51   68.39
  12   0   5 3557.82   85.90
 -12   0  -5 3487.31   65.39
  12   0   6 3081.38   56.25
  12   0   6 3069.77   83.37
 -12   0  -6 2965.58   52.75
  12   0   7  833.03   32.48
  12   0   7  864.67   16.28
 -12   0  -7  853.01   13.19
  12   0   8 3171.46   57.49
  12   0   8 3197.72   79.82
  12   0   8 3327.28   58.92
  12   0   9  558.75    8.98
  12   0   9  556.56   18.83
  12   0   9  547.38    8.04
  12   0  10  133.17   12.36
  12   0  11   58.87   12.05
  12   0  12   66.55   12.48
  12   0  13   24.70   12.49
  12   0  14 1602.13   45.26
  12   0  15    1.24   13.12
  12   0  16 1673.28   61.23
  12   0  17   31.98   22.78
  12   0  18   72.30   23.68
  12   0  19   52.21   15.90
  12   0  20   64.66   16.34
  12   0  21  175.21   19.59
  12   0  22   61.04   17.35
  12   0  23   48.43   17.41
  12   0  24  135.93   20.78
  12   0  25  184.02   22.31
  12   0  26  283.16   37.60
  12   0  27   83.00   20.89
  12   0  28   71.29   21.90
  12   0  29  195.24   25.25
  12   0  30   81.79   23.08
  12   0  31   48.78   23.13
  12   0  32   48.30   36.24
  12  -2 -36  110.27   39.89
 -12  -2  36   62.26   18.02
  12  -2 -35   74.97   38.26
 -12  -2  35   54.67   17.46
  12  -2 -34  224.31   27.71
 -12  -2  34  230.06   31.07
  12  -2 -33  120.38   24.63
 -12  -2  33  105.78   17.59
  12  -2 -32  284.26   28.42
 -12  -2  32  275.22   21.49
  12  -2 -31   34.20   21.58
 -12  -2  31   46.98   24.23
  12  -2 -30   69.43   20.56
 -12  -2  30   29.12   14.78
  12  -2 -29   53.16   20.67
 -12  -2  29   34.02   14.74
  12  -2 -28   35.47   30.33
 -12  -2  28   12.58   13.78
  12  -2 -27  158.69   33.06
 -12  -2  27  133.92   24.90
  12  -2 -26  132.15   21.44
 -12  -2  26  134.34   15.96
  12  -2 -25  347.37   25.52
 -12  -2  25  387.95   20.44
  12  -2 -24  357.38   25.12
 -12  -2  24  369.19   28.47
  12  -2 -23   60.37   18.48
  12   2 -23   56.22    6.95
 -12  -2  23   46.72   13.73
  12  -2 -22 1232.11   43.80
  12   2 -22 1242.01   25.22
 -12  -2  22 1228.31   35.80
  12  -2 -21  786.63   33.07
  12   2 -21  793.11   18.10
 -12  -2  21  763.85   26.42
  12  -2 -20  201.19   20.78
  12   2 -20  244.02   14.42
 -12  -2  20  247.15   23.31
  12  -2 -19    6.17   15.57
  12   2 -19   18.65   12.21
 -12  -2  19   33.99   11.50
  12  -2 -18  474.35   25.47
  12   2 -18  510.67   15.51
 -12  -2  18  482.06   19.92
  12  -2 -17  531.90   24.88
  12   2 -17  509.75   16.02
 -12  -2  17  477.19   27.85
  12  -2 -16 3320.35   99.44
  12   2 -16 3674.86   86.87
 -12  -2  16 3526.14   89.51
  12  -2 -15 1169.50   38.39
  12   2 -15 1258.63   37.31
 -12  -2  15 1265.46   33.69
  12  -2 -14 3201.42   88.85
  12   2 -14 3235.76   87.40
  12  -2 -14 3311.76   59.23
 -12  -2  14 3154.35   78.65
  12  -2 -13   27.43    3.60
  12  -2 -13   41.75   13.49
  12   2 -13   19.66    9.86
 -12   2  13   23.68    2.48
 -12  -2  13   43.11   16.64
  12  -2 -12 2597.42   47.99
  12  -2 -12 2376.80   65.55
  12   2 -12 2448.01   60.17
 -12   2  12 2752.65   45.10
 -12  -2  12 2570.94   60.97
  12  -2 -11  286.04   16.02
  12   2 -11  263.98   14.01
  12  -2 -11  255.38    7.59
 -12  -2  11  240.44   13.50
  12  -2 -10 1429.65   46.64
  12  -2 -10 1387.05   26.26
  12   2 -10 1391.30   34.88
 -12   2  10 1404.69   22.68
 -12  -2  10 1344.17   32.14
  12  -2  -9   -8.50   11.46
  12  -2  -9   13.44    8.41
  12   2  -9   29.35    9.84
 -12   2   9    6.12    4.04
 -12  -2   9    7.47    8.84
  12  -2  -8 1469.10   32.72
  12  -2  -8 1402.52   37.31
  12   2  -8 1395.74   35.85
 -12   2   8 1396.43   27.45
 -12  -2   8 1371.91   32.34
  12  -2  -7 2195.21   55.92
  12  -2  -7 2197.53   45.14
  12   2  -7 2162.87   53.93
 -12   2   7 2278.44   46.71
 -12  -2   7 2159.92   49.38
  12  -2  -6 4682.34  111.17
  12  -2  -6 4768.26  126.08
  12   2  -6 4458.54  133.17
 -12   2   6 4627.72  108.95
 -12  -2   6 4520.34  121.59
  12  -2  -5  375.81   15.10
  12   2  -5  334.44   16.45
 -12   2   5  341.31   10.09
 -12  -2   5  311.00   13.00
  12  -2  -4  544.91   18.38
  12   2  -4  552.04   20.11
 -12   2   4  570.15   13.62
 -12  -2   4  548.89   16.06
  12  -2  -3  544.08   17.27
  12   2  -3  546.68   20.29
 -12   2   3  560.49   13.86
 -12  -2   3  543.82   14.85
  12  -2  -2 2299.57   53.27
  12   2  -2 2299.03   59.14
 -12   2   2 2272.01   47.63
 -12  -2   2 2372.90   56.50
  12  -2  -1 1050.16   25.21
  12   2  -1 1029.90   29.62
 -12   2   1 1052.97   28.23
 -12  -2   1 1021.06   23.28
  12  -2   0  717.98   19.31
  12   2   0  769.23   33.68
 -12   2   0  756.04   23.44
 -12  -2   0  728.79   17.81
  12  -2   1  667.01   21.54
  12   2   1  601.13   21.87
 -12   2  -1  601.86   20.69
 -12  -2  -1  593.32   15.22
  12  -2   2  334.36   11.80
  12   2   2  333.88   17.22
 -12   2  -2  308.30   12.13
 -12  -2  -2  354.29   14.94
  12  -2   3  223.84    9.77
  12   2   3  224.33   15.39
 -12   2  -3  215.87   10.80
 -12  -2  -3  232.29    9.33
  12  -2   4   13.61    6.77
  12   2   4   20.11   12.07
 -12   2  -4   23.00    8.28
 -12  -2  -4   18.22    6.55
  12  -2   5  472.35   11.88
  12  -2   5  427.59   12.32
  12   2   5  404.15   20.19
 -12   2  -5  411.12   14.95
 -12  -2  -5  449.95   12.35
  12  -2   6  605.33   14.39
  12   2   6  578.36   24.25
 -12   2  -6  583.76   18.41
 -12  -2  -6  629.93   14.84
  12  -2   7  125.47    4.82
  12  -2   7   99.95    7.11
  12   2   7  115.25   15.74
 -12   2  -7  124.33   11.24
  12  -2   8 1464.32   25.50
  12  -2   8 1318.50   25.73
  12   2   8 1377.71   42.84
 -12   2  -8 1288.88   42.34
 -12  -2  -8 1392.12   32.73
  12  -2   9  334.95   12.17
  12   2   9  377.62   21.96
  12  -2   9  360.40    8.73
 -12   2  -9  324.60   23.45
 -12  -2  -9  354.67   10.62
  12  -2  10  434.54    8.99
  12  -2  10  389.23   12.08
  12   2  10  427.84   33.54
 -12   2 -10  394.96   17.10
 -12  -2 -10  387.31   10.97
  12  -2  11 1235.37   20.75
  12   2  11 1363.80   43.57
 -12   2 -11 1311.34   35.51
 -12  -2 -11 1312.14   25.70
  12   2  12  103.82   17.77
 -12   2 -12   64.11   13.05
 -12  -2 -12   62.30    6.26
  12   2  13  543.31   28.02
 -12   2 -13  538.20   21.46
 -12  -2 -13  542.94   12.40
  12   2  14  120.70   19.84
 -12   2 -14  162.67   22.43
 -12  -2 -14  130.43    6.70
  12   2  15  358.13   26.28
 -12   2 -15  404.73   29.26
 -12  -2 -15  365.80    9.44
  12   2  16  680.24   33.58
 -12   2 -16  618.36   25.31
  12   2  17   93.18   21.09
 -12   2 -17   58.96   15.31
  12   2  18  554.85   31.01
 -12   2 -18  488.35   24.60
  12   2  19  364.18   28.18
 -12   2 -19  351.07   21.80
  12   2  20  387.04   29.31
 -12   2 -20  379.94   35.05
  12   2  21  178.67   24.44
 -12   2 -21  153.05   20.02
  12   2  22  239.51   26.90
 -12   2 -22  244.83   21.48
  12   2  23   97.03   25.20
 -12   2 -23  121.53   19.85
  12   2  24  155.94   26.79
 -12   2 -24  182.62   20.66
  12   2  25   70.56   25.63
 -12   2 -25   93.85   31.08
  12   2  26  120.35   27.56
 -12   2 -26  133.91   21.78
  12   2  27  100.03   27.70
 -12   2 -27  119.99   22.01
  12   2  28  266.30   33.95
 -12   2 -28  304.36   26.49
  12   2  29    6.73   26.03
 -12   2 -29   28.34   31.78
  12   2  30  139.57   30.20
 -12   2 -30   78.75   24.74
  12  -4 -31  152.71   32.52
 -12  -4  31  133.66   21.13
  12  -4 -30   25.33   28.03
 -12  -4  30   13.18   17.26
  12  -4 -29   74.21   26.50
 -12  -4  29   36.46   17.59
  12  -4 -28   96.04   28.40
 -12  -4  28   74.42   18.37
  12  -4 -27  400.20   38.33
 -12  -4  27  468.16   25.43
  12  -4 -26  472.87   37.42
 -12  -4  26  453.92   25.72
  12  -4 -25  219.17   29.76
  12   4 -25  189.39   17.60
 -12  -4  25  160.02   19.91
  12  -4 -24  556.28   37.83
  12   4 -24  527.99   25.01
 -12  -4  24  500.14   26.03
  12  -4 -23  119.46   27.14
  12   4 -23  146.30   24.98
 -12  -4  23  119.40   17.72
  12  -4 -22  441.20   35.52
  12   4 -22  478.55   24.39
 -12  -4  22  449.51   23.44
  12  -4 -21  508.62   34.87
  12   4 -21  450.09   25.02
 -12  -4  21  445.54   35.90
  12  -4 -20  770.33   41.74
  12   4 -20  790.35   45.12
 -12  -4  20  739.81   30.90
  12  -4 -19  163.23   26.52
  12   4 -19  184.45   19.47
 -12  -4  19  153.38   17.90
  12  -4 -18   92.89   22.91
  12   4 -18   68.36   17.38
 -12  -4  18   88.26   24.87
  12  -4 -17  501.65   32.98
  12   4 -17  552.53   27.25
 -12  -4  17  513.86   24.50
  12  -4 -16   91.94   33.93
  12   4 -16   87.34   17.94
 -12  -4  16   91.64   16.53
  12   4 -15   95.10   18.43
  12  -4 -15  121.86   34.72
 -12   4  15  119.09    9.64
 -12  -4  15   68.32   25.20
  12  -4 -14 1624.78   57.69
  12   4 -14 1634.21   52.69
 -12   4  14 1550.68   36.49
 -12  -4  14 1631.71   48.32
  12  -4 -13  955.46   40.68
  12   4 -13  898.90   37.67
 -12   4  13  962.96   25.03
 -12  -4  13 1032.88   35.02
  12  -4 -12  977.74   40.85
  12   4 -12  964.00   39.25
 -12   4  12 1044.80   34.28
 -12  -4  12  940.67   32.61
  12  -4 -11  264.52   24.55
  12   4 -11  301.97   23.48
 -12   4  11  293.56   19.63
 -12  -4  11  327.25   19.65
  12  -4 -10   73.27   28.79
  12   4 -10   79.66   18.89
 -12   4  10   86.81   10.59
 -12  -4  10   71.31   14.92
  12  -4  -9  649.48   30.87
  12   4  -9  607.08   30.75
 -12   4   9  632.53   19.92
 -12  -4   9  697.78   26.10
  12  -4  -8  150.07   19.44
  12   4  -8  143.00   31.68
 -12   4   8  142.68   11.98
 -12  -4   8  147.31   24.68
  12   4  -7  158.27   21.82
  12  -4  -7  163.02   19.58
 -12   4   7  146.58   12.98
 -12  -4   7  146.25   16.29
  12  -4  -6 1500.66   63.56
  12   4  -6 1442.11   69.84
 -12   4   6 1449.61   45.84
 -12  -4   6 1539.80   43.29
  12  -4  -5  352.67   22.99
  12   4  -5  351.98   26.54
 -12   4   5  323.31   16.43
 -12  -4   5  375.23   19.57
  12  -4  -4  766.56   31.46
  12   4  -4  870.83   52.63
 -12   4   4  812.49   24.98
 -12  -4   4  811.25   28.30
  12   4  -3  109.61   20.57
  12  -4  -3  130.01   26.37
 -12   4   3   94.70   12.74
 -12  -4   3  127.53   14.69
  12  -4  -2  295.37   20.59
  12   4  -2  335.51   38.42
 -12   4   2  328.73   24.56
 -12  -4   2  278.08   17.75
  12  -4  -1  556.84   34.50
  12   4  -1  489.35   30.89
 -12   4   1  494.77   20.24
 -12  -4   1  502.19   30.09
  12  -4   0 1499.86   45.40
  12   4   0 1473.26   55.32
 -12   4   0 1491.28   41.08
 -12  -4   0 1511.63   42.58
  12   4   1  404.09   29.51
  12  -4   1  465.80   31.81
 -12   4  -1  403.30   20.13
 -12  -4  -1  428.49   20.80
  12  -4   2 1111.74   36.68
  12   4   2 1123.62   48.14
 -12   4  -2 1235.89   35.82
 -12  -4  -2 1193.59   35.66
  12  -4   3  929.46   42.31
  12   4   3  980.03   59.93
 -12   4  -3  933.25   40.46
 -12  -4  -3  896.03   38.93
  12  -4   4   89.30   14.25
  12   4   4   85.10   21.88
 -12   4  -4   70.48   14.45
 -12  -4  -4   86.69   13.87
  12   4   5   60.72   22.11
  12  -4   5   51.56   13.24
 -12   4  -5   44.57   13.77
 -12  -4  -5   57.35   13.38
  12  -4   6   66.43   19.86
  12   4   6   52.67   22.05
 -12   4  -6   66.02   14.60
 -12  -4  -6   32.50   13.27
  12  -4   7  671.84   23.55
  12   4   7  660.62   36.99
 -12   4  -7  727.67   37.59
 -12  -4  -7  617.66   23.95
  12  -4   8 1354.16   37.27
  12   4   8 1319.01   55.96
 -12   4  -8 1341.29   41.97
 -12  -4  -8 1373.66   51.96
  12   4   9  581.22   37.71
  12  -4   9  575.40   20.94
 -12   4  -9  584.62   25.56
 -12  -4  -9  603.55   24.18
  12  -4  10  433.54   17.91
  12   4  10  481.72   35.29
 -12   4 -10  472.04   23.79
 -12  -4 -10  461.63   21.59
  12  -4  11  386.43   16.98
  12   4  11  430.16   49.64
 -12   4 -11  382.85   33.81
 -12  -4 -11  380.72   20.32
  12  -4  12  403.22   16.77
  12   4  12  455.88   34.75
 -12   4 -12  423.48   23.80
 -12  -4 -12  413.01   20.60
  12   4  13  809.25   45.27
 -12   4 -13  785.80   31.78
 -12  -4 -13  829.52   28.86
  12   4  14  116.33   28.36
 -12  -4 -14  138.10   22.42
 -12   4 -14  137.90   19.02
  12   4  15   19.30   25.33
 -12   4 -15   -3.22   16.64
 -12  -4 -15   36.31   19.64
  12   4  16  395.15   37.59
 -12   4 -16  396.09   25.02
  12   4  17   87.23   45.31
 -12   4 -17   92.60   19.48
  12   4  18   -0.82   41.85
 -12   4 -18   47.79   18.91
  12   4  19   91.21   28.62
 -12   4 -19   38.78   19.96
  12   4  20  206.08   33.85
 -12   4 -20  194.66   35.09
  12   4  21  388.43   38.63
 -12   4 -21  325.65   27.22
  12   4  22  277.96   36.87
 -12   4 -22  250.56   25.58
  12   4  23  204.05   34.38
 -12   4 -23  151.80   24.35
  12   4  24   59.72   32.55
 -12   4 -24   67.08   33.60
  12   4  25   73.86   33.24
 -12   4 -25   65.56   22.55
  12   4  26  214.46   36.44
 -12   4 -26  142.42   25.43
  12  -6 -22   72.72   38.18
  12   6 -22  152.12   41.22
 -12  -6  22  108.31   23.45
  12  -6 -21  206.69   37.43
  12   6 -21  174.33   29.46
 -12  -6  21  149.47   24.43
  12  -6 -20  157.13   36.13
  12   6 -20  177.13   44.22
 -12  -6  20  129.91   37.07
  12  -6 -19  569.55   49.29
  12   6 -19  587.14   40.74
 -12  -6  19  579.40   33.94
  12  -6 -18  264.86   38.06
  12   6 -18  207.55   31.02
 -12  -6  18  234.99   26.38
  12  -6 -17   35.86   48.80
  12   6 -17   19.16   26.88
 -12  -6  17  123.71   32.64
  12  -6 -16   34.02   44.99
  12   6 -16  -14.95   25.57
 -12  -6  16   25.51   20.26
  12  -6 -15   52.92   29.20
  12   6 -15    1.91   26.13
 -12  -6  15   36.86   20.90
  12  -6 -14  111.55   31.98
  12   6 -14   88.33   28.93
 -12  -6  14  112.59   22.42
  12  -6 -13  795.54   49.92
  12   6 -13  816.95   49.31
 -12  -6  13  873.14   57.03
  12  -6 -12  217.19   34.53
  12   6 -12  228.97   32.92
 -12   6  12  223.97   22.99
 -12  -6  12  250.80   26.32
  12  -6 -11  252.94   47.69
  12   6 -11   96.87   31.66
 -12   6  11  190.80   21.44
 -12  -6  11  192.24   24.20
  12  -6 -10  238.06   33.77
  12   6 -10  214.11   33.34
 -12   6  10  255.44   23.07
 -12  -6  10  239.97   25.20
  12  -6  -9  110.25   29.72
  12   6  -9   40.41   46.07
 -12   6   9  152.79   30.99
 -12  -6   9   60.48   35.54
  12  -6  -8  222.04   32.96
  12   6  -8  305.99   35.15
 -12   6   8  271.54   22.53
 -12  -6   8  238.60   25.14
  12  -6  -7  141.27   29.69
  12   6  -7  164.65   32.68
 -12   6   7  174.78   21.26
 -12  -6   7  184.97   22.29
  12  -6  -6  142.15   29.76
  12   6  -6  183.77   33.24
 -12   6   6  190.38   21.81
 -12  -6   6  138.42   23.00
  12  -6  -5  373.18   34.75
  12   6  -5  378.47   39.82
 -12   6   5  417.25   26.44
 -12  -6   5  395.32   43.92
  12  -6  -4   68.49   26.06
  12   6  -4   98.93   47.63
 -12   6   4   89.63   31.32
 -12  -6   4  122.06   22.06
  12  -6  -3  305.08   44.78
  12   6  -3  293.98   36.27
 -12   6   3  249.46   34.99
 -12  -6   3  272.78   26.34
  12  -6  -2   17.21   22.69
  12   6  -2   -0.51   29.23
 -12   6   2   12.57   17.94
 -12  -6   2    8.43   19.69
  12  -6  -1  554.01   36.18
  12   6  -1  587.27   68.57
 -12   6   1  586.95   30.88
 -12  -6   1  678.85   50.09
  12  -6   0  246.16   43.85
  12   6   0  354.54   39.03
 -12   6   0  284.27   25.59
 -12  -6   0  337.94   27.82
  12  -6   1  600.78   36.13
  12   6   1  649.89   48.78
 -12   6  -1  608.34   47.58
 -12  -6  -1  583.90   34.43
  12  -6   2  199.11   39.37
  12   6   2  199.45   37.52
 -12   6  -2  215.37   23.46
 -12  -6  -2  208.47   24.90
  12  -6   3   22.41   21.89
  12   6   3   70.10   32.14
 -12   6  -3   75.24   20.25
 -12  -6  -3   71.23   20.84
  12  -6   4   97.78   23.55
  12   6   4  172.36   34.46
 -12   6  -4   88.29   21.34
 -12  -6  -4  152.15   34.15
  12  -6   5  390.48   29.32
  12   6   5  460.16   44.34
 -12   6  -5  438.00   29.61
 -12  -6  -5  417.58   30.41
  12  -6   6  216.75   25.45
  12   6   6  258.00   60.81
 -12   6  -6  269.08   37.49
 -12  -6  -6  224.02   26.52
  12  -6   7   94.54   22.22
  12   6   7  132.18   37.25
 -12   6  -7  141.71   22.66
 -12  -6  -7  150.21   23.32
  12  -6   8  164.69   22.08
  12   6   8  192.63   37.65
 -12   6  -8  141.92   24.05
 -12  -6  -8  168.82   24.06
  12  -6   9  334.11   26.29
  12   6   9  340.17   43.53
 -12   6  -9  307.64   28.50
 -12  -6  -9  303.15   28.06
  12   6  10   34.62   34.65
 -12  -6 -10   16.03   20.94
  12   6  11  116.10   56.37
 -12   6 -11   80.35   23.53
  12   6  12   79.36   38.00
 -12   6 -12   87.84   23.97
 -12  -6 -12   73.77   36.62
  12   6  13  139.41   40.92
 -12   6 -13  144.04   25.97
 -12  -6 -13  147.79   38.51
  12   6  14  244.31   44.52
 -12   6 -14  313.49   45.21
 -12  -6 -14  246.58   27.69
  12   6  15  157.43   44.80
 -12   6 -15  236.29   27.72
 -12  -6 -15  206.20   27.26
  12   6  16  195.15   42.40
 -12   6 -16  123.58   26.83
 -12  -6 -16  130.42   25.59
  13  -1 -36   73.11   36.90
 -13  -1  36   31.51   17.44
  13  -1 -35  238.54   28.01
 -13  -1  35  285.05   33.06
  13  -1 -34   23.79   21.58
 -13  -1  34   24.81   16.17
  13  -1 -33  149.24   24.76
 -13  -1  33  185.01   18.88
  13  -1 -32  149.79   23.45
 -13  -1  32  131.06   17.63
  13  -1 -31  111.27   22.11
 -13  -1  31   91.89   25.68
  13  -1 -30   94.45   33.04
 -13  -1  30  123.09   16.67
  13  -1 -29  100.85   20.51
 -13  -1  29  109.93   15.90
  13  -1 -28  190.58   21.47
 -13  -1  28  188.98   17.40
  13  -1 -27  469.14   27.68
 -13  -1  27  431.18   32.40
  13  -1 -26  370.73   25.86
 -13  -1  26  406.51   21.01
  13  -1 -25  219.46   22.27
 -13  -1  25  261.61   18.60
  13  -1 -24  617.20   30.45
 -13  -1  24  652.27   25.13
 -13   1  23  -10.92   14.16
 -13   1  22  385.98   20.91
 -13  -1  22  431.90   28.77
 -13   1  21  585.55   24.32
 -13  -1  21  615.60   22.62
  13   1 -20  199.30    4.18
 -13   1  20  231.03   16.79
 -13  -1  20  204.29   15.41
  13   1 -19 1759.48   28.66
 -13   1  19 1733.61   46.94
 -13  -1  19 1724.15   44.98
  13   1 -18  110.35    4.51
 -13   1  18  102.42   14.42
 -13  -1  18  122.64   20.43
  13   1 -17  132.93    5.51
 -13   1  17  136.06   14.11
 -13  -1  17  145.10   13.09
 -13  -1  17  126.52    4.10
  13   1 -16  839.55   18.97
 -13  -1  16  856.46   25.52
 -13   1  16  819.01   26.19
 -13  -1  16  825.26   14.79
  13   1 -15 3037.56   64.84
 -13   1  15 2987.44   76.30
 -13  -1  15 3044.96   74.95
 -13  -1  15 2965.95   56.46
  13   1 -14 1090.69   26.02
 -13   1  14 1112.84   30.52
 -13  -1  14 1169.69   29.92
 -13  -1  14 1075.25   20.03
  13   1 -13  516.02   13.07
 -13   1  13  553.01   19.16
 -13  -1  13  515.54   24.33
 -13  -1  13  509.11   11.97
  13  -1 -12  236.24    5.71
  13   1 -12  252.26    9.50
  13  -1 -12  235.44    5.36
 -13   1  12  261.33   14.08
 -13  -1  12  282.09   12.87
 -13  -1  12  232.92    6.52
  13  -1 -11 2283.82   40.53
  13  -1 -11 2336.33   37.86
  13   1 -11 2405.72   55.10
 -13   1  11 2326.36   55.13
 -13  -1  11 2382.20   53.80
 -13  -1  11 2291.02   42.05
  13  -1 -10  743.09   12.15
  13   1 -10  756.56   17.67
  13  -1 -10  712.94   14.24
 -13   1  10  695.77   20.41
 -13  -1  10  724.56   19.70
 -13  -1  10  734.47   13.93
  13  -1  -9 1723.61   29.79
  13  -1  -9 1842.61   30.82
  13   1  -9 1782.38   38.26
 -13   1   9 1844.69   41.45
 -13  -1   9 1854.06   40.34
  13   1  -8  200.33   10.21
  13  -1  -8  184.11    6.61
  13  -1  -8  206.55    6.40
 -13   1   8  195.96   11.62
 -13  -1   8  199.89   10.74
  13  -1  -7 3859.82   79.90
  13  -1  -7 3812.36   78.80
  13   1  -7 3925.92   93.55
 -13   1   7 3843.77   91.88
 -13  -1   7 3734.01   94.81
  13  -1  -6  317.62    8.44
  13   1  -6  306.12   11.80
 -13   1   6  264.83   11.72
 -13  -1   6  294.78   11.30
  13   1  -5 1172.73   27.32
  13  -1  -5 1315.68   24.24
 -13   1   5 1214.51   22.39
 -13  -1   5 1184.55   25.68
  13  -1  -4  181.47   10.38
  13   1  -4  190.72   15.13
 -13   1   4  200.32    7.81
 -13  -1   4  194.45    8.94
  13  -1  -3    6.55    7.49
  13   1  -3   20.57    8.08
 -13   1   3   13.71    5.85
 -13  -1   3    4.79    6.16
  13  -1  -2 1415.32   30.41
  13   1  -2 1344.70   32.15
 -13   1   2 1310.07   32.60
 -13  -1   2 1332.20   27.50
  13   1  -1 3042.76   82.40
  13  -1  -1 3056.68   73.70
 -13   1   1 3004.06   64.94
 -13  -1   1 2969.29   62.85
  13  -1   0 1318.94   27.82
  13   1   0 1269.39   32.19
 -13   1   0 1291.60   28.20
 -13  -1   0 1281.03   25.64
  13   1   1 1088.06   28.00
  13  -1   1 1056.57   27.06
 -13   1  -1 1049.40   23.92
 -13  -1  -1 1037.54   20.53
  13  -1   2  492.69   10.04
  13  -1   2  452.82   12.09
  13   1   2  456.93   17.04
 -13   1  -2  437.19   14.19
 -13  -1  -2  439.91   14.36
  13  -1   3 1722.69   29.21
  13  -1   3 1663.81   32.23
  13   1   3 1609.79   41.64
 -13   1  -3 1604.10   36.08
 -13  -1  -3 1591.53   33.46
  13  -1   4 1240.95   20.48
  13  -1   4 1252.37   27.16
  13   1   4 1196.47   33.02
 -13   1  -4 1132.44   28.05
 -13  -1  -4 1201.00   25.30
  13  -1   5  837.74   13.97
  13  -1   5  832.97   19.41
  13   1   5  865.06   34.21
  13   1   5  771.38   20.73
 -13   1  -5  823.82   22.70
 -13  -1  -5  790.70   15.26
  13  -1   6  960.49   15.27
  13  -1   6  945.56   17.39
  13   1   6  934.00   23.29
  13   1   6  935.22   29.08
 -13   1  -6  922.41   25.05
 -13  -1  -6  926.56   16.77
  13  -1   7 1918.64   30.52
  13  -1   7 1805.96   35.24
  13   1   7 1934.74   51.72
  13   1   7 1837.15   36.29
 -13   1  -7 1907.36   45.73
 -13  -1  -7 1924.19   33.44
  13  -1   8 1114.55   18.12
  13  -1   8 1119.89   18.67
  13   1   8 1131.40   25.06
  13   1   8 1204.09   35.84
 -13   1  -8 1207.22   31.08
 -13  -1  -8 1150.79   19.18
  13  -1   9   58.51    3.33
  13  -1   9   56.00    4.71
  13   1   9   74.47   14.05
  13   1   9   56.03    5.36
 -13   1  -9   61.01   11.64
 -13  -1  -9   56.00    5.82
  13   1  10  194.35    6.72
  13   1  10  212.47   17.15
 -13   1 -10  204.82   14.12
 -13  -1 -10  199.23    5.09
  13   1  11   49.53   22.25
  13   1  11   31.71    4.16
 -13   1 -11   33.25   11.93
 -13  -1 -11   28.03    4.34
  13   1  12  370.48   31.28
 -13  -1 -12  346.00    6.94
 -13   1 -12  371.73   18.20
  13   1  13 1348.34   43.38
 -13   1 -13 1389.76   39.80
  13   1  14  122.80   18.91
 -13   1 -14  159.78   15.59
  13   1  15 1050.87   38.28
 -13   1 -15 1074.94   34.22
  13   1  16  291.52   22.48
 -13   1 -16  286.49   28.68
  13   1  17  119.27   19.42
 -13   1 -17  144.09   26.60
  13   1  18   19.33   17.00
 -13   1 -18   -8.95   15.21
  13   1  19  109.16   20.05
 -13   1 -19  108.40   17.20
  13   1  20  360.64   26.21
 -13   1 -20  367.09   23.65
  13   1  21  336.37   40.18
 -13   1 -21  351.05   24.18
  13   1  22  145.95   34.49
 -13   1 -22  165.12   20.18
  13   1  23   67.10   32.62
 -13   1 -23   34.88   18.54
  13   1  24  310.77   37.12
 -13   1 -24   31.57   19.56
  13  -1  25  237.27   24.75
  13   1  25  202.02   26.88
  13  -1  26   43.52   21.07
  13   1  26   79.05   22.81
  13  -1  27  179.45   24.70
  13   1  27  182.46   28.46
  13  -1  28   53.00   21.56
  13   1  28   61.98   24.62
  13  -1  29   93.74   22.63
  13   1  29   41.60   25.88
  13  -1  30   39.07   35.37
  13   1  30   24.27   25.69
  13  -3 -33  196.02   31.93
 -13  -3  33  208.48   21.89
  13  -3 -32   52.09   27.43
 -13  -3  32   86.18   29.14
  13  -3 -31   94.77   26.04
 -13  -3  31   57.65   18.38
  13  -3 -30   42.10   23.98
 -13  -3  30   17.83   16.76
  13  -3 -29  145.87   29.80
 -13  -3  29  251.66   31.67
  13  -3 -28  297.53   31.78
 -13  -3  28  300.48   21.71
  13  -3 -27  394.85   32.37
 -13  -3  27  386.47   23.82
  13  -3 -26   24.35   36.28
 -13  -3  26   69.67   15.50
  13  -3 -25   53.68   36.21
 -13  -3  25   86.23   15.81
  13  -3 -24  216.00   39.78
 -13  -3  24  215.40   17.95
  13  -3 -23   60.56   31.98
  13   3 -23    8.54   10.45
 -13  -3  23   11.40   14.12
  13  -3 -22  262.81   40.48
  13   3 -22  299.97   15.40
 -13  -3  22  246.79   27.76
  13   3 -21  260.51   22.81
  13  -3 -21  192.26   37.63
 -13  -3  21  238.34   18.37
  13  -3 -20  913.40   53.57
  13   3 -20  821.06   35.27
 -13  -3  20  845.82   29.94
  13  -3 -19  423.47   41.85
  13   3 -19  426.88   27.35
 -13  -3  19  411.02   30.61
  13  -3 -18  886.44   38.08
  13   3 -18  866.89   27.67
 -13  -3  18  913.55   29.44
  13   3 -17   47.45   13.22
  13  -3 -17   47.71   19.09
 -13  -3  17   77.27   14.04
  13  -3 -16   45.79   18.50
  13   3 -16   57.65   13.14
 -13  -3  16   39.18   12.90
  13  -3 -15  464.68   25.50
  13   3 -15  452.39   20.68
 -13   3  15  449.21   11.96
 -13  -3  15  430.28   28.57
  13   3 -14  189.90   16.88
  13  -3 -14  190.37   20.56
 -13   3  14  189.76    6.73
 -13  -3  14  188.72   15.81
  13  -3 -13  464.82   25.19
  13   3 -13  429.84   31.44
 -13   3  13  446.66   10.50
 -13  -3  13  505.64   20.10
  13  -3 -12   89.77   16.90
  13   3 -12  117.52   23.26
 -13   3  12  104.29    6.39
 -13  -3  12   72.44   19.73
  13  -3 -11   48.91   16.19
  13   3 -11   56.25   14.60
 -13   3  11   66.06    6.47
 -13  -3  11   65.68   12.66
  13  -3 -10  296.09   30.48
  13   3 -10  349.37   20.27
 -13   3  10  315.69   10.32
 -13  -3  10  323.20   16.62
  13  -3  -9  478.97   23.29
  13   3  -9  398.56   22.28
 -13   3   9  432.10   12.40
 -13  -3   9  412.29   18.72
  13   3  -8  325.43   21.37
  13  -3  -8  376.13   21.56
 -13   3   8  333.72   12.00
 -13  -3   8  403.19   26.00
  13  -3  -7 6139.62  196.40
  13   3  -7 6292.03  206.94
 -13   3   7 6209.58  165.86
 -13  -3   7 6245.37  183.31
  13  -3  -6 2577.11   85.28
  13   3  -6 2412.36   72.93
 -13   3   6 2394.24   54.22
 -13  -3   6 2447.08   62.87
  13  -3  -5  762.88   27.49
  13   3  -5  741.59   30.81
 -13   3   5  746.48   19.58
 -13  -3   5  688.95   23.25
  13  -3  -4   56.63   13.25
  13   3  -4   51.78   15.86
 -13   3   4   38.69    8.76
 -13  -3   4   73.55   17.69
  13  -3  -3  315.25   18.11
  13   3  -3  295.77   22.02
 -13   3   3  334.38   13.48
 -13  -3   3  324.27   15.37
  13  -3  -2   44.35   12.65
  13   3  -2   61.62   16.19
 -13   3   2   54.24    9.35
 -13  -3   2   55.84   10.73
  13  -3  -1  328.30   25.27
  13   3  -1  321.82   22.21
 -13   3   1  303.11   20.25
 -13  -3   1  335.20   14.96
  13  -3   0  272.49   15.44
  13   3   0  232.38   21.37
 -13   3   0  247.51   13.28
  13  -3   1 2298.39   69.08
  13   3   1 2271.19   70.59
 -13   3  -1 2291.67   55.31
 -13  -3  -1 2304.61   56.67
  13  -3   2  500.49   18.54
  13   3   2  425.42   26.31
 -13   3  -2  446.32   17.92
 -13  -3  -2  479.02   17.76
  13  -3   3   36.55   11.38
  13   3   3   51.36   17.91
 -13   3  -3   49.48   11.39
 -13  -3  -3   58.09   10.23
  13  -3   4  313.24   15.23
  13   3   4  324.08   24.54
 -13   3  -4  359.84   16.43
 -13  -3  -4  306.67   14.38
  13  -3   5 1087.34   35.29
  13   3   5 1086.49   40.93
 -13   3  -5 1077.64   40.06
 -13  -3  -5 1080.41   35.77
  13  -3   6  402.40   21.99
  13   3   6  455.34   26.26
 -13   3  -6  431.23   18.39
 -13  -3  -6  395.57   15.44
  13  -3   7  280.37   18.99
  13   3   7  288.91   24.65
 -13   3  -7  278.86   16.89
 -13  -3  -7  299.13   13.30
  13  -3   8   53.31   13.44
  13   3   8   74.40   29.52
 -13   3  -8   51.59   12.80
 -13  -3  -8   28.55    9.38
  13  -3   9  432.17   20.09
  13   3   9  451.62   27.34
 -13   3  -9  445.55   20.84
 -13  -3  -9  439.12   15.77
  13  -3  10  381.82   12.97
  13   3  10  358.68   27.17
 -13   3 -10  396.38   19.67
 -13  -3 -10  406.48   20.36
  13  -3  11  123.99    8.44
  13   3  11  141.90   22.14
 -13   3 -11  135.87   23.37
 -13  -3 -11  121.53   16.54
  13   3  12  430.81   29.77
 -13   3 -12  412.16   21.12
 -13  -3 -12  417.56   21.83
  13   3  13    6.07   22.41
 -13   3 -13   69.29   14.90
 -13  -3 -13   54.79    9.74
  13   3  14  566.10   50.93
 -13   3 -14  560.38   24.96
 -13  -3 -14  567.14   17.65
  13   3  15  102.90   36.13
 -13   3 -15   84.33   16.16
 -13  -3 -15   70.09    9.83
  13   3  16  370.94   30.38
 -13   3 -16  338.85   32.67
  13   3  17   14.40   22.14
 -13   3 -17   16.98   15.77
  13   3  18   73.95   25.42
 -13   3 -18   85.96   17.77
  13   3  19  280.51   31.69
 -13   3 -19  326.00   23.18
  13   3  20  245.63   30.49
 -13   3 -20  282.17   22.90
  13   3  21  143.89   29.10
 -13   3 -21  140.50   32.23
  13   3  22  113.59   30.34
 -13   3 -22  149.41   21.26
  13   3  23   97.25   28.73
 -13   3 -23   76.94   20.27
  13   3  24  190.97   33.22
 -13   3 -24  188.55   23.42
  13   3  25   67.46   28.43
 -13   3 -25   34.33   31.72
  13   3  26   58.65   30.91
 -13   3 -26   82.70   22.28
  13   3  27  134.23   33.70
 -13   3 -27  120.98   24.89
  13  -5 -26  373.01   43.33
 -13  -5  26  373.62   27.55
  13  -5 -25   -0.54   31.60
 -13  -5  25   36.18   19.04
  13  -5 -24   31.21   30.61
 -13  -5  24   20.27   18.45
  13  -5 -23    8.16   31.98
  13   5 -23   69.66   20.48
 -13  -5  23   55.32   19.71
  13  -5 -22   -0.79   29.56
  13   5 -22   42.50   20.55
 -13  -5  22   34.95   19.08
  13  -5 -21  450.16   40.70
  13   5 -21  447.21   30.62
 -13  -5  21  452.02   27.49
  13  -5 -20  515.14   43.24
  13   5 -20  536.66   33.85
 -13  -5  20  556.22   44.02
  13  -5 -19 1188.13   59.65
  13   5 -19 1230.05   67.35
 -13  -5  19 1070.23   42.91
  13  -5 -18   24.49   28.07
  13   5 -18   74.97   21.60
 -13  -5  18   54.14   18.90
  13  -5 -17   83.15   29.36
  13   5 -17  106.58   23.41
 -13  -5  17   89.22   29.96
  13  -5 -16  184.61   45.52
  13   5 -16  182.76   25.52
 -13  -5  16  188.47   21.33
  13  -5 -15   39.02   40.23
  13   5 -15   64.29   22.64
 -13  -5  15   70.06   18.77
  13  -5 -14  251.53   28.84
  13   5 -14  225.91   26.99
 -13  -5  14  243.84   21.85
  13  -5 -13  159.07   27.45
  13   5 -13  184.27   25.43
 -13  -5  13  164.53   32.24
  13  -5 -12  319.94   29.02
  13   5 -12  247.44   42.26
 -13   5  12  243.07   24.36
 -13  -5  12  229.66   22.59
  13  -5 -11   16.84   22.58
  13   5 -11   57.91   22.80
 -13   5  11   45.53   12.89
 -13  -5  11   36.78   17.45
  13  -5 -10  200.53   38.81
  13   5 -10  196.48   40.82
 -13   5  10  171.90   15.36
 -13  -5  10  148.96   19.30
  13  -5  -9  149.47   26.02
  13   5  -9  170.35   26.94
 -13   5   9  189.46   16.06
 -13  -5   9  172.79   30.57
  13  -5  -8  456.62   31.02
  13   5  -8  484.29   49.30
 -13   5   8  428.65   21.17
 -13  -5   8  443.90   25.73
  13  -5  -7  101.97   23.50
  13   5  -7  123.13   25.96
 -13   5   7  125.92   16.25
 -13  -5   7  141.09   19.28
  13  -5  -6  189.14   36.60
  13   5  -6  163.78   27.48
 -13   5   6  172.29   24.49
 -13  -5   6  185.28   19.44
  13  -5  -5  424.51   29.94
  13   5  -5  439.55   34.92
 -13   5   5  431.13   21.04
 -13  -5   5  413.38   35.97
  13  -5  -4  111.74   21.65
  13   5  -4  160.99   26.49
 -13   5   4   90.09   15.72
 -13  -5   4   99.48   18.19
  13  -5  -3  199.21   35.08
  13   5  -3  169.09   42.97
 -13   5   3  159.98   17.45
 -13  -5   3  195.66   19.49
  13  -5  -2  296.83   25.13
  13   5  -2  318.85   31.89
 -13   5   2  312.12   20.68
 -13  -5   2  302.90   21.80
  13  -5  -1   88.73   21.13
  13   5  -1   81.01   27.44
 -13   5   1   82.00   25.38
 -13  -5   1  122.98   27.89
  13  -5   0 1227.04   47.54
  13   5   0 1241.31   57.49
 -13   5   0 1261.85   41.16
 -13  -5   0 1249.52   43.21
  13  -5   1  104.22   20.05
  13   5   1   78.16   28.52
 -13   5  -1  124.15   17.18
 -13  -5  -1   94.70   18.44
  13  -5   2  558.99   43.34
  13   5   2  604.99   43.00
 -13   5  -2  618.11   28.82
 -13  -5  -2  653.85   29.16
  13  -5   3  192.18   20.72
  13   5   3  191.76   30.44
 -13   5  -3  171.30   19.68
 -13  -5  -3  168.78   19.50
  13  -5   4  400.14   25.24
  13   5   4  367.55   36.18
 -13   5  -4  417.17   36.03
 -13  -5  -4  428.18   36.40
  13  -5   5  205.83   20.51
  13   5   5  252.12   32.81
 -13   5  -5  258.97   21.12
 -13  -5  -5  200.66   21.01
  13  -5   6  117.06   17.70
 -13   5  -6  127.02   19.30
 -13  -5  -6  112.24   18.08
  13  -5   7  170.49   28.79
  13   5   7  165.27   32.76
 -13   5  -7  195.39   21.30
 -13  -5  -7  195.02   19.93
  13  -5   8  316.09   20.99
  13   5   8  332.52   38.08
 -13   5  -8  362.00   25.05
 -13  -5  -8  316.14   22.87
  13  -5   9   72.16   15.96
  13   5   9  143.32   30.85
 -13   5  -9   94.05   29.39
 -13  -5  -9   73.28   17.64
  13   5  10  115.08   32.75
 -13   5 -10  100.08   19.80
 -13  -5 -10  115.25   27.97
  13   5  11  -31.38   45.47
 -13   5 -11    3.36   18.36
 -13  -5 -11   49.75   26.56
  13   5  12  331.06   39.71
 -13   5 -12  293.81   25.00
 -13  -5 -12  329.09   23.09
  13   5  13  230.85   38.03
 -13   5 -13  260.11   36.83
 -13  -5 -13  226.81   21.81
  13   5  14  141.72   34.98
 -13   5 -14  127.29   21.74
 -13  -5 -14  126.79   19.66
  13   5  15  121.38   34.63
 -13   5 -15   91.27   22.11
 -13  -5 -15  111.30   19.17
  13   5  16  154.21   36.57
 -13   5 -16  108.90   23.51
  13   5  17   49.99   51.59
 -13   5 -17   16.68   32.96
  13   5  18   45.91   55.69
 -13   5 -18   87.06   23.19
  13   5  19   43.99   36.85
 -13   5 -19  118.30   24.51
  13   5  20  133.92   40.54
 -13   5 -20  152.57   27.01
  13  -7  -5  147.14   49.08
  13   7  -5   89.81   38.03
 -13   7   5   59.69   23.42
 -13  -7   5   81.82   25.39
  13  -7  -4  272.48   37.10
  13   7  -4  303.29   43.42
 -13   7   4  291.89   28.55
 -13  -7   4  227.20   29.91
  13  -7  -3   38.86   29.34
  13   7  -3   22.93   35.49
 -13   7   3   28.30   22.54
 -13  -7   3   29.20   38.72
  13  -7  -2  165.51   30.24
  13   7  -2  123.56   41.10
 -13   7   2   89.24   40.90
 -13  -7   2  103.42   27.57
  13  -7  -1    8.26   26.70
  13   7  -1   19.34   35.93
 -13   7   1   47.23   34.77
 -13  -7   1   -6.72   24.14
 -14   0  36   -5.59   18.72
 -14   0  35   14.91   18.37
 -14   0  34  306.12   24.90
 -14   0  33   21.05   17.70
 -14   0  32  140.89   20.61
 -14   0  31   72.18   27.70
 -14   0  30   15.99   15.11
 -14   0  29   86.49   16.47
 -14   0  28   28.77   14.91
 -14   0  27  -10.99   14.40
 -14   0  26  559.10   34.16
 -14   0  25   11.37   13.38
 -14   0  24  154.90   15.43
 -14   0  23  466.45   21.55
 -14   0  22 1238.14   36.58
 -14   0  21   99.58   14.72
 -14   0  20  604.79   22.56
 -14   0  19   33.31   18.51
 -14   0  18   -3.90   11.03
 -14   0  17   47.31   11.56
 -14   0  16 1946.88   48.00
 -14   0  15   38.37   10.95
  14   0 -14 2074.55   30.30
  14   0 -14 2130.08   33.92
 -14   0  14 2119.54   50.91
  14   0 -13  781.03   12.51
  14   0 -13  704.24   14.39
 -14   0  13  711.17   21.18
  14   0 -12   99.74    5.03
  14   0 -12  111.88    5.64
 -14   0  12   98.68   10.71
  14   0 -11  877.71   19.66
  14   0 -11  961.22   14.86
 -14   0  11  812.30   22.28
  14   0 -10   63.73    5.65
  14   0 -10   71.85    4.08
 -14   0  10   67.32   14.19
  14   0  -9  646.25   11.54
  14   0  -9  611.45   16.24
 -14   0   9  573.42   22.81
  14   0  -8  961.12   19.09
  14   0  -8  833.24   21.26
 -14   0   8  853.12   26.87
  14   0  -7    6.84    4.50
  14   0  -7   12.50    8.97
 -14   0   7   32.93   11.58
  14   0  -6  914.95   24.49
 -14   0   6  912.93   26.15
  14   0  -5  690.08   16.47
 -14   0   5  642.55   21.24
  14   0  -4   10.78    6.67
 -14   0   4    6.08    6.53
  14   0  -3  236.77   10.05
 -14   0   3  234.29    9.12
  14   0  -2  131.64    8.95
 -14   0   2  124.02    7.37
  14   0  -1   12.45    7.58
 -14   0   1    8.94    5.39
  14   0   0   14.94   12.38
 -14   0   0   13.37    5.57
  14   0   1 1983.30   45.05
 -14   0  -1 1955.46   41.73
  14   0   2 1152.75   28.49
 -14   0  -2 1147.00   21.32
  14   0   3 1388.60   33.82
  14   0   3 1354.69   24.53
 -14   0  -3 1292.93   23.69
  14   0   4  820.93   15.81
  14   0   4  841.93   32.10
 -14   0  -4  826.36   18.43
  14   0   5 1460.83   26.35
  14   0   5 1456.64   37.22
 -14   0  -5 1445.43   25.16
  14   0   6 2743.06   52.34
  14   0   6 2859.78   71.60
 -14   0  -6 2787.26   51.94
  14   0   7  223.29    8.95
  14   0   7  239.32   15.10
  14   0   8  495.40   11.25
  14   0   8  484.92   20.14
  14   0   8  516.70   11.86
  14   0   9  121.52   13.57
  14   0   9  106.53    4.05
  14   0   9  109.99    3.94
  14   0  10  118.29    4.05
  14   0  10  184.65   14.81
  14   0  11  879.43   30.59
  14   0  12 1038.16   34.23
  14   0  13   26.44   14.89
  14   0  14  646.65   26.90
  14   0  15   16.63   14.73
  14   0  16   15.09   15.49
  14   0  17   95.46   17.78
  14   0  18   66.71   17.98
  14   0  19   20.45   17.12
  14   0  20  314.57   25.24
  14   0  21  124.96   31.83
  14   0  22  207.53   35.46
  14   0  23   52.90   20.31
  14   0  24    4.29   19.98
  14   0  25  134.45   23.94
  14   0  26   12.82   21.77
  14   0  27   21.07   21.53
  14   0  28   79.47   24.39
  14   0  29   31.12   23.18
  14  -2 -34  125.49   28.35
 -14  -2  34  126.75   20.17
  14  -2 -33   19.42   23.61
 -14  -2  33   10.67   16.93
  14  -2 -32  336.83   31.39
 -14  -2  32  351.14   24.14
  14  -2 -31   40.37   23.28
 -14  -2  31   26.63   17.02
  14  -2 -30  207.85   40.14
 -14  -2  30  164.97   29.63
  14  -2 -29   82.31   34.69
 -14  -2  29   69.61   17.38
  14  -2 -28  509.67   33.59
 -14  -2  28  568.50   26.67
  14  -2 -27  238.27   26.49
 -14  -2  27  260.15   19.87
  14  -2 -26  511.73   31.29
 -14  -2  26  486.14   34.86
  14  -2 -25  206.45   24.58
 -14  -2  25  200.12   18.73
  14  -2 -24  118.65   22.04
 -14  -2  24  123.03   16.35
  14  -2 -23  185.26   22.76
 -14  -2  23  227.80   18.11
  14  -2 -22  144.99   22.10
 -14  -2  22  188.35   24.49
  14  -2 -21  364.53   25.98
 -14  -2  21  414.02   19.99
  14  -2 -20   67.66   18.01
  14   2 -20   53.47   12.23
 -14  -2  20   66.17   14.15
  14  -2 -19  392.93   24.86
  14   2 -19  398.47   13.95
 -14  -2  19  440.18   19.72
  14  -2 -18  589.24   28.00
  14   2 -18  570.96   17.02
 -14  -2  18  585.62   30.94
  14  -2 -17  121.76   18.15
  14   2 -17  102.55   15.59
 -14  -2  17  101.89   14.03
  14  -2 -16  342.74   22.10
  14   2 -16  300.58   19.93
 -14  -2  16  275.68   17.03
  14  -2 -15  853.35   32.33
  14   2 -15  936.58   24.64
 -14  -2  15  828.46   26.62
  14  -2 -14 1004.68   13.88
  14  -2 -14  973.28   34.49
  14   2 -14  993.79   27.31
 -14  -2  14  967.41   37.18
  14  -2 -13 2230.66   62.76
  14   2 -13 2206.88   53.98
 -14  -2  13 2137.68   54.07
  14  -2 -12 1650.40   33.83
  14  -2 -12 1665.96   47.67
  14   2 -12 1671.63   42.08
 -14   2  12 1496.04   27.33
 -14  -2  12 1658.87   41.30
  14  -2 -11  100.38   14.61
  14  -2 -11   77.69    6.49
  14   2 -11   74.02   11.69
 -14   2  11   70.04    4.73
 -14  -2  11   64.94   11.79
  14  -2 -10  531.24   16.90
  14  -2 -10  496.84   22.03
  14   2 -10  531.28   20.22
 -14   2  10  543.43   10.96
 -14  -2  10  529.81   18.44
  14  -2  -9  140.93   22.83
  14   2  -9  139.28   13.37
  14  -2  -9  150.15    8.42
 -14   2   9  156.61    9.40
 -14  -2   9  147.57   17.94
  14   2  -8 1642.93   43.06
  14  -2  -8 1707.36   45.82
 -14   2   8 1689.76   31.05
 -14  -2   8 1568.13   37.74
  14  -2  -7  558.13   21.64
  14   2  -7  566.99   29.85
 -14   2   7  579.53   13.22
 -14  -2   7  549.96   17.76
  14   2  -6  548.60   21.26
  14  -2  -6  528.88   20.44
 -14   2   6  558.48   13.16
 -14  -2   6  536.04   16.91
  14  -2  -5  541.78   26.93
  14   2  -5  509.13   20.39
 -14   2   5  530.63   17.29
 -14  -2   5  511.19   15.99
  14  -2  -4  468.13   18.14
  14   2  -4  481.87   28.37
 -14   2   4  461.33   17.38
 -14  -2   4  460.51   21.56
  14  -2  -3  974.54   26.20
  14   2  -3  919.10   30.14
 -14   2   3  946.23   21.46
 -14  -2   3  995.00   23.84
  14   2  -2  519.36   22.30
  14  -2  -2  622.42   25.82
 -14   2   2  538.49   15.08
 -14  -2   2  559.36   16.56
  14  -2  -1  611.46   19.33
  14   2  -1  602.88   24.40
 -14   2   1  610.47   16.85
 -14  -2   1  605.91   17.22
  14   2   0 1760.22   60.12
  14  -2   0 1736.73   48.18
 -14   2   0 1763.64   39.79
 -14  -2   0 1724.82   38.18
  14  -2   1  292.02   12.39
  14   2   1  318.89   18.30
 -14   2  -1  281.80   12.83
 -14  -2  -1  266.75   16.35
  14   2   2  180.79   17.03
  14  -2   2  188.52   10.63
 -14   2  -2  193.20   11.51
 -14  -2  -2  194.85   14.26
  14  -2   3  425.79   18.87
  14   2   3  396.73   21.18
 -14   2  -3  381.07   15.06
 -14  -2  -3  413.07   12.61
  14  -2   4   38.77    7.97
  14   2   4   34.67   15.37
 -14   2  -4   57.49   15.97
 -14  -2  -4   37.03    7.41
  14  -2   5  430.73   13.19
  14   2   5  421.08   22.96
 -14   2  -5  446.17   23.82
 -14  -2  -5  402.93   12.28
  14   2   6  580.41   26.15
  14  -2   6  537.25   14.30
 -14   2  -6  521.45   26.53
 -14  -2  -6  558.56   14.06
  14  -2   7  526.18   17.27
  14   2   7  482.18   25.53
 -14   2  -7  485.16   18.52
 -14  -2  -7  472.07   12.81
  14  -2   8  391.59   11.21
  14   2   8  468.03   24.93
 -14   2  -8  377.53   17.82
 -14  -2  -8  393.27   11.08
  14  -2   9  186.80   10.78
  14   2   9  221.24   20.80
 -14   2  -9  181.27   14.33
 -14  -2  -9  196.19    8.10
  14  -2  10  215.85    9.82
  14   2  10  253.82   33.44
 -14   2 -10  228.50   15.53
 -14  -2 -10  231.29    8.28
  14   2  11   47.95   26.81
 -14   2 -11   19.40   12.69
 -14  -2 -11   10.24    5.35
  14   2  12   76.33   19.64
 -14   2 -12   94.27   14.32
 -14  -2 -12   73.25    5.86
  14   2  13  391.93   27.58
 -14   2 -13  404.66   21.03
  14   2  14  535.30   31.80
 -14   2 -14  563.42   35.12
  14   2  15  287.46   26.46
 -14   2 -15  295.67   20.17
  14   2  16  546.14   34.07
 -14   2 -16  559.13   25.99
  14   2  17  329.35   30.23
 -14   2 -17  389.94   23.39
  14   2  18  224.69   26.79
 -14   2 -18  203.39   20.21
  14   2  19  160.71   27.07
 -14   2 -19  156.44   20.20
  14   2  20   77.77   26.26
 -14   2 -20  148.53   30.25
  14   2  21  267.71   29.93
 -14   2 -21  259.95   35.53
  14   2  22   83.53   26.21
 -14   2 -22   72.16   20.37
  14   2  23   50.14   24.03
 -14   2 -23   26.49   19.64
  14   2  24   33.56   25.33
 -14   2 -24   21.64   19.65
  14   2  25  148.26   29.37
 -14   2 -25  115.12   22.76
  14   2  26   90.65   30.65
 -14   2 -26  186.05   35.82
  14   2  27   43.63   27.70
 -14   2 -27   19.30   22.27
  14   2  28  115.84   32.45
 -14   2 -28  140.47   25.24
  14  -4 -30  309.23   37.82
 -14  -4  30  274.75   24.81
  14  -4 -29   76.48   30.65
 -14  -4  29   86.03   30.15
  14  -4 -28  171.07   32.43
 -14  -4  28  123.93   20.90
  14  -4 -27  397.63   38.13
 -14  -4  27  370.83   25.76
  14  -4 -26  380.55   36.86
 -14  -4  26  367.56   36.87
  14  -4 -25   52.33   27.16
 -14  -4  25   24.12   18.12
  14  -4 -24  188.21   31.36
 -14  -4  24  229.29   20.96
  14  -4 -23   74.13   27.13
 -14  -4  23   71.68   17.51
  14  -4 -22  640.28   41.41
  14   4 -22  686.02   29.45
 -14  -4  22  644.69   29.66
  14  -4 -21  525.96   38.27
  14   4 -21  573.32   39.77
 -14  -4  21  565.12   27.51
  14  -4 -20  414.97   33.82
  14   4 -20  408.53   24.27
 -14  -4  20  368.81   23.26
  14  -4 -19  198.37   27.36
  14   4 -19  178.90   19.64
 -14  -4  19  184.67   28.37
  14  -4 -18  -15.32   22.25
  14   4 -18   27.97   16.42
 -14  -4  18   17.93   15.14
  14  -4 -17   49.46   21.97
  14   4 -17   32.76   26.29
 -14  -4  17   26.42   15.48
  14  -4 -16  331.70   29.20
  14   4 -16  308.47   23.35
 -14  -4  16  338.75   21.11
  14  -4 -15  113.60   22.79
  14   4 -15  101.35   19.15
 -14  -4  15  102.50   25.79
  14  -4 -14  360.08   27.33
  14   4 -14  398.64   36.41
 -14  -4  14  341.38   21.25
  14  -4 -13   84.01   32.60
  14   4 -13   71.33   19.12
 -14  -4  13   80.35   15.58
  14  -4 -12   74.59   21.31
  14   4 -12   97.01   19.84
 -14   4  12   92.52   14.14
 -14  -4  12   90.19   14.60
  14  -4 -11  115.18   21.82
  14   4 -11  140.03   20.95
 -14   4  11  139.05   15.70
 -14  -4  11  157.60   15.56
  14  -4 -10  173.46   22.90
  14   4 -10  202.97   22.09
 -14   4  10  207.04   17.17
 -14  -4  10  189.42   17.09
  14  -4  -9   89.82   19.47
  14   4  -9   63.31   31.43
 -14   4   9  103.37   15.71
 -14  -4   9   67.06   15.14
  14  -4  -8  645.34   45.97
  14   4  -8  668.23   33.31
 -14   4   8  644.26   27.04
 -14  -4   8  648.50   35.32
  14  -4  -7  934.35   38.05
  14   4  -7  846.02   53.77
 -14   4   7  865.07   24.67
 -14  -4   7  900.52   30.54
  14  -4  -6  202.88   22.34
  14   4  -6  259.43   24.42
 -14   4   6  234.14   13.57
 -14  -4   6  244.89   17.57
  14  -4  -5  126.17   28.46
  14   4  -5  100.86   33.93
 -14   4   5  104.27   11.91
 -14  -4   5  112.80   15.27
  14   4  -4  338.92   26.53
  14  -4  -4  286.40   22.44
 -14   4   4  280.94   15.62
 -14  -4   4  267.13   18.03
  14  -4  -3  114.25   17.17
  14   4  -3  169.10   33.60
 -14   4   3   96.45   12.73
 -14  -4   3   60.78   22.82
  14  -4  -2  468.99   36.16
  14   4  -2  424.15   30.37
 -14   4   2  432.04   27.69
 -14  -4   2  480.38   21.26
  14  -4  -1   28.05   15.25
  14   4  -1   25.35   21.27
 -14   4   1   34.32   18.33
 -14  -4   1   -7.99   12.90
  14  -4   0 1193.35   52.34
  14   4   0 1145.58   49.35
 -14   4   0 1208.57   35.12
 -14  -4   0 1260.98   37.15
  14  -4   1  437.39   22.79
  14   4   1  482.21   32.08
 -14   4  -1  427.19   19.79
 -14  -4  -1  405.32   20.40
  14  -4   2  101.34   25.13
  14   4   2   45.76   37.36
 -14   4  -2  131.60   14.48
 -14  -4  -2  110.59   22.56
  14  -4   3   31.72   13.87
  14   4   3   21.66   21.11
 -14   4  -3   24.55   12.63
 -14  -4  -3   12.29   12.51
  14  -4   4   26.56   13.56
  14   4   4   18.12   21.71
 -14   4  -4   14.52   13.38
 -14  -4  -4   31.77   12.31
  14  -4   5  142.01   23.80
  14   4   5  285.61   40.19
 -14   4  -5  139.67   24.31
 -14  -4  -5  159.80   14.55
  14  -4   6  730.12   26.83
  14   4   6  731.70   41.09
 -14   4  -6  736.89   28.20
 -14  -4  -6  742.28   25.85
  14  -4   7  698.30   25.50
  14   4   7  805.44   42.56
 -14   4  -7  725.69   28.60
 -14  -4  -7  780.45   34.29
  14  -4   8  715.48   25.56
  14   4   8  827.77   44.79
 -14   4  -8  766.90   30.37
 -14  -4  -8  795.98   37.06
  14  -4   9  505.72   27.55
  14   4   9  561.04   38.25
 -14   4  -9  494.26   25.61
 -14  -4  -9  490.05   21.77
  14   4  10  667.82   60.41
 -14   4 -10  629.06   39.96
 -14  -4 -10  612.08   23.92
  14   4  11  147.65   30.43
 -14   4 -11  197.02   18.97
 -14  -4 -11  174.76   15.64
  14   4  12  255.30   34.85
 -14   4 -12  303.96   22.81
 -14  -4 -12  303.54   17.73
  14   4  13  186.30   31.63
 -14   4 -13  166.42   20.48
 -14  -4 -13  168.61   15.43
  14   4  14   97.00   30.27
 -14   4 -14  126.47   19.92
  14   4  15  252.07   36.73
 -14   4 -15  259.25   33.36
  14   4  16   23.38   42.29
 -14   4 -16    8.06   17.39
  14   4  17  233.34   53.62
 -14   4 -17  196.70   22.49
  14   4  18  149.37   34.01
 -14   4 -18  143.55   22.02
  14   4  19  208.30   36.44
 -14   4 -19  215.78   24.70
  14   4  20  143.81   36.54
 -14   4 -20  192.61   36.55
  14   4  21  116.06   35.97
 -14   4 -21  139.30   23.49
  14   4  22  234.72   37.84
 -14   4 -22  134.34   25.03
  14   4  23    4.02   33.94
 -14   4 -23   48.83   22.45
  14  -6 -19  212.46   38.72
  14   6 -19  219.79   46.88
 -14  -6  19  134.13   26.05
  14  -6 -18   19.54   32.56
  14   6 -18   19.26   26.10
 -14  -6  18   13.24   21.00
  14  -6 -17   73.92   33.37
  14   6 -17   30.49   43.41
 -14  -6  17   79.96   23.18
  14  -6 -16   32.05   30.29
  14   6 -16   34.14   26.64
 -14  -6  16   -9.83   21.42
  14  -6 -15  239.49   38.13
  14   6 -15  201.18   34.73
 -14  -6  15  301.44   26.89
  14  -6 -14  411.18   64.40
  14   6 -14  423.14   39.19
 -14  -6  14  410.76   45.33
  14  -6 -13  475.86   44.49
  14   6 -13  508.35   41.88
 -14  -6  13  542.89   34.39
  14  -6 -12  650.61   47.53
  14   6 -12  669.06   45.94
 -14  -6  12  656.78   36.49
  14  -6 -11   35.96   30.32
  14   6 -11   41.53   29.88
 -14  -6  11   79.40   21.55
  14  -6 -10   50.07   29.47
  14   6 -10   96.73   46.45
 -14  -6  10   34.76   33.96
  14  -6  -9  303.00   53.43
  14   6  -9  271.63   36.03
 -14   6   9  239.67   34.10
 -14  -6   9  260.79   40.97
  14  -6  -8  304.62   36.68
  14   6  -8  409.49   60.05
 -14   6   8  395.38   35.38
 -14  -6   8  328.00   27.82
  14  -6  -7  416.09   38.87
  14   6  -7  407.52   42.14
 -14   6   7  415.34   26.38
 -14  -6   7  444.40   29.56
  14  -6  -6  122.84   30.38
  14   6  -6  217.36   34.65
 -14   6   6  152.65   20.93
 -14  -6   6  139.70   23.54
  14  -6  -5  285.85   50.22
  14   6  -5  269.32   59.14
 -14   6   5  308.75   24.65
 -14  -6   5  260.48   39.42
  14  -6  -4   58.07   26.96
  14   6  -4  105.00   32.21
 -14   6   4   68.27   19.77
 -14  -6   4   68.99   21.73
  14  -6  -3   72.32   24.86
  14   6  -3   34.24   31.14
 -14   6   3   27.30   18.70
 -14  -6   3   33.40   20.03
  14  -6  -2   56.14   37.84
  14   6  -2   30.68   49.70
 -14   6   2   76.35   30.24
 -14  -6   2   30.23   20.54
  14  -6  -1  484.65   35.01
  14   6  -1  439.41   46.39
 -14   6   1  477.25   28.96
 -14  -6   1  527.93   30.30
  14  -6   0  121.63   26.04
  14   6   0  161.42   35.68
 -14   6   0  113.69   21.80
 -14  -6   0  163.14   34.43
  14  -6   1   43.99   22.92
  14   6   1   33.42   50.41
 -14   6  -1   53.98   19.31
 -14  -6  -1   31.13   20.83
  14  -6   2  366.80   30.98
  14   6   2  423.96   42.99
 -14   6  -2  368.70   27.23
 -14  -6  -2  327.99   28.68
  14  -6   3  163.33   38.98
  14   6   3   80.01   38.66
 -14   6  -3  141.49   24.17
 -14  -6  -3  224.02   24.08
  14  -6   4  194.16   25.10
  14   6   4  189.21   38.39
 -14   6  -4  198.58   36.01
 -14  -6  -4  144.18   24.17
  14  -6   5  157.99   37.73
  14   6   5  184.44   62.33
 -14   6  -5  216.98   24.19
 -14  -6  -5  223.00   24.72
  14  -6   6   19.31   20.15
  14   6   6   31.95   34.12
 -14   6  -6   11.38   19.99
 -14  -6  -6   41.50   30.85
  14   6   7  268.32   43.74
 -14   6  -7  312.04   27.66
 -14  -6  -7  253.71   40.96
  14   6   8   21.77   36.06
 -14   6  -8   52.93   22.24
 -14  -6  -8   48.32   21.42
  14   6   9   -3.68   56.43
 -14   6  -9   58.00   31.84
 -14  -6  -9   18.54   20.99
  14   6  10  179.98   42.75
 -14   6 -10  185.50   25.89
 -14  -6 -10  175.94   25.04
  14   6  11  250.49   42.91
 -14   6 -11  180.75   27.17
 -14  -6 -11  201.87   25.97
  14   6  12  130.21   40.97
 -14   6 -12   92.77   24.68
 -14  -6 -12  121.13   22.60
  15  -1 -35  454.39   35.04
 -15  -1  35  414.51   41.18
  15  -1 -34   37.90   23.91
 -15  -1  34   36.63   17.83
  15  -1 -33  174.41   26.87
 -15  -1  33  159.89   20.26
  15  -1 -32   28.13   22.55
 -15  -1  32   38.29   17.34
  15  -1 -31  -12.70   33.87
 -15  -1  31   69.34   17.09
  15  -1 -30  154.58   36.19
 -15  -1  30   94.78   27.93
  15  -1 -29  314.16   26.48
 -15  -1  29  271.41   21.96
  15  -1 -28  407.18   29.36
 -15  -1  28  433.48   23.84
  15  -1 -27  766.82   37.98
 -15  -1  27  731.48   30.10
  15  -1 -26  109.89   21.27
 -15  -1  26   99.54   24.94
  15  -1 -25  229.97   23.70
 -15  -1  25  209.50   18.36
  15  -1 -24  223.60   22.79
 -15  -1  24  204.44   18.30
 -15   1  23    6.85   15.32
 -15  -1  23  114.39   15.46
 -15   1  22    8.89   15.13
 -15  -1  22   71.82   13.83
 -15  -1  21  411.02   28.89
 -15   1  21  423.18   21.13
 -15   1  20  123.95   16.27
 -15  -1  20  170.72   22.84
 -15   1  19  573.74   23.66
 -15  -1  19  563.68   22.00
 -15   1  18  539.72   22.89
 -15  -1  18  537.19   20.96
  15   1 -17  222.86   10.22
 -15   1  17  253.54   16.58
 -15  -1  17  257.02   16.06
  15   1 -16   38.29    8.69
 -15   1  16   23.28   12.63
 -15  -1  16   54.06   11.69
  15   1 -15  848.26   22.46
 -15   1  15  864.51   27.40
 -15  -1  15  899.56   34.44
  15   1 -14  174.51    8.84
 -15   1  14  189.08   14.71
 -15  -1  14  156.13   13.65
  15   1 -13  695.90   16.83
 -15   1  13  721.37   23.02
 -15  -1  13  693.35   21.85
  15   1 -12   65.84    8.11
  15  -1 -12   58.62    5.93
  15  -1 -12   62.99    5.82
  15   1 -12   82.40    5.25
 -15   1  12   53.90   11.62
 -15  -1  12   64.49   11.19
  15  -1 -11  203.32    8.76
  15  -1 -11  195.09    8.40
  15   1 -11  212.15   14.90
 -15   1  11  207.52   13.50
 -15  -1  11  208.86   13.04
  15  -1 -10  499.35   10.54
  15  -1 -10  530.90   10.91
  15   1 -10  501.20   15.45
 -15   1  10  477.03   17.81
 -15  -1  10  573.69   17.96
  15   1  -9 1552.42   35.51
  15  -1  -9 1516.77   27.88
  15  -1  -9 1616.77   29.47
 -15   1   9 1552.13   37.65
 -15  -1   9 1560.96   37.50
  15  -1  -8    7.14    5.38
  15   1  -8    7.12    8.24
  15  -1  -8    5.82    5.17
 -15   1   8    8.09    9.25
 -15  -1   8   27.71   14.13
  15   1  -7  792.24   27.71
  15  -1  -7  814.05   20.92
 -15  -1   7  775.69   26.77
  15  -1  -6  503.48   12.78
  15   1  -6  527.65   23.59
 -15  -1   6  507.13   15.66
  15  -1  -5  303.04   14.39
  15   1  -5  302.57   13.60
  15  -1  -5  285.14   13.98
 -15  -1   5  288.42   11.88
  15  -1  -4  296.07   10.60
  15  -1  -4  317.11   13.86
  15   1  -4  293.96   13.80
 -15  -1   4  298.40   11.45
  15  -1  -3  695.44   17.37
  15  -1  -3  720.86   20.11
  15   1  -3  675.54   20.75
 -15  -1   3  700.97   17.81
  15  -1  -2  679.55   25.08
  15   1  -2  725.11   22.81
 -15  -1   2  718.52   17.55
  15  -1  -1 1066.09   25.77
  15   1  -1 1084.26   30.34
 -15  -1   1 1037.91   23.33
  15  -1   0  288.30   11.69
  15   1   0  294.25   15.86
 -15   1   0  293.55   12.72
 -15  -1   0  310.28   10.67
  15  -1   1  368.12   12.72
  15   1   1  337.89   17.18
 -15   1  -1  330.87   14.08
 -15  -1  -1  351.26   10.80
  15  -1   2  793.16   18.85
  15   1   2  784.06   36.48
 -15   1  -2  794.47   22.23
 -15  -1  -2  759.56   16.91
  15   1   3 1094.99   33.33
  15  -1   3 1116.25   24.14
 -15   1  -3 1113.96   29.14
 -15  -1  -3 1104.31   22.17
  15  -1   4 1472.91   34.76
  15   1   4 1406.76   41.44
 -15   1  -4 1425.21   36.90
 -15  -1  -4 1436.22   32.05
  15  -1   5  965.65   24.05
  15   1   5 1002.04   33.27
  15  -1   5 1004.60   18.33
 -15   1  -5  980.50   27.96
 -15  -1  -5 1045.09   24.09
  15  -1   6  485.12   15.09
  15   1   6  456.73   22.67
 -15   1  -6  468.41   18.42
 -15  -1  -6  476.66   11.04
  15  -1   7  490.59   11.02
  15   1   7  541.40   33.36
 -15   1  -7  479.25   19.69
 -15  -1  -7  524.09   11.17
  15  -1   8  156.05    8.39
  15   1   8  182.67   17.34
 -15   1  -8  172.99   14.22
 -15  -1  -8  157.49    8.57
  15  -1   9  183.25    7.51
  15   1   9  253.68   18.90
 -15   1  -9  216.66   15.57
 -15  -1  -9  191.45    6.12
  15   1  10  503.92   24.50
 -15   1 -10  474.29   20.88
 -15  -1 -10  426.66   10.66
  15   1  11 1168.82   41.04
 -15   1 -11 1112.25   35.28
  15   1  12 1101.27   40.36
 -15   1 -12 1010.71   35.05
  15   1  13  969.29   39.40
 -15   1 -13 1013.68   34.49
  15   1  14  293.65   23.85
 -15   1 -14  266.16   20.23
  15   1  15   85.44   19.64
 -15   1 -15   78.58   16.41
  15   1  16   59.56   20.77
 -15   1 -16  104.31   16.59
  15   1  17   71.66   20.68
 -15   1 -17   63.34   17.41
  15   1  18  143.68   23.51
 -15   1 -18  161.15   19.74
  15   1  19  638.24   29.02
 -15   1 -19   47.01   20.93
  15   1  20   61.15   23.54
  15  -1  21   94.71   20.93
  15   1  21   97.05   23.78
  15  -1  22  103.64   21.29
  15   1  22   71.03   24.27
  15  -1  23   85.53   23.12
  15   1  23  137.98   26.33
  15  -1  24  214.52   25.44
  15   1  24  225.31   29.34
  15   1  25   95.84   26.69
  15  -1  25   96.38   23.73
  15  -1  26   15.89   34.63
  15   1  26   28.04   24.67
  15  -1  27  175.71   41.15
  15   1  27  167.53   30.17
  15  -1  28   19.44   23.56
  15   1  28   62.98   26.64
  15  -3 -32   57.31   28.05
 -15  -3  32   38.99   19.35
  15  -3 -31   91.50   29.35
 -15  -3  31   84.90   31.58
  15  -3 -30    2.09   26.30
 -15  -3  30    9.88   18.05
  15  -3 -29  234.52   50.52
 -15  -3  29  276.78   23.78
  15  -3 -28  407.42   53.00
 -15  -3  28  409.74   26.74
  15  -3 -27  124.91   28.89
 -15  -3  27  256.26   31.98
  15  -3 -26   36.96   24.22
 -15  -3  26   31.98   16.52
  15  -3 -25   99.14   25.33
 -15  -3  25  116.21   18.45
  15  -3 -24   55.36   23.56
 -15  -3  24   32.08   25.76
  15  -3 -23  437.54   32.45
 -15  -3  23  436.32   23.86
  15  -3 -22  317.52   29.41
 -15  -3  22  309.53   21.45
  15  -3 -21  748.54   39.17
 -15  -3  21  771.43   29.88
  15   3 -20  767.24   25.98
  15  -3 -20  784.93   37.83
 -15  -3  20  719.35   39.96
  15  -3 -19   10.92   20.44
  15   3 -19   47.76   12.88
 -15  -3  19   36.14   15.07
  15  -3 -18  705.55   36.89
  15   3 -18  815.61   27.74
 -15  -3  18  866.87   29.99
  15  -3 -17  719.22   48.80
  15   3 -17  722.51   26.45
 -15  -3  17  705.20   27.47
  15  -3 -16  301.10   37.56
  15   3 -16  282.91   18.11
 -15  -3  16  234.26   26.70
  15  -3 -15  801.87   35.85
  15   3 -15  827.29   29.85
 -15  -3  15  812.03   28.55
  15  -3 -14  207.49   21.55
  15   3 -14  212.69   26.54
 -15  -3  14  176.90   16.46
  15  -3 -13  884.09   35.44
  15   3 -13  917.50   42.69
 -15  -3  13  832.43   28.15
  15   3 -12  533.73   24.65
  15  -3 -12  521.25   28.25
 -15   3  12  503.61   11.89
 -15  -3  12  513.71   30.55
  15  -3 -11 1008.23   38.80
  15   3 -11 1075.05   37.50
 -15   3  11 1033.41   21.46
 -15  -3  11 1104.46   32.47
  15  -3 -10  793.45   32.48
  15   3 -10  832.01   31.84
 -15   3  10  813.17   22.68
 -15  -3  10  791.11   27.35
  15  -3  -9 1688.90   66.10
  15   3  -9 1590.48   51.18
 -15   3   9 1672.27   39.01
 -15  -3   9 1596.82   43.35
  15   3  -8  343.97   23.70
  15  -3  -8  368.93   22.44
 -15   3   8  348.60   17.21
 -15  -3   8  382.11   18.00
  15  -3  -7  683.26   28.76
  15   3  -7  742.75   42.29
 -15   3   7  718.95   24.43
 -15  -3   7  733.84   32.91
  15   3  -6 1296.62   45.66
  15  -3  -6 1181.26   40.02
 -15   3   6 1268.16   29.36
 -15  -3   6 1247.85   34.56
  15  -3  -5   36.93   14.90
  15   3  -5   49.13   16.88
 -15   3   5   23.60    8.94
 -15  -3   5   36.70   11.96
  15  -3  -4 1555.77   45.26
  15   3  -4 1568.88   50.90
 -15   3   4 1497.66   36.15
 -15  -3   4 1478.68   39.83
  15  -3  -3  274.28   27.08
  15   3  -3  315.69   23.59
 -15   3   3  271.62   13.71
 -15  -3   3  271.76   15.27
  15  -3  -2   72.34   15.61
  15   3  -2   86.26   20.08
 -15   3   2   83.32   11.46
 -15  -3   2   63.05   19.54
  15  -3  -1 5244.59  158.13
  15   3  -1 5316.07  176.17
 -15   3   1 5327.48  162.45
 -15  -3   1 5331.85  150.24
  15   3   0 1905.29   64.59
  15  -3   0 1820.87   51.57
 -15   3   0 1907.48   58.47
 -15  -3   0 1839.74   47.94
  15  -3   1  714.67   24.80
  15   3   1  701.08   48.50
 -15   3  -1  716.41   29.88
 -15  -3  -1  641.69   22.11
  15  -3   2  256.85   16.01
  15   3   2  294.52   24.93
 -15   3  -2  271.95   15.17
 -15  -3  -2  285.11   14.17
  15  -3   3  200.03   21.09
  15   3   3  178.88   23.54
 -15   3  -3  188.83   14.13
 -15  -3  -3  223.15   18.56
  15  -3   4  309.00   15.41
  15   3   4  299.35   37.70
 -15   3  -4  289.24   16.67
 -15  -3  -4  322.20   21.37
  15  -3   5  597.14   20.30
  15   3   5  597.52   32.33
 -15   3  -5  562.94   23.07
 -15  -3  -5  643.41   27.24
  15  -3   6  418.11   17.30
  15   3   6  420.33   31.63
 -15   3  -6  434.17   20.80
 -15  -3  -6  449.31   17.22
  15  -3   7 1216.34   31.77
  15   3   7 1310.63   52.08
 -15   3  -7 1216.85   36.97
 -15  -3  -7 1234.07   31.77
  15  -3   8  766.70   21.43
 -15   3  -8  749.38   27.22
 -15  -3  -8  806.73   22.78
  15   3   9  252.57   26.20
 -15  -3  -9  268.21   12.87
  15   3  10  138.72   24.98
 -15   3 -10  147.62   16.62
 -15  -3 -10  166.87   10.94
  15   3  11  212.19   26.94
 -15   3 -11  220.91   18.11
 -15  -3 -11  194.55   11.82
  15   3  12  541.66   36.33
 -15   3 -12  512.99   25.52
  15   3  13  274.25   29.82
 -15   3 -13  270.99   20.62
  15   3  14  539.99   52.65
 -15   3 -14  415.40   24.93
  15   3  15  132.13   40.32
 -15   3 -15  139.09   29.02
  15   3  16  151.98   28.32
 -15   3 -16  206.66   30.17
  15   3  17   60.68   25.56
 -15   3 -17   53.76   18.13
  15   3  18   35.10   27.78
 -15   3 -18   51.91   18.55
  15   3  19   29.96   27.78
 -15   3 -19   40.91   18.53
  15   3  20  170.58   32.42
 -15   3 -20  169.84   22.67
  15   3  21   70.57   30.74
 -15   3 -21   97.74   32.08
  15   3  22  269.03   37.59
 -15   3 -22  263.24   27.39
  15   3  23   77.56   30.99
 -15   3 -23   50.45   22.70
  15   3  24  396.55   42.20
 -15   3 -24  404.99   32.64
  15   3  25   28.61   32.89
 -15   3 -25   57.44   23.62
  15  -5 -24   71.11   50.80
 -15  -5  24   40.80   20.25
  15  -5 -23    7.82   47.85
 -15  -5  23  -16.87   19.09
  15  -5 -22  254.09   37.13
 -15  -5  22  204.31   24.22
  15  -5 -21  456.99   44.21
 -15  -5  21  524.63   44.39
  15  -5 -20  292.80   35.96
  15   5 -20  244.78   40.57
 -15  -5  20  201.31   25.39
  15  -5 -19  519.44   41.16
  15   5 -19  466.99   32.68
 -15  -5  19  414.00   29.95
  15  -5 -18   83.18   30.54
  15   5 -18  104.46   24.52
 -15  -5  18  111.75   21.47
  15  -5 -17  221.29   33.69
  15   5 -17  189.38   27.30
 -15  -5  17  238.13   35.15
  15  -5 -16  100.49   29.56
  15   5 -16  104.28   24.97
 -15  -5  16  127.86   20.61
  15  -5 -15  258.65   33.02
  15   5 -15  246.55   28.82
 -15  -5  15  292.52   23.87
  15  -5 -14  548.21   58.17
  15   5 -14  549.19   36.30
 -15  -5  14  509.91   28.98
  15  -5 -13  390.07   50.26
  15   5 -13  435.96   45.92
 -15  -5  13  270.66   23.63
  15  -5 -12  154.06   27.25
  15   5 -12   72.62   25.74
 -15  -5  12  107.66   20.13
  15  -5 -11  186.21   28.12
  15   5 -11  216.29   42.75
 -15  -5  11  184.80   21.08
  15  -5 -10  240.91   28.44
  15   5 -10  226.52   29.06
 -15  -5  10  231.98   21.94
  15  -5  -9  227.39   40.97
  15   5  -9  218.02   44.11
 -15   5   9  204.46   16.03
 -15  -5   9  191.36   32.41
  15  -5  -8  149.81   25.68
  15   5  -8  113.04   27.79
 -15   5   8  146.61   15.26
 -15  -5   8  176.09   20.21
  15  -5  -7   71.79   23.01
  15   5  -7   62.78   25.18
 -15   5   7   50.37   21.64
 -15  -5   7   58.45   17.91
  15  -5  -6   37.29   21.02
  15   5  -6  -11.11   24.47
 -15   5   6   15.05   20.14
 -15  -5   6   19.91   16.32
  15  -5  -5   52.23   34.07
  15   5  -5   55.38   26.66
 -15   5   5   49.71   21.98
 -15  -5   5   61.86   26.78
  15  -5  -4   40.15   21.84
  15   5  -4   48.21   41.01
 -15   5   4   79.83   14.59
 -15  -5   4   60.81   27.66
  15  -5  -3   92.84   22.12
  15   5  -3   87.90   28.07
 -15   5   3  103.25   16.27
 -15  -5   3   82.09   18.41
  15  -5  -2  502.10   46.15
  15   5  -2  487.81   39.69
 -15   5   2  537.59   25.15
 -15  -5   2  496.62   26.92
  15  -5  -1  177.46   23.65
  15   5  -1  192.62   32.40
 -15   5   1  187.49   19.22
 -15  -5   1  166.00   19.71
  15  -5   0  776.17   53.52
  15   5   0  878.45   50.60
 -15   5   0  884.89   32.91
 -15  -5   0  812.68   33.49
  15  -5   1  147.60   21.62
  15   5   1  128.79   31.70
 -15   5  -1  133.98   28.93
 -15  -5  -1  151.78   29.07
  15  -5   2  360.21   27.15
  15   5   2  355.84   38.04
[truncated: 82,072 more chars]
