# Supplementary material for: Crystal structure of S,N-dibenzyl-d-penicillamine monohydrate
Source: Acta Crystallogr Sect E Struct Rep Online. 2014 Oct 29;70(Pt 11):o1209. doi: 10.1107/S1600536814023459 (PMC4257258; doi:10.1107/S1600536814023459)
Supplement: Supplementary file 2 [file e-70-o1209-Isup2.hkl]

#
# h,k,l, Fc-squared, Fo-squared, sigma(Fo-squared), status flag
#
data_I
_shelx_title ' 1'
_shelx_refln_list_code          4
_shelx_F_calc_maximum      388.47
_exptl_crystal_F_000      1488.00
_reflns_d_resolution_high  0.7700

loop_
 _space_group_symop_operation_xyz
 'x, y, z'
 '-x, y, -z'
 'x+1/2, y+1/2, z'
 '-x+1/2, y+1/2, -z'

_cell_length_a    19.9301
_cell_length_b     6.2500
_cell_length_c    30.6453
_cell_angle_alpha  90.000
_cell_angle_beta   98.715
_cell_angle_gamma  90.000

_shelx_F_squared_multiplier     1.000

loop_
 _refln_index_h
 _refln_index_k
 _refln_index_l
 _refln_F_squared_calc
 _refln_F_squared_meas
 _refln_F_squared_sigma
 _refln_observed_status
   0  -8   0        239.32        195.13        83.01 o
   2  -8   0         26.69         83.64        61.48 o
   4  -8   0         56.89         97.69        34.05 o
   1  -7   0        112.86         88.84        29.00 o
   3  -7   0        682.19        602.61        37.64 o
   5  -7   0        633.07        701.40        39.03 o
   7  -7   0        217.84        236.71        31.28 o
   9  -7   0        214.09        314.21        45.05 o
  11  -7   0        390.37        396.62        33.39 o
   0  -6   0        731.14        758.52        48.57 o
   2  -6   0        607.38        552.97        32.54 o
   4  -6   0        121.37        157.04        24.13 o
   6  -6   0        198.12        212.12        25.42 o
   8  -6   0        296.06        286.91        49.78 o
  10  -6   0        273.93        299.07        32.52 o
  12  -6   0        457.20        477.48        69.09 o
  14  -6   0        211.28        210.26        31.27 o
  16  -6   0        640.99        608.94        34.45 o
   1  -5   0       2288.34       2255.88        52.35 o
   3  -5   0        685.42        651.06        31.85 o
   5  -5   0         24.58         36.08        17.51 o
   7  -5   0       1008.38        911.86        30.59 o
   9  -5   0        906.06        852.23        43.59 o
  11  -5   0       2289.15       2200.00        52.99 o
  13  -5   0       1947.78       1866.15        48.14 o
  15  -5   0       1256.33       1208.63        42.74 o
  17  -5   0        544.92        577.60        27.83 o
  19  -5   0        356.67        355.18        50.48 o
   0  -4   0       2794.01       2551.43        71.20 o
   2  -4   0       4618.55       4739.23       103.09 o
   4  -4   0       8314.14       7536.70       155.97 o
   6  -4   0       2354.85       2200.28        49.94 o
   8  -4   0       1857.12       1850.00       105.21 o
  10  -4   0        524.79        495.91        23.30 o
  12  -4   0       2364.29       2267.69        46.76 o
  14  -4   0       1979.45       1865.69        50.91 o
  16  -4   0         58.45         53.41        15.44 o
  18  -4   0        165.45        157.99        17.89 o
  20  -4   0        317.37        333.75        27.15 o
   1  -3   0         56.71         96.99        11.31 o
   3  -3   0        259.19        272.49        23.07 o
   5  -3   0       1296.96       1446.63        91.62 o
   7  -3   0       1468.69       1504.13        33.86 o
   9  -3   0       1163.24       1111.68        25.13 o
  11  -3   0        785.48        721.33        20.91 o
  13  -3   0        417.96        410.27        23.25 o
  15  -3   0       2798.25       2756.86        52.87 o
  17  -3   0        703.27        711.98        26.80 o
  19  -3   0        428.80        441.27        18.96 o
  21  -3   0        191.56        178.43        20.85 o
   0  -2   0      23259.07      24020.48       656.48 o
   2  -2   0      14251.47      14576.51       222.91 o
   4  -2   0      30151.04      32442.62       748.05 o
   6  -2   0       9236.28       9378.10       143.44 o
   8  -2   0       2904.98       2989.13        46.97 o
  10  -2   0        404.49        376.71        12.16 o
  12  -2   0       1133.93       1089.86        19.71 o
  14  -2   0       2746.57       2603.88        45.05 o
  16  -2   0        316.61        318.68        19.42 o
  18  -2   0        692.60        708.46        31.82 o
  20  -2   0          8.34         18.51        11.24 o
  22  -2   0        122.89        128.78        23.46 o
   1  -1   0        449.39        411.24         9.69 o
   3  -1   0        727.87        773.86        12.81 o
   5  -1   0       1731.43       1699.35        21.68 o
   7  -1   0       3869.99       3971.50        36.68 o
   9  -1   0       1442.69       1533.21        14.22 o
  11  -1   0       1845.50       1887.99        53.79 o
  13  -1   0       2067.02       1955.38        28.54 o
  15  -1   0        450.47        452.73        16.55 o
  17  -1   0       2537.59       2425.26        37.07 o
  19  -1   0        502.14        518.04        14.04 o
  21  -1   0        842.75        831.77        23.73 o
  23  -1   0       1109.06       1171.27        65.96 o
   4   0   0      22462.67      24031.71       414.99 o
   6   0   0       3416.13       3632.86        54.27 o
   8   0   0       1427.70       1486.41        12.56 o
  10   0   0         15.53         42.73         8.86 o
  12   0   0       4053.94       4371.42        63.91 o
  14   0   0          1.59         20.86         7.65 o
  16   0   0        434.01        388.90        29.13 o
  18   0   0        270.04        288.90        37.35 o
  20   0   0         61.57         66.70        12.68 o
  22   0   0         88.38        108.13        38.57 o
  24   0   0        139.73        183.07        31.38 o
   1   1   0        439.11        396.38         6.51 o
   3   1   0        726.00        768.90        16.91 o
   5   1   0       1730.54       1728.78        16.23 o
   7   1   0       3846.88       3984.33        45.19 o
   9   1   0       1422.42       1455.55        34.13 o
  11   1   0       1827.04       1838.91        31.13 o
  13   1   0       2047.70       1930.29        31.94 o
  15   1   0        454.13        442.39        14.94 o
  17   1   0       2557.40       2575.00        89.34 o
  19   1   0        512.38        584.15        33.14 o
  21   1   0        846.17        878.13        60.84 o
  23   1   0       1107.00       1150.78        57.15 o
  25   1   0        136.04        209.31        38.78 o
   0   2   0      23136.58      23714.96       649.68 o
   2   2   0      14329.86      14211.69       216.29 o
   4   2   0      30396.95      33056.93       764.86 o
   6   2   0       9280.18       9456.20       130.46 o
   8   2   0       2866.79       3038.84        38.18 o
  10   2   0        419.02        400.02        14.79 o
  12   2   0       1145.45       1144.87        28.97 o
  14   2   0       2753.04       2653.81        49.96 o
  16   2   0        290.06        305.97        23.26 o
  18   2   0        707.06        691.66        24.89 o
  20   2   0          8.66          7.42        19.20 o
  22   2   0        129.09        193.23        34.70 o
  24   2   0        127.47        114.92        39.16 o
   1   3   0         53.06         59.53        12.41 o
   3   3   0        275.24        276.67        20.00 o
   5   3   0       1281.45       1411.14        33.55 o
   7   3   0       1452.21       1496.70        37.85 o
   9   3   0       1157.85       1094.86        32.52 o
  11   3   0        782.31        763.23        20.35 o
  13   3   0        393.00        366.60        16.98 o
  15   3   0       2829.22       2870.47        65.26 o
  17   3   0        692.93        677.80        23.71 o
  19   3   0        426.10        468.76        22.42 o
  21   3   0        194.64        220.56        37.21 o
  23   3   0        113.27        162.08        44.63 o
   0   4   0       2806.53       2694.29        75.64 o
   2   4   0       4715.16       4890.53        96.42 o
   4   4   0       8379.66       7926.98       174.83 o
   6   4   0       2367.53       2379.72        48.90 o
   8   4   0       1848.57       1743.96        40.26 o
  10   4   0        508.17        489.00        21.58 o
  12   4   0       2343.99       2235.74        49.66 o
  14   4   0       1965.43       1788.89        47.42 o
  16   4   0         67.32         84.64        22.73 o
  18   4   0        157.46        168.74        20.07 o
  20   4   0        314.14        288.40        23.89 o
  22   4   0         16.52         47.37        45.85 o
   1   5   0       2192.70       2154.11        54.75 o
   3   5   0        671.71        588.28        34.20 o
   5   5   0         24.60         34.44        19.49 o
   7   5   0       1019.59        890.70        62.94 o
   9   5   0        914.77        897.87        35.97 o
  11   5   0       2334.99       2318.66        57.52 o
  13   5   0       1975.94       1889.51        50.39 o
  15   5   0       1267.70       1329.44        41.54 o
  17   5   0        533.27        491.06        29.61 o
  19   5   0        357.70        401.05        42.32 o
   0   6   0        731.02        791.66        80.26 o
   2   6   0        636.61        638.01        51.01 o
   4   6   0        122.11        102.07        27.23 o
   6   6   0        200.07        251.18        34.23 o
   8   6   0        297.47        295.97        32.04 o
  10   6   0        272.00        313.20        39.24 o
  12   6   0        444.34        464.93        52.90 o
  14   6   0        206.12        196.07        35.93 o
  16   6   0        645.98        657.79        40.07 o
   1   7   0        117.15        147.46        32.28 o
   3   7   0        664.62        670.90        42.76 o
   5   7   0        629.08        679.29        44.42 o
   7   7   0        221.14        286.41        43.03 o
   9   7   0        209.81        242.55        37.77 o
  11   7   0        385.26        338.40        36.26 o
   0   8   0        242.49        270.09        61.50 o
   2   8   0         25.38        115.32        38.48 o
   4   8   0         58.30        100.59        45.26 o
  -4  -8   1        949.42       1033.89        53.34 o
  -2  -8   1       1316.67       1232.73       141.27 o
   0  -8   1        943.48        828.56        50.45 o
   2  -8   1         25.70         44.20        32.21 o
   4  -8   1          3.89         54.94        39.27 o
 -13  -7   1          4.96          0.59        26.96 o
 -11  -7   1         82.19         70.31        40.13 o
  -9  -7   1         64.00         59.76        28.21 o
  -7  -7   1         86.29        103.42        28.64 o
  -5  -7   1         14.94         69.19        32.78 o
  -3  -7   1        102.73         86.72        29.59 o
  -1  -7   1         59.39         48.98        28.23 o
   1  -7   1        117.42        111.63        34.44 o
   3  -7   1        161.82        171.15        35.92 o
   5  -7   1        109.26        163.72        85.83 o
   7  -7   1         60.81         41.12        44.20 o
   9  -7   1         92.04        113.09        40.98 o
  11  -7   1        223.52        247.01        53.88 o
 -16  -6   1        479.77        446.99        39.99 o
 -14  -6   1        717.36        768.31        34.50 o
 -12  -6   1        886.35        907.43        93.98 o
 -10  -6   1        262.00        269.59        34.92 o
  -8  -6   1        129.09        150.95        29.69 o
  -6  -6   1        106.16        139.93        23.53 o
  -4  -6   1       2214.89       2042.52        64.34 o
  -2  -6   1       1270.34       1149.39        41.30 o
   0  -6   1        881.76        804.79        35.66 o
   2  -6   1        825.37        746.27        33.67 o
   4  -6   1        748.44        650.77        32.78 o
   6  -6   1        571.95        562.05        45.44 o
   8  -6   1       1345.09       1267.50        42.94 o
  10  -6   1        870.75        832.05        65.60 o
  12  -6   1        858.96        891.41        37.53 o
  14  -6   1         58.08         56.09        23.21 o
  16  -6   1         94.71        156.38        28.84 o
 -19  -5   1        469.55        547.50        35.93 o
 -17  -5   1         20.10          9.04        20.00 o
 -15  -5   1        298.54        257.29        22.80 o
 -13  -5   1        152.59        156.44        25.78 o
 -11  -5   1         75.75        115.82        43.54 o
  -9  -5   1          9.39         48.43        17.68 o
  -7  -5   1       1172.82       1088.89        38.97 o
  -5  -5   1        906.84        796.97        28.86 o
  -3  -5   1       1340.84       1265.79        58.64 o
  -1  -5   1       1535.91       1391.26        38.66 o
   1  -5   1        803.50        725.92        46.83 o
   3  -5   1       4702.12       4155.30        98.09 o
   5  -5   1        252.00        237.22        24.56 o
   7  -5   1        114.39         94.57        18.47 o
   9  -5   1        418.58        419.34        45.39 o
  11  -5   1        995.24        950.42        36.49 o
  13  -5   1        137.89        149.49        20.44 o
  15  -5   1        213.26        224.51        26.12 o
  17  -5   1        106.65        116.21        20.06 o
  19  -5   1         41.10         67.77        25.73 o
 -22  -4   1         53.81         60.50        23.40 o
 -20  -4   1        259.48        262.62        20.95 o
 -18  -4   1        580.27        568.09        27.25 o
 -16  -4   1         41.70         69.34        21.43 o
 -14  -4   1         17.91         12.84        27.13 o
 -12  -4   1        814.17        793.76        41.14 o
 -10  -4   1        180.08        208.88        16.83 o
  -8  -4   1        777.33        687.95        33.89 o
  -6  -4   1        621.37        536.44        20.75 o
  -4  -4   1       4570.07       4478.45       122.89 o
  -2  -4   1        899.14        889.49        24.73 o
   0  -4   1       1390.70       1423.64        41.20 o
   2  -4   1       3430.18       3394.65        64.45 o
   4  -4   1       1023.24        918.59        29.45 o
   6  -4   1        243.37        247.18        20.81 o
   8  -4   1       2052.24       1886.02        40.62 o
  10  -4   1        198.55        214.66        19.82 o
  12  -4   1        650.47        662.97        28.09 o
  14  -4   1        705.37        632.65        24.14 o
  16  -4   1          9.58         36.67        17.79 o
  18  -4   1        507.79        497.49        22.17 o
  20  -4   1         58.54         39.09        21.79 o
 -21  -3   1         74.43         98.27        19.57 o
 -19  -3   1        645.75        636.84        23.27 o
 -17  -3   1        115.79        152.35        14.94 o
 -15  -3   1       8085.18       7965.97       163.99 o
 -13  -3   1        542.35        502.03        19.38 o
 -11  -3   1       1398.33       1235.48        37.29 o
  -9  -3   1        984.44        915.83        23.98 o
  -7  -3   1        980.30        991.74        30.23 o
  -5  -3   1        154.78        181.74        12.38 o
  -3  -3   1       9506.91       9633.88       192.39 o
  -1  -3   1       1131.06       1054.59        26.07 o
   1  -3   1        298.07        270.29        16.19 o
   3  -3   1       1572.02       1486.34        31.26 o
   5  -3   1       2714.55       2721.75        48.86 o
   7  -3   1        171.45        214.27        12.50 o
   9  -3   1        486.07        430.86        39.97 o
  11  -3   1        207.62        207.33        25.63 o
  13  -3   1       3679.14       3466.12        65.97 o
  15  -3   1       1114.22       1017.74        54.94 o
  17  -3   1        998.27        940.51        27.10 o
  19  -3   1        342.86        341.99        17.08 o
  21  -3   1         24.90         25.02        17.77 o
 -22  -2   1         19.99         40.86        13.09 o
 -20  -2   1        327.29        347.41        17.66 o
 -18  -2   1        142.13        140.93        12.38 o
 -16  -2   1        661.02        623.87        20.44 o
 -14  -2   1        930.31        915.99        19.36 o
 -12  -2   1       1597.92       1557.81        25.75 o
 -10  -2   1        122.52        141.06        12.84 o
  -8  -2   1       1334.79       1343.74        35.04 o
  -6  -2   1        776.15        773.28        12.66 o
  -4  -2   1       1756.94       2016.77        21.23 o
  -2  -2   1       1431.47       1452.77        20.76 o
   0  -2   1        748.90        777.70        12.16 o
   2  -2   1        114.17        116.35        11.59 o
   4  -2   1       2312.15       2337.96        24.17 o
   6  -2   1       1377.56       1378.10        26.29 o
   8  -2   1       1512.58       1601.65        26.94 o
  10  -2   1         85.27         96.91         7.85 o
  12  -2   1        992.14        933.20        55.47 o
  14  -2   1        457.39        426.58        19.02 o
  16  -2   1       1878.50       1745.85        30.74 o
  18  -2   1        541.33        505.24        15.65 o
  20  -2   1        355.35        359.82        27.24 o
  22  -2   1          3.92         47.67        33.08 o
 -23  -1   1         51.69        126.44        24.92 o
 -21  -1   1         60.89         58.35        10.04 o
 -19  -1   1        536.75        577.89        15.74 o
 -17  -1   1        730.80        712.22        17.17 o
 -15  -1   1       1788.74       1582.10        26.04 o
 -13  -1   1       4601.32       4526.97        72.00 o
 -11  -1   1       2560.41       2513.08       105.84 o
  -9  -1   1       3912.19       3936.95        34.03 o
  -7  -1   1       1118.82       1220.87        14.80 o
  -5  -1   1      28819.68      31961.58       686.42 o
  -3  -1   1      38360.11      39629.44       975.05 o
  -1  -1   1      35142.20      35526.95       799.71 o
   1  -1   1       1973.32       2015.17        20.65 o
   3  -1   1      29678.38      34357.98       766.49 o
   5  -1   1       1603.07       1461.27        12.81 o
   7  -1   1       4344.39       4685.17        43.58 o
   9  -1   1       1943.53       1995.15        29.55 o
  11  -1   1       5533.25       5815.58       154.73 o
  13  -1   1       1708.50       1572.73        24.63 o
  15  -1   1        570.85        539.79        12.69 o
  17  -1   1         52.06         70.52         9.13 o
  19  -1   1         27.68         21.26         9.17 o
  21  -1   1        346.69        314.11        18.42 o
  23  -1   1         94.05        162.61        27.46 o
 -24   0   1        145.53        208.24        47.61 o
 -22   0   1        104.70         85.64        25.26 o
 -20   0   1          4.26         37.54        14.23 o
 -18   0   1       1361.34       1220.18        38.35 o
 -16   0   1          0.57         19.93         9.03 o
 -14   0   1          1.39         15.66         6.61 o
 -12   0   1          1.19         18.67        10.05 o
 -10   0   1        279.11        305.47        11.08 o
  -8   0   1        110.74        122.08         3.58 o
  -6   0   1        107.38        106.92         2.60 o
  -4   0   1         11.69         16.22         2.93 o
   4   0   1      11232.08      12400.44       151.35 o
   6   0   1          8.53         21.24         5.89 o
   8   0   1         36.77         40.38         2.65 o
  10   0   1        955.83        987.13        10.91 o
  12   0   1         84.19         72.08         8.89 o
  14   0   1       2939.09       2963.69        46.09 o
  16   0   1        374.91        347.92        19.66 o
  18   0   1          1.78          8.37        18.66 o
  20   0   1        356.64        326.62        14.27 o
  22   0   1        182.90        205.68        27.75 o
  24   0   1         44.21         64.67        29.92 o
 -23   1   1         52.77         46.28        30.05 o
 -21   1   1         60.87         78.61        25.22 o
 -19   1   1        547.23        549.30        32.90 o
 -17   1   1        765.31        755.04        32.85 o
 -15   1   1       1801.12       1632.49        45.68 o
 -13   1   1       4629.55       4545.49        76.79 o
 -11   1   1       2574.47       2520.40        37.10 o
  -9   1   1       3925.83       3915.01        49.46 o
  -7   1   1       1142.11       1232.11        14.12 o
  -5   1   1      28824.73      31824.13       797.79 o
  -3   1   1      37690.66      41275.38      1013.56 o
  -1   1   1      34753.04      34982.32       789.86 o
   1   1   1       2058.17       2147.56        18.36 o
   3   1   1      29451.28      34215.64       763.36 o
   5   1   1       1602.41       1457.06        13.39 o
   7   1   1       4245.81       4528.57        62.54 o
   9   1   1       1876.76       1840.59        35.59 o
  11   1   1       5555.68       5803.84        98.78 o
  13   1   1       1703.54       1605.08        29.10 o
  15   1   1        551.86        502.47        16.40 o
  17   1   1         55.81         65.22        21.43 o
  19   1   1         26.10         25.67        23.10 o
  21   1   1        355.13        358.73        33.73 o
  23   1   1         89.04        185.00        33.52 o
  25   1   1         98.55        167.68        57.68 o
 -24   2   1        217.45        189.92        42.76 o
 -22   2   1         17.84         75.13        31.39 o
 -20   2   1        318.35        358.07        35.31 o
 -18   2   1        144.82        170.53        32.68 o
 -16   2   1        659.32        584.25        35.25 o
 -14   2   1        905.00        915.48        20.88 o
 -12   2   1       1611.14       1569.04        30.77 o
 -10   2   1        128.90        129.28         9.12 o
  -8   2   1       1329.70       1362.46        40.80 o
  -6   2   1        780.78        810.21        19.60 o
  -4   2   1       1795.92       2068.47        28.72 o
  -2   2   1       1401.68       1416.16        16.77 o
   0   2   1        748.21        791.95        10.41 o
   2   2   1        109.46        103.32         6.15 o
   4   2   1       2327.77       2420.61        24.55 o
   6   2   1       1394.96       1376.73        17.07 o
   8   2   1       1543.53       1721.37        35.65 o
  10   2   1         82.88         85.19        14.22 o
  12   2   1        983.30        905.66        22.63 o
  14   2   1        451.58        444.24        27.92 o
  16   2   1       1887.24       1841.44        37.48 o
  18   2   1        525.60        492.08        20.29 o
  20   2   1        351.19        315.76        35.98 o
  22   2   1          2.84        -13.57        32.73 o
  24   2   1          2.37        -26.33        38.39 o
 -23   3   1         59.34         56.19        63.70 o
 -21   3   1         74.20         72.74        18.29 o
 -19   3   1        632.03        650.35        24.84 o
 -17   3   1        132.98        121.95        39.48 o
 -15   3   1       8060.58       8013.30       179.81 o
 -13   3   1        501.48        469.58        22.53 o
 -11   3   1       1437.17       1405.65        32.57 o
  -9   3   1        991.61        932.39        21.78 o
  -7   3   1        948.24        930.40        25.54 o
  -5   3   1        183.13        239.86        15.82 o
  -3   3   1       9460.52       9480.85       195.67 o
  -1   3   1       1047.92       1048.11        33.69 o
   1   3   1        334.29        370.28        21.13 o
   3   3   1       1610.57       1540.20        57.41 o
   5   3   1       2719.14       2784.09        79.38 o
   7   3   1        158.15        201.28        16.76 o
   9   3   1        514.54        451.38        16.02 o
  11   3   1        207.12        199.88        13.93 o
  13   3   1       3632.01       3438.73        65.55 o
  15   3   1       1157.72       1072.39        38.30 o
  17   3   1        995.56        907.32        38.77 o
  19   3   1        343.13        342.35        45.83 o
  21   3   1         23.76         55.45        76.48 o
  23   3   1         39.77         46.52        43.62 o
 -22   4   1         56.69        134.36        44.34 o
 -20   4   1        264.42        274.51        58.29 o
 -18   4   1        572.09        579.91        25.28 o
 -16   4   1         34.87         24.40        19.55 o
 -14   4   1         18.32         45.42        20.91 o
 -12   4   1        794.45        742.51        25.49 o
 -10   4   1        188.77        208.04        41.89 o
  -8   4   1        776.90        762.24        30.06 o
  -6   4   1        621.57        582.10        48.65 o
  -4   4   1       4613.98       4372.47        87.79 o
  -2   4   1        918.24        902.26        30.86 o
   0   4   1       1381.65       1303.20        32.86 o
   2   4   1       3467.93       3494.92       121.28 o
   4   4   1       1038.38        981.21        28.28 o
   6   4   1        242.81        246.32        38.50 o
   8   4   1       2069.09       1885.64        46.19 o
  10   4   1        198.11        230.23        18.17 o
  12   4   1        656.04        607.60        25.04 o
  14   4   1        726.35        668.08        41.42 o
  16   4   1         10.51         43.45        22.62 o
  18   4   1        511.68        495.88        27.20 o
  20   4   1         59.25         72.31        33.15 o
  22   4   1        251.44        297.89        85.25 o
 -19   5   1        482.62        557.24        51.72 o
 -17   5   1         22.11         37.64        20.32 o
 -15   5   1        294.75        284.34        24.89 o
 -13   5   1        141.51        122.77        28.05 o
 -11   5   1         76.72         86.80        50.27 o
  -9   5   1          9.21         20.61        18.87 o
  -7   5   1       1151.82       1119.81        43.87 o
  -5   5   1        891.17        780.29        31.43 o
  -3   5   1       1272.80       1267.66        51.07 o
  -1   5   1       1475.55       1501.23        43.08 o
   1   5   1        761.34        706.82        37.75 o
   3   5   1       4698.96       4476.95       115.16 o
   5   5   1        248.79        256.03        38.05 o
   7   5   1        121.05         85.96        20.73 o
   9   5   1        425.30        460.49        33.05 o
  11   5   1        971.15        918.25        38.33 o
  13   5   1        146.29        173.07        34.62 o
  15   5   1        213.38        198.25        32.17 o
  17   5   1        111.61        105.97        31.66 o
  19   5   1         43.30         45.89        22.61 o
 -16   6   1        469.62        495.91        34.46 o
 -14   6   1        714.85        703.51        36.99 o
 -12   6   1        880.46        883.81        42.39 o
 -10   6   1        258.73        324.76        35.84 o
  -8   6   1        124.41        127.42        25.25 o
  -6   6   1        111.56        173.54        90.74 o
  -4   6   1       2248.11       2201.64        70.46 o
  -2   6   1       1343.26       1212.22        53.46 o
   0   6   1        914.88        861.63        38.93 o
   2   6   1        803.66        680.05        37.62 o
   4   6   1        737.39        714.01        58.76 o
   6   6   1        579.85        600.38        42.61 o
   8   6   1       1325.82       1307.18        49.14 o
  10   6   1        866.15        846.72        42.97 o
  12   6   1        840.75        947.47        51.28 o
  14   6   1         55.03         72.70        27.15 o
  16   6   1         88.43         63.03        37.29 o
 -13   7   1          3.92         50.46        37.62 o
 -11   7   1         80.74        120.81        30.49 o
  -9   7   1         64.00         89.09        29.48 o
  -7   7   1         83.72         79.13        38.26 o
  -5   7   1         15.50         52.27        30.58 o
  -3   7   1        111.11        202.52        32.84 o
  -1   7   1         61.62        120.15        37.35 o
   1   7   1        114.02        142.52        63.65 o
   3   7   1        158.53        204.88        44.80 o
   5   7   1        107.72        179.30        40.02 o
   7   7   1         57.92         98.12        30.50 o
   9   7   1         92.88         84.23        31.16 o
  11   7   1        222.87        213.60        42.65 o
  -4   8   1        958.97        959.61        59.59 o
  -2   8   1       1319.35       1403.74        77.38 o
   0   8   1        954.42        995.33        67.30 o
   2   8   1         20.27         53.75        44.26 o
   4   8   1          3.63         90.59        45.45 o
  -4  -8   2        106.56        140.91        42.18 o
  -2  -8   2         30.44         64.34        31.66 o
   0  -8   2          3.72          1.07        30.97 o
   2  -8   2         27.75         38.96        32.62 o
 -13  -7   2        192.87        209.08        46.74 o
 -11  -7   2          2.11         28.81        26.82 o
  -9  -7   2         68.57         47.04        28.04 o
  -7  -7   2       1311.59       1426.21        79.65 o
  -5  -7   2       1519.19       1504.00        62.54 o
  -3  -7   2       2013.30       1883.06        62.70 o
  -1  -7   2       1276.78       1307.34        72.67 o
   1  -7   2        911.11        926.79        44.62 o
   3  -7   2        278.82        378.22        32.98 o
   5  -7   2        173.24        126.27        29.44 o
   7  -7   2        808.59        725.66        40.28 o
   9  -7   2       1642.88       1653.57        59.15 o
  11  -7   2        114.77        154.29        29.20 o
 -16  -6   2         58.39         50.38        28.29 o
 -14  -6   2         41.95         59.24        27.18 o
 -12  -6   2         15.11         18.83        22.39 o
 -10  -6   2         59.64         96.31        27.66 o
  -8  -6   2         38.49         64.52        27.96 o
  -6  -6   2        474.37        468.66        45.50 o
  -4  -6   2       1236.91       1054.24        40.77 o
  -2  -6   2        873.19        819.60        35.56 o
   0  -6   2         32.13         48.69        23.12 o
   2  -6   2        722.99        708.60        39.73 o
   4  -6   2        207.60        195.44        24.90 o
   6  -6   2        151.69        170.52        31.28 o
   8  -6   2        418.57        381.64        33.67 o
  10  -6   2        509.47        436.74        29.35 o
  12  -6   2        294.05        309.98        31.68 o
  14  -6   2        557.30        522.43        31.69 o
  16  -6   2        122.04         94.30        30.15 o
 -19  -5   2        253.90        292.00        37.59 o
 -17  -5   2        277.06        267.37        26.97 o
 -15  -5   2        770.42        749.84        35.01 o
 -13  -5   2        450.53        452.17        24.79 o
 -11  -5   2        159.83        171.51        20.53 o
  -9  -5   2        661.16        655.86        51.86 o
  -7  -5   2        856.29        813.84        35.19 o
  -5  -5   2        704.85        662.92        31.35 o
  -3  -5   2       1866.66       1823.78        54.29 o
  -1  -5   2       1188.33       1208.03        46.06 o
   1  -5   2       8114.31       7819.23       176.41 o
   3  -5   2       1382.23       1281.89        36.76 o
   5  -5   2        297.54        267.75        27.71 o
   7  -5   2        439.82        354.84        26.48 o
   9  -5   2       1784.14       1773.03        49.71 o
  11  -5   2       3334.00       3222.08        79.38 o
  13  -5   2        991.80        944.60        71.41 o
  15  -5   2        610.26        592.13        42.29 o
  17  -5   2         78.56         87.91        19.53 o
  19  -5   2         34.28         54.46        25.52 o
 -22  -4   2          2.50          7.80        22.95 o
 -20  -4   2        132.64        156.27        24.29 o
 -18  -4   2        308.02        297.17        21.19 o
 -16  -4   2        517.48        509.60        31.80 o
 -14  -4   2        690.30        718.94        27.59 o
 -12  -4   2        449.15        430.17        20.24 o
 -10  -4   2       1690.05       1552.00        40.06 o
  -8  -4   2       1642.57       1510.74        34.04 o
  -6  -4   2       4881.72       4601.33        87.65 o
  -4  -4   2       4515.38       4250.84        79.94 o
  -2  -4   2       1573.35       1546.81        37.01 o
   0  -4   2       3374.91       3391.13       168.61 o
   2  -4   2        842.93        799.37        33.02 o
   4  -4   2        409.18        409.88        18.49 o
   6  -4   2       5492.33       5022.46       117.33 o
   8  -4   2       5152.52       4728.96        98.97 o
  10  -4   2       1164.36       1146.72        33.24 o
  12  -4   2       1836.46       1739.40        61.62 o
  14  -4   2        196.47        160.59        25.28 o
  16  -4   2         67.71         49.92        22.85 o
  18  -4   2        200.44        194.58        21.74 o
  20  -4   2         56.06         72.62        22.04 o
 -21  -3   2         46.06         60.38        15.68 o
 -19  -3   2        219.05        254.03        16.89 o
 -17  -3   2        677.58        674.91        21.19 o
 -15  -3   2        127.32        103.92        18.36 o
 -13  -3   2         73.33         77.78        12.32 o
 -11  -3   2        651.38        629.05        25.15 o
  -9  -3   2        498.87        452.09        14.97 o
  -7  -3   2       4367.38       4436.41        96.04 o
  -5  -3   2       4924.85       4938.04        91.32 o
  -3  -3   2       7901.24       8050.79       153.16 o
  -1  -3   2       2068.48       2143.19        37.54 o
   1  -3   2        174.72        208.62        21.18 o
   3  -3   2        888.92        895.58        22.28 o
   5  -3   2          4.12          4.67        11.16 o
   7  -3   2        169.49        196.04        11.85 o
   9  -3   2        664.34        669.03        17.40 o
  11  -3   2        443.19        406.76        14.79 o
  13  -3   2        724.48        737.05        19.31 o
  15  -3   2        404.48        411.66        21.27 o
  17  -3   2        681.79        642.55        23.31 o
  19  -3   2        502.42        477.71        39.61 o
 -22  -2   2        594.51        572.78        24.22 o
 -20  -2   2        258.63        282.64        12.59 o
 -18  -2   2        680.03        674.39        18.90 o
 -16  -2   2       5916.41       5707.87       126.55 o
 -14  -2   2        855.09        872.00        47.47 o
 -12  -2   2       3485.13       3515.11        58.36 o
 -10  -2   2       1665.51       1689.08        26.46 o
  -8  -2   2       4024.10       4203.15        52.51 o
  -6  -2   2       2064.69       1704.02        18.95 o
  -4  -2   2      29930.71      30575.63       678.15 o
  -2  -2   2       2955.88       2977.33        47.83 o
   0  -2   2        699.64        664.43        23.82 o
   2  -2   2       9550.81       9599.74       127.23 o
   4  -2   2       7536.09       7716.88        95.66 o
   6  -2   2      10340.46      10530.27       207.71 o
   8  -2   2       7664.61       7748.98       137.34 o
  10  -2   2       2560.57       2338.95        36.73 o
  12  -2   2        527.11        515.36        15.00 o
  14  -2   2        307.45        287.32        12.83 o
  16  -2   2        562.90        566.67        22.37 o
  18  -2   2       1274.04       1253.87        24.53 o
  20  -2   2        219.70        245.94        25.79 o
  22  -2   2        235.46        264.81        41.21 o
  24  -2   2        338.68        333.51        35.35 o
 -23  -1   2        467.32        468.67        32.13 o
 -21  -1   2         71.78        106.56        12.98 o
 -19  -1   2        673.73        654.39        18.64 o
 -17  -1   2        972.04        938.95        18.30 o
 -15  -1   2       1020.23       1063.25        29.34 o
 -13  -1   2       2247.52       2063.97        62.57 o
 -11  -1   2       6904.77       7064.06       136.32 o
  -9  -1   2       1355.84       1344.42        17.39 o
  -7  -1   2       2751.43       3130.01        24.68 o
  -5  -1   2       2218.83       2163.72        16.88 o
  -3  -1   2        937.93       1047.91        18.26 o
  -1  -1   2       3498.77       3633.25        44.66 o
   1  -1   2       1567.78       1593.73        27.46 o
   3  -1   2        175.40        180.82         5.03 o
   5  -1   2       4096.13       4121.08        70.42 o
   7  -1   2        609.08        593.85         8.38 o
   9  -1   2       1106.98       1034.86        26.93 o
  11  -1   2        649.64        615.42        21.53 o
  13  -1   2        672.71        706.67        24.60 o
  15  -1   2       1182.33       1166.71        25.29 o
  17  -1   2        865.12        874.32        16.24 o
  19  -1   2        291.84        336.70        11.03 o
  21  -1   2        110.13        103.66        23.19 o
  23  -1   2         64.02         50.02        26.45 o
 -22   0   2        147.26        178.38        15.04 o
 -20   0   2        443.13        497.12        37.20 o
 -18   0   2        547.50        528.43        22.27 o
 -16   0   2        274.45        263.16        10.84 o
 -14   0   2        140.90        191.53         8.57 o
 -12   0   2       1371.60       1405.62        70.40 o
 -10   0   2       1492.94       1589.66        19.13 o
  -8   0   2        236.40        279.74         5.07 o
  -6   0   2      29765.46      32840.24       697.86 o
  -4   0   2       5866.56       5741.01        50.87 o
   4   0   2      72553.46      74800.42      2618.75 o
   6   0   2        999.18        820.27        11.11 o
   8   0   2       1717.84       1952.44        15.75 o
  10   0   2      11603.52      13021.55       208.76 o
  12   0   2       3332.13       3190.55        35.95 o
  14   0   2       1764.54       1730.07        25.70 o
  16   0   2        614.00        608.04        19.13 o
  18   0   2         71.53        116.28        15.21 o
  20   0   2        295.23        222.58       166.24 o
  22   0   2        127.29        203.65        28.56 o
  24   0   2         86.89        119.22        32.36 o
 -23   1   2        478.30        532.09        38.29 o
 -21   1   2         74.98         87.52        24.95 o
 -19   1   2        680.56        640.45        34.42 o
 -17   1   2        981.78        971.01        49.35 o
 -15   1   2       1039.42       1091.74        34.34 o
 -13   1   2       2260.58       1999.25        34.47 o
 -11   1   2       6896.38       6992.02       165.35 o
  -9   1   2       1354.02       1317.51        27.56 o
  -7   1   2       2731.28       3026.40        32.81 o
  -5   1   2       2189.42       2156.47        22.03 o
  -3   1   2        921.09       1020.81        10.62 o
  -1   1   2       3494.51       3593.84        32.96 o
   1   1   2       1565.75       1619.93        15.20 o
   3   1   2        178.98        181.69         8.45 o
   5   1   2       4120.94       4286.05        39.73 o
   7   1   2        620.27        613.24        17.20 o
   9   1   2       1123.18        999.02        14.20 o
  11   1   2        650.84        607.34        11.40 o
  13   1   2        684.94        670.73        16.42 o
  15   1   2       1203.69       1191.97        28.58 o
  17   1   2        866.26        899.05        37.38 o
  19   1   2        290.94        347.75        44.90 o
  21   1   2        105.55        111.58        28.74 o
  23   1   2         63.15         86.71        49.96 o
  25   1   2         91.10         80.42        36.41 o
 -24   2   2        143.00        195.63        40.76 o
 -22   2   2        590.58        615.14        68.25 o
 -20   2   2        258.91        278.68        32.45 o
 -18   2   2        712.91        719.85        25.62 o
 -16   2   2       5917.21       5677.35       108.38 o
 -14   2   2        821.26        801.95        18.81 o
 -12   2   2       3511.79       3436.92        55.85 o
 -10   2   2       1657.75       1672.21        38.99 o
  -8   2   2       4102.22       4310.45        69.87 o
  -6   2   2       2035.99       1599.19        22.56 o
  -4   2   2      29623.38      30552.70       677.54 o
  -2   2   2       2798.14       2818.93        48.06 o
   0   2   2        675.30        635.81        13.10 o
   2   2   2       9588.22       9631.72       125.76 o
   4   2   2       7597.88       7667.13        92.94 o
   6   2   2      10376.25      10623.35       145.50 o
   8   2   2       7795.05       8144.67       116.41 o
  10   2   2       2578.96       2381.44        38.14 o
  12   2   2        507.93        477.65        19.26 o
  14   2   2        287.80        285.29        14.36 o
  16   2   2        560.27        583.89        21.42 o
  18   2   2       1273.23       1266.63        31.98 o
  20   2   2        212.12        234.90        19.85 o
  22   2   2        235.86        260.17        59.34 o
  24   2   2        335.61        387.43        49.01 o
 -23   3   2         44.67        111.15        41.96 o
 -21   3   2         49.79         85.93        18.34 o
 -19   3   2        225.26        231.82        19.60 o
 -17   3   2        701.25        672.31        42.14 o
 -15   3   2        134.40        126.56        14.99 o
 -13   3   2         67.26         84.72        12.19 o
 -11   3   2        664.41        619.60        17.97 o
  -9   3   2        486.02        426.01        32.02 o
  -7   3   2       4307.65       4519.60        79.06 o
  -5   3   2       4960.16       5171.61        91.80 o
  -3   3   2       7794.54       7877.19       161.70 o
  -1   3   2       2086.99       2149.45        40.37 o
   1   3   2        166.66        203.03        39.93 o
   3   3   2        892.23        919.95        66.88 o
   5   3   2          5.62         24.20        14.06 o
   7   3   2        172.19        189.48        13.55 o
   9   3   2        694.63        677.16        21.69 o
  11   3   2        462.54        460.42        26.83 o
  13   3   2        721.19        662.34        22.30 o
  15   3   2        397.93        419.18        19.51 o
  17   3   2        664.97        640.72        34.32 o
  19   3   2        511.53        467.52        24.23 o
  21   3   2        132.75        170.61        64.66 o
  23   3   2         44.01         65.34        23.84 o
 -22   4   2          2.89         -0.32        66.47 o
 -20   4   2        139.93        154.09        25.55 o
 -18   4   2        326.53        317.88        23.11 o
 -16   4   2        513.01        494.62        22.59 o
 -14   4   2        681.42        645.15        30.81 o
 -12   4   2        443.22        497.95        31.16 o
 -10   4   2       1687.11       1559.45        44.21 o
  -8   4   2       1615.95       1490.69        35.28 o
  -6   4   2       4827.93       4493.77        89.48 o
  -4   4   2       4497.52       4152.62        88.22 o
  -2   4   2       1509.60       1469.01        48.05 o
   0   4   2       3329.02       3241.85       102.42 o
   2   4   2        857.74        830.19        25.94 o
   4   4   2        401.14        419.90        23.63 o
   6   4   2       5509.62       5165.14       102.89 o
   8   4   2       5194.02       4787.88       104.52 o
  10   4   2       1212.51       1197.85        45.33 o
  12   4   2       1846.06       1804.19        84.52 o
  14   4   2        203.73        183.48        64.62 o
  16   4   2         67.60         83.85        32.57 o
  18   4   2        192.64        173.34        21.16 o
  20   4   2         51.70         40.02        20.85 o
  22   4   2        102.59        120.07        24.89 o
 -19   5   2        258.36        302.66        34.49 o
 -17   5   2        287.77        282.36        38.97 o
 -15   5   2        799.50        789.39        37.48 o
 -13   5   2        466.84        472.98        26.12 o
 -11   5   2        164.66        169.69        27.82 o
  -9   5   2        664.85        668.07        34.69 o
  -7   5   2        848.14        810.20        31.76 o
  -5   5   2        666.11        592.60        28.66 o
  -3   5   2       1796.03       1748.73        47.80 o
  -1   5   2       1166.32       1128.07        44.76 o
   1   5   2       8123.65       7691.32       183.29 o
   3   5   2       1383.15       1248.66        40.67 o
   5   5   2        293.56        299.19        27.86 o
   7   5   2        461.37        420.67        28.59 o
   9   5   2       1784.14       1754.98        48.02 o
  11   5   2       3306.15       3148.57        87.41 o
  13   5   2        974.31        924.61        36.04 o
  15   5   2        604.58        590.76        37.08 o
  17   5   2         76.27         75.54        22.37 o
  19   5   2         33.76         74.73        33.47 o
 -16   6   2         55.16         50.45        25.71 o
 -14   6   2         41.96         88.94        38.90 o
 -12   6   2         15.96         11.44        23.02 o
 -10   6   2         57.15         56.63        31.05 o
  -8   6   2         36.16         85.12        29.89 o
  -6   6   2        484.91        496.44        35.15 o
  -4   6   2       1275.37       1272.23        53.94 o
  -2   6   2        880.23        878.36        40.01 o
   0   6   2         27.27         69.44        24.52 o
   2   6   2        717.12        792.82        55.07 o
   4   6   2        211.17        214.83        35.65 o
   6   6   2        162.60        195.52        44.53 o
   8   6   2        434.32        415.91        31.09 o
  10   6   2        504.65        505.44        32.04 o
  12   6   2        302.17        317.89        29.95 o
  14   6   2        562.08        581.39        41.60 o
  16   6   2        126.02        148.60        27.56 o
 -13   7   2        193.41        160.16        43.65 o
 -11   7   2          2.02         26.75        32.18 o
  -9   7   2         71.93         91.13        38.27 o
  -7   7   2       1316.81       1442.98        58.09 o
  -5   7   2       1557.38       1552.24        68.49 o
  -3   7   2       2069.00       2074.20        98.27 o
  -1   7   2       1288.42       1368.13        81.28 o
   1   7   2        900.09       1000.48        58.30 o
   3   7   2        280.13        287.75        36.85 o
   5   7   2        175.95        180.90        33.20 o
   7   7   2        805.51        767.91       104.66 o
   9   7   2       1621.74       1744.19        77.04 o
  11   7   2        114.15        163.47        53.74 o
  -4   8   2        105.94        175.14        40.08 o
  -2   8   2         31.53        -36.64        36.64 o
   0   8   2          3.88         32.04        35.79 o
   2   8   2         28.39         53.93        36.67 o
  -4  -8   3        670.88        670.92        46.14 o
  -2  -8   3         22.85         30.88        57.54 o
   0  -8   3        108.92        171.30        34.65 o
   2  -8   3        307.24        263.26        59.26 o
 -13  -7   3         13.13         52.24        35.21 o
 -11  -7   3         30.21         69.15        28.58 o
  -9  -7   3         55.96         84.96        28.51 o
  -7  -7   3        318.24        365.44        41.22 o
  -5  -7   3        464.90        476.38        43.39 o
  -3  -7   3        476.14        487.05        42.80 o
  -1  -7   3        326.67        366.48        33.32 o
   1  -7   3         79.79        144.38        29.54 o
   3  -7   3        147.55        141.98        35.28 o
   5  -7   3        504.37        468.46        42.27 o
   7  -7   3        262.42        287.73        34.26 o
   9  -7   3        514.48        540.99        44.02 o
  11  -7   3        104.70        102.73        27.86 o
 -16  -6   3        516.78        491.72        33.40 o
 -14  -6   3         20.69         76.43        29.30 o
 -12  -6   3        371.88        424.27        34.18 o
 -10  -6   3        225.87        246.71        25.98 o
  -8  -6   3        291.93        338.64        48.08 o
  -6  -6   3       1381.69       1282.47        61.56 o
  -4  -6   3        603.41        605.93        31.45 o
  -2  -6   3        202.74        207.15        36.17 o
   0  -6   3       1217.80       1179.94        41.20 o
   2  -6   3        547.08        587.04        31.53 o
   4  -6   3        192.59        219.50        24.61 o
   6  -6   3        921.77        940.65        58.94 o
   8  -6   3        372.63        425.88        27.84 o
  10  -6   3        355.95        406.79        32.51 o
  12  -6   3         43.24         73.78        36.75 o
  14  -6   3        245.29        317.40        45.69 o
  16  -6   3         43.62         98.54        57.91 o
 -19  -5   3        110.99        147.95        22.65 o
 -17  -5   3        302.19        301.29        30.60 o
 -15  -5   3        125.50        130.71        21.31 o
 -13  -5   3        252.24        295.87        25.65 o
 -11  -5   3        312.58        280.10        21.77 o
  -9  -5   3        567.93        519.74        29.56 o
  -7  -5   3        718.18        725.84        32.78 o
  -5  -5   3        344.00        305.80        22.95 o
  -3  -5   3        713.80        689.01        28.38 o
  -1  -5   3       2349.23       2382.50        89.46 o
   1  -5   3       3390.35       3155.12        78.66 o
   3  -5   3        801.16        808.56        43.16 o
   5  -5   3        849.67        748.06        57.77 o
   7  -5   3        968.35        887.95        29.53 o
   9  -5   3       1153.08       1071.87        77.34 o
  11  -5   3         80.92         76.79        22.42 o
  13  -5   3        287.75        271.81        21.38 o
  15  -5   3         13.15         19.30        18.02 o
  17  -5   3        297.00        281.10        27.46 o
  19  -5   3         64.76        103.39        25.72 o
 -22  -4   3        492.89        492.67        34.01 o
 -20  -4   3        143.34        121.32        23.91 o
 -18  -4   3         67.86         38.69        16.99 o
 -16  -4   3         91.60         71.26        16.55 o
 -14  -4   3        152.98        151.63        40.25 o
 -12  -4   3        157.84        192.91        19.32 o
 -10  -4   3       1312.07       1311.12        31.90 o
  -8  -4   3        747.85        776.42        23.86 o
  -6  -4   3       1608.24       1585.46        34.64 o
  -4  -4   3        183.71        135.23        15.70 o
  -2  -4   3        372.87        406.35        22.15 o
   0  -4   3        684.83        684.73        31.52 o
   2  -4   3       1871.60       1759.46        36.76 o
   4  -4   3       1230.48       1242.86        28.64 o
   6  -4   3       2502.07       2314.77        50.94 o
   8  -4   3       1065.35        984.20        27.76 o
  10  -4   3        679.18        659.06        33.06 o
  12  -4   3       1507.58       1372.62        43.13 o
  14  -4   3         26.80         32.38        14.63 o
  16  -4   3         89.07         98.14        15.30 o
  18  -4   3        576.92        592.76        44.07 o
  20  -4   3        522.95        517.78        30.28 o
 -23  -3   3         77.79         75.30        22.43 o
 -21  -3   3        320.10        377.97        22.65 o
 -19  -3   3        450.50        481.29        28.13 o
 -17  -3   3        499.31        517.66        19.15 o
 -15  -3   3        403.98        410.09        20.03 o
 -13  -3   3        522.96        482.64        17.64 o
 -11  -3   3        299.32        305.55        29.34 o
  -9  -3   3         48.01        108.16        17.16 o
  -7  -3   3       3061.04       2782.88        81.37 o
  -5  -3   3      14957.85      15706.13       425.90 o
  -3  -3   3      14805.00      14990.36       358.27 o
  -1  -3   3        871.18        969.00        45.15 o
   1  -3   3        405.41        440.24        15.18 o
   3  -3   3       1287.03       1433.50        30.96 o
   5  -3   3        761.50        696.46        19.97 o
   7  -3   3       1363.73       1376.29        28.70 o
   9  -3   3       3670.95       3540.58        64.22 o
  11  -3   3       1384.43       1261.56        28.06 o
  13  -3   3         73.52         76.53        16.22 o
  15  -3   3        325.93        321.72        20.98 o
  17  -3   3        973.34        944.62        31.40 o
  19  -3   3        198.29        168.96        18.85 o
 -22  -2   3        715.41        777.59        29.37 o
 -20  -2   3        325.76        349.66        14.73 o
 -18  -2   3        438.91        451.94        16.76 o
 -16  -2   3        107.26        128.72        17.33 o
 -14  -2   3       1492.09       1484.30        26.55 o
 -12  -2   3        862.18        818.96        16.95 o
 -10  -2   3        268.74        242.97        11.24 o
  -8  -2   3         56.47         72.99         7.33 o
  -6  -2   3        985.43        936.08        12.51 o
  -4  -2   3       9056.30       9703.76       126.83 o
  -2  -2   3       3217.72       3333.43        47.51 o
   0  -2   3         43.65         67.76         5.35 o
   2  -2   3       2201.21       2280.90        23.08 o
   4  -2   3       2813.94       3036.14        34.04 o
   6  -2   3       2270.34       2274.26        33.24 o
   8  -2   3       1866.76       1843.10        29.27 o
  10  -2   3        211.53        195.19        10.13 o
  12  -2   3        336.04        343.79        10.16 o
  14  -2   3        593.06        627.97        15.79 o
  16  -2   3       1800.23       1755.23        29.29 o
  18  -2   3         71.02        111.80        28.06 o
  20  -2   3         41.93         57.80        21.89 o
  22  -2   3         15.82         73.58        36.89 o
  24  -2   3         16.39         33.62        41.84 o
 -23  -1   3        223.63        227.53        20.91 o
 -21  -1   3        362.94        418.18        15.89 o
 -19  -1   3       3008.70       2921.24        44.92 o
 -17  -1   3       1245.22       1196.66        20.81 o
 -15  -1   3       1099.61       1060.83        15.92 o
 -13  -1   3          3.75          8.41         7.16 o
 -11  -1   3       4727.39       4993.09        61.01 o
  -9  -1   3       7900.89       8463.80       126.37 o
  -7  -1   3      18902.98      20759.76       320.04 o
  -5  -1   3        568.85        630.99         8.65 o
  -3  -1   3      31879.12      35310.65       798.69 o
  -1  -1   3      29799.20      31501.52       668.54 o
   1  -1   3       4043.30       4262.28        66.81 o
   3  -1   3       3613.29       3607.04        35.95 o
   5  -1   3      11358.91      11500.37       187.63 o
   7  -1   3       2811.36       2780.49        22.04 o
   9  -1   3       7931.35       8063.42       140.33 o
  11  -1   3       1145.78       1197.35        27.96 o
  13  -1   3       2384.41       2509.89        47.68 o
  15  -1   3       1687.69       1670.95        24.58 o
  17  -1   3        285.97        275.88         9.15 o
  19  -1   3        829.20        770.46        20.19 o
  21  -1   3        441.56        448.22        30.56 o
  23  -1   3        398.62        441.40        35.97 o
  25  -1   3        112.47         89.00        31.71 o
 -22   0   3         62.53         73.94        13.77 o
 -20   0   3          7.52         17.12        12.13 o
 -18   0   3       1887.00       1684.83        32.18 o
 -16   0   3        585.24        568.65        21.15 o
 -14   0   3        309.83        354.45        10.17 o
 -12   0   3       1291.38       1363.24        19.92 o
 -10   0   3        426.83        416.49         6.13 o
  -8   0   3       8636.98       9027.03       103.56 o
  -6   0   3        174.40        183.63         3.45 o
  -4   0   3       1652.58       1574.09        16.26 o
   2   0   3        447.21        572.06        12.74 o
   4   0   3       1426.90       1257.58        16.95 o
   6   0   3       1443.88       1501.61        22.70 o
   8   0   3        572.44        558.71         6.41 o
  10   0   3       1032.16       1214.61        12.53 o
  12   0   3       3912.86       4107.10        46.64 o
  14   0   3       2034.56       2013.27        40.17 o
  16   0   3        703.17        683.81        63.28 o
  18   0   3        207.77        213.09        12.25 o
  20   0   3        101.81        169.34        24.54 o
  22   0   3        106.67        119.05        28.25 o
  24   0   3         53.87         31.27        45.64 o
 -23   1   3        215.01        202.72        31.65 o
 -21   1   3        359.82        457.51        46.34 o
 -19   1   3       3054.63       3010.86        86.36 o
 -17   1   3       1250.09       1224.68        39.10 o
 -15   1   3       1094.33       1017.11        31.24 o
 -13   1   3          3.50         24.98         7.13 o
 -11   1   3       4652.35       5006.89        89.40 o
  -9   1   3       7824.10       8184.93       137.38 o
  -7   1   3      19010.38      20484.17       406.70 o
  -5   1   3        575.92        638.33        13.26 o
  -3   1   3      31718.77      34912.11       792.96 o
  -1   1   3      30073.61      31871.40       675.79 o
   1   1   3       4048.00       4272.06        39.24 o
   3   1   3       3660.24       3630.13        36.61 o
   5   1   3      11403.22      11798.31       150.98 o
   7   1   3       2874.91       2827.53        31.60 o
   9   1   3       7945.80       7801.78       108.89 o
  11   1   3       1200.43       1255.32        17.38 o
  13   1   3       2357.10       2418.85        41.06 o
  15   1   3       1702.08       1664.95        33.03 o
  17   1   3        287.85        346.61        27.28 o
  19   1   3        842.09        826.54        40.31 o
  21   1   3        449.00        434.94        38.45 o
  23   1   3        402.50        508.57        43.29 o
  25   1   3        111.77         92.72        39.07 o
 -24   2   3        278.75        375.38        44.79 o
 -22   2   3        712.95        718.51        49.60 o
 -20   2   3        316.63        357.71        34.60 o
 -18   2   3        443.48        449.47        18.68 o
 -16   2   3        111.31        118.32        12.95 o
 -14   2   3       1486.75       1411.19        26.32 o
 -12   2   3        874.54        837.38        17.23 o
 -10   2   3        275.44        249.23        10.13 o
  -8   2   3         60.97         81.12         8.23 o
  -6   2   3       1013.97        925.32        17.36 o
  -4   2   3       8994.33       9488.10       161.73 o
  -2   2   3       3257.38       3379.90        34.25 o
   0   2   3         44.57         63.40         5.17 o
   2   2   3       2182.17       2315.48        24.44 o
   4   2   3       2849.85       3056.11        31.38 o
   6   2   3       2236.19       2290.41        26.14 o
   8   2   3       1873.82       1900.80        42.75 o
  10   2   3        210.21        194.45        12.52 o
  12   2   3        323.88        329.33        13.31 o
  14   2   3        577.27        581.88        18.48 o
  16   2   3       1772.44       1745.29        47.71 o
  18   2   3         75.62         93.25        25.78 o
  20   2   3         45.30         53.90        17.21 o
  22   2   3         15.78         86.12        34.89 o
  24   2   3         16.53        -14.62        62.02 o
 -23   3   3         78.26        131.47        40.50 o
 -21   3   3        317.11        313.98        42.23 o
 -19   3   3        433.54        424.29        20.43 o
 -17   3   3        500.65        451.77        23.98 o
 -15   3   3        395.16        427.66        33.18 o
 -13   3   3        528.01        488.98        29.07 o
 -11   3   3        300.83        320.19        13.83 o
  -9   3   3         50.11        121.88        15.04 o
  -7   3   3       3132.01       2763.66        58.58 o
  -5   3   3      15032.71      15826.19       387.17 o
  -3   3   3      14734.27      14700.90       352.01 o
  -1   3   3        868.11        892.05        22.60 o
   1   3   3        407.91        458.38        17.31 o
   3   3   3       1337.10       1530.66        30.93 o
   5   3   3        795.95        776.70        19.89 o
   7   3   3       1336.27       1355.00        28.76 o
   9   3   3       3746.02       3725.73        72.01 o
  11   3   3       1372.48       1316.50        29.40 o
  13   3   3         68.29         75.36        14.47 o
  15   3   3        320.40        280.49        18.24 o
  17   3   3        966.46        939.54        57.69 o
  19   3   3        208.81        213.23        20.60 o
  21   3   3        585.21        615.63        30.47 o
  23   3   3        395.32        389.09        28.97 o
 -22   4   3        488.86        470.34        57.15 o
 -20   4   3        136.64        100.67        41.27 o
 -18   4   3         66.53         66.53        16.24 o
 -16   4   3         84.59        118.28        30.49 o
 -14   4   3        146.29        167.21        54.69 o
 -12   4   3        156.91        149.49        16.31 o
 -10   4   3       1332.45       1334.73        52.48 o
  -8   4   3        763.78        754.29        23.95 o
  -6   4   3       1630.99       1511.01        41.54 o
  -4   4   3        191.99        145.63        16.53 o
  -2   4   3        355.77        365.44        23.76 o
   0   4   3        680.10        650.60        25.73 o
   2   4   3       1868.67       1763.15        77.51 o
   4   4   3       1207.56       1216.12        32.01 o
   6   4   3       2483.20       2285.70        55.97 o
   8   4   3       1091.43        997.09        29.94 o
  10   4   3        651.65        638.55        40.83 o
  12   4   3       1516.70       1427.92        50.49 o
  14   4   3         26.94         35.33        16.32 o
  16   4   3         86.91         96.17        18.78 o
  18   4   3        576.20        570.16        27.89 o
  20   4   3        534.31        492.70        41.11 o
 -19   5   3        111.51         89.37        77.04 o
 -17   5   3        294.01        281.37        26.54 o
 -15   5   3        130.44        150.32        21.19 o
 -13   5   3        254.84        242.91        24.34 o
 -11   5   3        312.82        268.10        53.63 o
  -9   5   3        537.57        461.23        28.67 o
  -7   5   3        692.02        614.80        28.87 o
  -5   5   3        354.95        349.24        30.05 o
  -3   5   3        705.24        666.08        29.79 o
  -1   5   3       2363.08       2503.09        92.51 o
   1   5   3       3383.44       3274.02        84.13 o
   3   5   3        776.93        825.03        56.46 o
   5   5   3        819.60        717.06        32.35 o
   7   5   3        991.65        924.69        33.89 o
   9   5   3       1136.21       1096.94        98.51 o
  11   5   3         83.21         97.35        30.22 o
  13   5   3        289.46        267.73        24.88 o
  15   5   3         14.08         62.45        20.56 o
  17   5   3        308.09        328.61        32.69 o
  19   5   3         66.72         82.58        24.31 o
 -16   6   3        519.76        482.53        36.05 o
 -14   6   3         21.97         45.02        24.14 o
 -12   6   3        364.66        410.65        37.91 o
 -10   6   3        220.01        253.84        27.40 o
  -8   6   3        297.54        362.09        32.89 o
  -6   6   3       1440.76       1347.68        47.03 o
  -4   6   3        641.09        727.67        35.76 o
  -2   6   3        187.68        210.49        28.80 o
   0   6   3       1205.95       1165.02        64.95 o
   2   6   3        540.93        602.73        43.41 o
   4   6   3        213.07        264.62        28.62 o
   6   6   3        892.71        892.33        48.08 o
   8   6   3        359.03        415.98        35.33 o
  10   6   3        331.48        361.54        50.22 o
  12   6   3         43.14        110.67        25.80 o
  14   6   3        238.02        190.57        46.28 o
  16   6   3         46.60         72.44        26.97 o
 -13   7   3         12.84         39.47        28.65 o
 -11   7   3         30.98         95.53        32.91 o
  -9   7   3         52.82         84.27        33.15 o
  -7   7   3        315.92        359.29        36.88 o
  -5   7   3        476.22        467.11        48.00 o
  -3   7   3        479.25        540.09        41.14 o
  -1   7   3        324.43        358.69        37.19 o
   1   7   3         79.26        109.62        53.02 o
   3   7   3        142.49        140.08        43.31 o
   5   7   3        497.18        510.28        40.57 o
   7   7   3        264.68        286.71        35.35 o
   9   7   3        512.15        545.16        86.72 o
  11   7   3        100.70        104.09        37.00 o
  -4   8   3        646.89        654.98        62.49 o
  -2   8   3         18.03         21.03        43.62 o
   0   8   3        106.72        118.39        47.61 o
   2   8   3        301.08        385.91        51.67 o
  -2  -8   4          7.71         40.40        31.78 o
   0  -8   4          1.81        128.21        51.40 o
   2  -8   4         46.79        105.73        33.16 o
 -13  -7   4        321.71        371.94        35.06 o
 -11  -7   4        273.49        255.60        38.68 o
  -9  -7   4        451.51        483.69        39.77 o
  -7  -7   4       1003.89       1033.03        47.39 o
  -5  -7   4        423.65        486.97        41.96 o
  -3  -7   4        868.09        866.48        43.75 o
  -1  -7   4        419.36        423.17        34.77 o
   1  -7   4        409.94        503.45        35.16 o
   3  -7   4       1197.94       1235.25        48.78 o
   5  -7   4       1235.47       1181.72        64.95 o
   7  -7   4        797.84        810.16        58.24 o
   9  -7   4        264.85        328.19        32.65 o
  11  -7   4         44.80         67.89        26.95 o
 -16  -6   4         81.15         99.04        31.31 o
 -14  -6   4        111.23         96.76        25.47 o
 -12  -6   4        125.93        158.40        40.33 o
 -10  -6   4        166.34        158.38        25.44 o
  -8  -6   4        221.18        212.73        25.53 o
  -6  -6   4        541.82        515.21        42.99 o
  -4  -6   4        289.71        303.41        31.50 o
  -2  -6   4        581.34        565.74        36.02 o
   0  -6   4        217.45        277.78        26.13 o
   2  -6   4        311.36        329.36        31.97 o
   4  -6   4         78.86        153.20        44.96 o
   6  -6   4         85.80        113.41        23.10 o
   8  -6   4        637.97        627.98        31.46 o
  10  -6   4         66.27         79.86        26.42 o
  12  -6   4        134.36        182.03        40.93 o
  14  -6   4        243.80        258.87        37.63 o
  16  -6   4         41.60         39.82        32.33 o
 -19  -5   4        515.25        482.35        29.04 o
 -17  -5   4        407.86        463.17        33.88 o
 -15  -5   4         69.47         74.18        25.81 o
 -13  -5   4        146.42        157.94        20.97 o
 -11  -5   4        101.88        155.53        22.57 o
  -9  -5   4        369.16        363.16        23.37 o
  -7  -5   4       1129.43       1044.45        49.67 o
  -5  -5   4       1365.66       1273.42        36.93 o
  -3  -5   4        358.36        313.10        34.34 o
  -1  -5   4        935.28        925.55        32.08 o
   1  -5   4       1864.39       1921.70        47.35 o
   3  -5   4       1356.69       1373.61        38.93 o
   5  -5   4       6867.72       6242.48       147.54 o
   7  -5   4       1036.49        939.63        30.58 o
   9  -5   4       1902.81       1842.52        74.82 o
  11  -5   4        414.18        392.75        22.94 o
  13  -5   4        595.64        616.80        31.23 o
  15  -5   4        222.09        216.93        24.67 o
  19  -5   4         76.24         92.60        25.85 o
 -22  -4   4        291.13        280.14        30.68 o
 -20  -4   4        229.72        237.49        31.63 o
 -18  -4   4        354.95        374.49        27.25 o
 -16  -4   4        483.63        490.67        25.18 o
 -14  -4   4        469.81        414.07        21.16 o
 -12  -4   4       1376.20       1192.28        33.64 o
 -10  -4   4       1708.04       1638.60        37.45 o
  -8  -4   4        268.64        303.67        26.02 o
  -6  -4   4        237.70        158.54        15.85 o
  -4  -4   4        702.99        654.41        28.09 o
  -2  -4   4        175.81        184.50        15.97 o
   0  -4   4       2412.23       2392.50       120.54 o
   2  -4   4       4421.65       4235.85        78.76 o
   4  -4   4       1279.60       1195.37        31.89 o
   6  -4   4       2420.39       2151.09        48.62 o
   8  -4   4       1071.26        954.39        29.76 o
  10  -4   4        431.34        436.22        21.65 o
  12  -4   4        116.20        132.46        14.96 o
  14  -4   4         24.24         44.10        13.72 o
  16  -4   4        491.35        454.23        22.69 o
  18  -4   4        848.93        881.78        50.66 o
 -23  -3   4        149.23        152.02        24.86 o
 -21  -3   4        340.43        382.52        20.58 o
 -19  -3   4         52.26         52.75        29.99 o
 -17  -3   4        364.07        365.31        17.67 o
 -15  -3   4       2406.51       2278.45        58.03 o
 -13  -3   4         77.58         96.00        15.97 o
 -11  -3   4        381.28        366.17        15.51 o
  -9  -3   4        346.47        406.20        17.63 o
  -7  -3   4       2316.59       2460.13        42.47 o
  -5  -3   4        999.40       1050.04        26.38 o
  -3  -3   4       4715.35       4721.42        86.49 o
  -1  -3   4       2683.50       2923.14        57.86 o
   1  -3   4        547.64        560.20        16.15 o
   3  -3   4       2730.57       2861.28        47.20 o
   5  -3   4       1137.19       1137.08        22.68 o
   7  -3   4       5611.79       5870.14       103.01 o
   9  -3   4       2970.85       2882.02        67.56 o
  11  -3   4        519.54        481.71        17.59 o
  13  -3   4        547.02        466.44        15.74 o
  15  -3   4        462.65        472.23        18.82 o
  17  -3   4         89.92         71.34        12.21 o
  19  -3   4         12.15         28.74        15.21 o
 -22  -2   4        815.61        823.94        55.25 o
 -20  -2   4         54.87         60.79        10.33 o
 -18  -2   4        143.66        155.01        13.58 o
 -16  -2   4       1250.07       1242.95        32.12 o
 -14  -2   4        708.10        700.12        20.90 o
 -12  -2   4        923.57        823.84        18.21 o
 -10  -2   4       8952.17       9348.10       148.29 o
  -8  -2   4       1224.39       1330.48        17.81 o
  -6  -2   4       2486.20       2528.05        51.45 o
  -4  -2   4       7746.26       8038.72        98.56 o
  -2  -2   4      23948.55      25523.88       520.10 o
   0  -2   4       9031.59      10079.21       132.16 o
   2  -2   4       2905.07       3215.78        32.66 o
   4  -2   4        788.95        722.43        43.38 o
   6  -2   4       2690.49       2517.32        58.09 o
   8  -2   4       1176.61       1046.15        42.10 o
  10  -2   4        832.03        778.61        25.54 o
  12  -2   4         16.98         24.02         7.09 o
  14  -2   4         67.72         57.00         8.17 o
  16  -2   4        473.42        471.46        13.28 o
  18  -2   4       1173.45       1141.41        27.70 o
  22  -2   4         67.18         79.48        24.80 o
  24  -2   4         33.89         61.75        42.70 o
 -23  -1   4        104.30        125.48        19.49 o
 -21  -1   4         91.09         75.23        19.32 o
 -19  -1   4        552.11        531.58        17.71 o
 -17  -1   4         79.14        108.13        15.18 o
 -15  -1   4        447.25        454.96        10.21 o
 -13  -1   4        269.33        284.77        10.20 o
 -11  -1   4        431.07        446.67        16.88 o
  -9  -1   4        777.24        810.67        17.07 o
  -7  -1   4       2807.70       2946.94        23.83 o
  -5  -1   4        310.56        284.35         6.09 o
  -3  -1   4       1809.07       1886.57        29.62 o
  -1  -1   4       6419.03       6826.10       139.80 o
   1  -1   4       1526.64       1545.88        14.70 o
   3  -1   4       4305.36       4535.41        66.16 o
   5  -1   4       1947.12       1800.13        38.32 o
   7  -1   4        403.87        424.48         8.96 o
   9  -1   4       2064.11       2134.96        25.40 o
  11  -1   4       1023.96       1060.12        20.07 o
  13  -1   4       1731.14       1855.60        21.25 o
  15  -1   4       2154.54       2188.14        35.48 o
  17  -1   4        615.87        628.96        13.06 o
  19  -1   4        475.04        496.68        18.28 o
  21  -1   4         15.75         28.91        22.73 o
  23  -1   4        265.73        251.65        33.20 o
 -22   0   4         28.82         52.80        13.91 o
 -20   0   4        240.10        207.78        13.41 o
 -18   0   4        514.84        476.48        31.00 o
 -16   0   4         67.41         59.88        12.90 o
 -14   0   4         11.90         12.65         7.03 o
 -12   0   4       2629.40       2900.30        40.24 o
 -10   0   4       9406.17       9715.30       145.12 o
  -8   0   4      55756.18      61602.10      1971.76 o
  -6   0   4      52412.82      56362.02      1669.41 o
  -4   0   4      40363.79      40695.34      1119.14 o
  -2   0   4      18405.23      19175.84       369.06 o
   2   0   4      43234.17      44216.55      1254.89 o
   4   0   4       2083.22       2192.22        46.30 o
   6   0   4        123.22         93.51         2.89 o
   8   0   4        529.19        587.66        13.87 o
  10   0   4       4892.85       5009.08        55.50 o
  12   0   4       7908.14       8114.70       110.97 o
  14   0   4       1113.67       1243.01        16.92 o
  16   0   4         40.06         39.07        10.52 o
  18   0   4        478.88        261.54       137.38 o
  20   0   4        329.49        332.64        28.95 o
  22   0   4         36.02         67.77        43.02 o
  24   0   4         24.96         61.88        30.70 o
 -23   1   4        104.32        144.00        43.77 o
 -21   1   4         93.82         66.31        23.19 o
 -19   1   4        553.04        544.80        43.44 o
 -17   1   4         78.38        100.27        27.04 o
 -15   1   4        434.20        442.59        20.78 o
 -13   1   4        267.15        298.68        10.45 o
 -11   1   4        440.16        446.86        16.92 o
  -9   1   4        774.35        794.74        13.60 o
  -7   1   4       2830.78       2902.01        29.60 o
  -5   1   4        311.96        287.94         5.56 o
  -3   1   4       1801.26       1859.75        16.84 o
  -1   1   4       6416.30       6626.01       140.44 o
   1   1   4       1540.51       1579.00        26.34 o
   3   1   4       4290.34       4472.00        42.17 o
   5   1   4       1944.72       1877.00        16.53 o
   7   1   4        395.11        414.20         8.12 o
   9   1   4       2073.82       2120.28        27.02 o
  11   1   4       1038.79       1023.28        16.44 o
  13   1   4       1719.17       1746.73        48.20 o
  15   1   4       2146.03       2133.64        41.49 o
  17   1   4        604.47        682.35        48.30 o
  19   1   4        467.73        564.38        36.41 o
  21   1   4         15.03         58.37        43.42 o
  23   1   4        261.32        294.65        40.64 o
 -22   2   4        796.06        833.29        70.06 o
 -20   2   4         56.13         60.60        26.36 o
 -18   2   4        141.59        166.22        13.43 o
 -16   2   4       1234.78       1234.47        25.73 o
 -14   2   4        716.00        703.30        22.31 o
 -12   2   4        922.79        850.05        16.98 o
 -10   2   4       8887.69       9073.27       170.26 o
  -8   2   4       1332.76       1453.25        24.97 o
  -6   2   4       2482.19       2516.02        40.43 o
  -4   2   4       7861.19       8009.98        98.00 o
  -2   2   4      24042.76      26453.79       536.66 o
   0   2   4       8963.96       9965.67       138.32 o
   2   2   4       3020.56       3305.58        34.47 o
   4   2   4        806.01        746.22        14.31 o
   6   2   4       2813.91       2736.01        39.37 o
   8   2   4       1213.93       1087.84        26.52 o
  10   2   4        806.63        760.80        17.73 o
  12   2   4         17.50         32.86        10.28 o
  14   2   4         71.35         70.61        17.18 o
  16   2   4        456.01        467.79        20.82 o
  18   2   4       1173.19       1156.35        54.57 o
  20   2   4        388.18        440.65        65.49 o
  22   2   4         64.33         30.71        35.49 o
  24   2   4         33.79         28.56        39.84 o
 -23   3   4        148.34        162.88        64.38 o
 -21   3   4        346.79        283.77        41.19 o
 -19   3   4         48.49         66.85        14.59 o
 -17   3   4        357.80        337.78        58.00 o
 -15   3   4       2379.15       2291.99        53.62 o
 -13   3   4         72.61         63.97        11.55 o
 -11   3   4        362.69        342.43        14.43 o
  -9   3   4        330.44        376.70        14.35 o
  -7   3   4       2361.23       2521.03        44.12 o
  -5   3   4       1001.58        982.98        22.62 o
  -3   3   4       4739.01       4788.24       135.36 o
  -1   3   4       2687.59       2906.68        52.87 o
   1   3   4        549.66        529.23        23.06 o
   3   3   4       2783.69       2816.24        51.02 o
   5   3   4       1101.30       1118.53        34.41 o
   7   3   4       5684.76       5723.84       107.08 o
   9   3   4       2992.43       2827.34        56.46 o
  11   3   4        520.15        546.74        23.29 o
  13   3   4        557.21        526.30        26.92 o
  15   3   4        444.91        438.05        22.95 o
  17   3   4         88.79        104.65        21.87 o
  19   3   4         13.62         12.34        19.78 o
  21   3   4         71.87         85.67        21.87 o
  23   3   4         44.49         76.29        23.63 o
 -22   4   4        288.04        298.91        50.66 o
 -20   4   4        231.63        223.12        44.27 o
 -18   4   4        350.58        332.93        20.04 o
 -16   4   4        472.28        488.97        40.96 o
 -14   4   4        468.96        448.73        43.65 o
 -12   4   4       1391.02       1240.39        43.92 o
 -10   4   4       1684.13       1530.45        36.00 o
  -8   4   4        303.14        328.60        23.16 o
  -6   4   4        259.86        181.52        29.89 o
  -4   4   4        741.28        750.27        39.74 o
  -2   4   4        182.10        205.04        20.57 o
   0   4   4       2424.63       2421.31        91.34 o
   2   4   4       4401.50       4288.96        84.95 o
   4   4   4       1276.64       1227.25        43.83 o
   6   4   4       2448.52       2310.72        55.97 o
   8   4   4       1120.11       1069.74        34.22 o
  10   4   4        424.33        415.29        21.73 o
  12   4   4        113.61        113.71        18.15 o
  14   4   4         27.45         23.93        17.15 o
  16   4   4        471.67        451.33        30.64 o
  18   4   4        821.65        826.85        41.67 o
  20   4   4         40.24         65.22        21.77 o
 -19   5   4        523.02        610.08        59.31 o
 -17   5   4        422.79        535.77        34.39 o
 -15   5   4         72.05        112.42        23.80 o
 -13   5   4        149.51        176.87        53.37 o
 -11   5   4        108.91         68.61        21.57 o
  -9   5   4        343.85        366.08        23.79 o
  -7   5   4       1105.26       1029.46        34.84 o
  -5   5   4       1378.29       1265.04        39.08 o
  -3   5   4        370.76        353.55        24.81 o
  -1   5   4        932.21        889.83        81.97 o
   1   5   4       1847.17       1962.67        51.85 o
   3   5   4       1371.38       1364.32        49.23 o
   5   5   4       6910.42       6711.38       155.25 o
   7   5   4       1044.47       1001.86        58.21 o
   9   5   4       1871.13       1908.86        50.94 o
  11   5   4        405.38        359.51        46.12 o
  13   5   4        592.28        593.26        38.44 o
  15   5   4        210.28        274.16        25.00 o
  17   5   4        355.98        462.89        45.28 o
  19   5   4         72.38        121.23        66.57 o
 -16   6   4         83.06         81.41        42.04 o
 -14   6   4        114.75        123.08        27.65 o
 -12   6   4        133.15        140.50        39.40 o
 -10   6   4        178.72        172.33        30.93 o
  -8   6   4        225.95        172.91        27.13 o
  -6   6   4        562.40        518.31        33.33 o
  -4   6   4        287.15        276.06        29.10 o
  -2   6   4        575.98        578.25        41.50 o
   0   6   4        222.08        250.20        29.82 o
   2   6   4        297.77        369.70        31.00 o
   4   6   4         68.23        100.94        38.34 o
   6   6   4         86.24         78.18        26.36 o
   8   6   4        625.46        613.81        35.25 o
  10   6   4         70.37         42.04        47.93 o
  12   6   4        134.17        187.12        63.29 o
  14   6   4        248.82        292.55        39.54 o
  16   6   4         44.46         55.12        28.68 o
 -13   7   4        322.63        444.80        35.92 o
 -11   7   4        264.59        225.77        42.05 o
  -9   7   4        450.86        444.75        37.02 o
  -7   7   4       1006.77       1072.13        73.33 o
  -5   7   4        414.96        472.98        39.43 o
  -3   7   4        855.89        895.39        54.18 o
  -1   7   4        421.22        409.69        44.64 o
   1   7   4        410.86        482.62        40.23 o
   3   7   4       1197.72       1189.43        55.00 o
   5   7   4       1257.17       1316.26        67.09 o
   7   7   4        817.09        816.90        51.52 o
   9   7   4        273.64        332.51        76.67 o
  11   7   4         47.50         53.80        30.59 o
  -2   8   4          7.50         -5.98        42.86 o
   0   8   4          1.92         45.20        37.55 o
   2   8   4         48.46         58.46        38.75 o
  -2  -8   5        162.58        238.55        60.62 o
   0  -8   5        153.40        247.33        36.14 o
   2  -8   5        493.60        483.42        42.96 o
 -13  -7   5         88.41        155.16        49.17 o
 -11  -7   5          5.08        -27.11        27.11 o
  -9  -7   5        215.86        166.36        31.22 o
  -7  -7   5        472.07        455.34        50.90 o
  -5  -7   5        306.19        342.80        34.34 o
  -3  -7   5        170.82        225.87        32.75 o
  -1  -7   5        300.04        363.12        41.60 o
   1  -7   5        442.72        463.56        35.13 o
   3  -7   5        594.78        574.47        70.65 o
   5  -7   5        376.11        340.85        49.76 o
   7  -7   5        191.90        198.37        30.53 o
   9  -7   5         12.50         45.80        28.45 o
  11  -7   5         60.58         61.24        31.89 o
 -16  -6   5        175.32        268.04        43.50 o
 -14  -6   5        416.04        407.59        46.69 o
 -12  -6   5        647.44        575.16        41.03 o
 -10  -6   5       1468.18       1445.18        48.32 o
  -8  -6   5       1508.53       1491.62        53.47 o
  -6  -6   5       1276.61       1244.36        50.87 o
  -4  -6   5        342.11        373.34        42.13 o
  -2  -6   5        693.18        698.66        69.18 o
   0  -6   5       1281.65       1334.00        51.09 o
   2  -6   5       1032.67       1003.10        61.26 o
   4  -6   5         59.29         99.28        22.43 o
   6  -6   5        367.26        410.55        32.10 o
   8  -6   5         93.27        124.91        27.36 o
  10  -6   5        348.66        352.76        26.86 o
  12  -6   5        542.32        608.26        31.78 o
  14  -6   5        275.23        312.93        48.94 o
  16  -6   5        448.71        403.51        40.98 o
 -19  -5   5        211.82        241.01        25.23 o
 -17  -5   5        128.67        159.79        22.17 o
 -15  -5   5        100.32         86.76        31.70 o
 -13  -5   5        676.99        632.40        34.65 o
 -11  -5   5        346.09        382.34        24.23 o
  -9  -5   5        419.12        407.96        24.09 o
  -7  -5   5       1218.75       1120.14        40.47 o
  -5  -5   5        464.05        429.87        24.72 o
  -3  -5   5        395.17        369.05        28.12 o
  -1  -5   5       5021.58       4697.08       111.90 o
   1  -5   5       3518.17       3250.13        78.08 o
   3  -5   5       4122.49       3871.85        93.23 o
   5  -5   5       4355.60       4036.24        96.25 o
   7  -5   5        406.90        355.86        21.48 o
   9  -5   5        126.49         99.98        18.52 o
  11  -5   5         26.80         -7.87        20.72 o
  13  -5   5        311.05        306.15        22.10 o
  15  -5   5         19.57         72.86        17.22 o
  17  -5   5        209.19        180.31        43.72 o
 -22  -4   5         55.19         92.12        59.20 o
 -20  -4   5         22.51         50.91        18.14 o
 -18  -4   5        313.47        348.67        26.48 o
 -16  -4   5        193.80        183.65        18.57 o
 -14  -4   5        155.67        174.74        20.26 o
 -12  -4   5        569.39        551.19        22.44 o
 -10  -4   5        515.33        495.26        21.13 o
  -8  -4   5        149.06        129.39        15.38 o
  -6  -4   5        377.35        412.98        48.98 o
  -4  -4   5        168.25        185.07        15.94 o
  -2  -4   5        369.47        378.76        18.53 o
   0  -4   5       3788.00       3647.85        89.96 o
   2  -4   5       1306.42       1351.03        30.80 o
   4  -4   5        584.18        555.01        19.58 o
   6  -4   5       1668.00       1533.46        33.52 o
   8  -4   5        191.22        154.01        21.39 o
  10  -4   5        144.99        135.19        17.68 o
  12  -4   5         93.82         82.17        14.17 o
  14  -4   5        237.41        233.92        18.69 o
  16  -4   5        432.53        419.60        31.86 o
  18  -4   5        122.09        139.86        21.88 o
 -23  -3   5        869.09        852.98        39.69 o
 -21  -3   5        423.60        434.01        39.00 o
 -19  -3   5        114.18         84.35        21.14 o
 -17  -3   5         59.45         65.60        15.80 o
 -15  -3   5         32.58         55.41        14.04 o
 -13  -3   5       1095.80       1086.50        55.66 o
 -11  -3   5       3372.59       3329.23        60.07 o
  -9  -3   5       2281.27       2124.95        93.62 o
  -7  -3   5       2495.82       2445.84        42.19 o
  -5  -3   5        413.09        386.36        14.97 o
  -3  -3   5       1377.89       1526.97        37.78 o
  -1  -3   5      16962.39      17331.96       469.11 o
   1  -3   5       2013.89       1790.42        31.91 o
   3  -3   5       1481.82       1109.80        26.40 o
   5  -3   5       7598.49       7417.69       196.39 o
   7  -3   5       1247.92       1032.72        26.54 o
   9  -3   5       1059.81       1076.80        24.05 o
  11  -3   5        177.96        177.74        17.28 o
  13  -3   5       1728.27       1632.00        37.82 o
  15  -3   5       1029.48        925.15        34.83 o
  17  -3   5       1861.84       1765.69        33.75 o
  19  -3   5        540.72        536.83        23.65 o
 -24  -2   5         73.13         91.11        22.34 o
 -22  -2   5        154.50        193.39        21.73 o
 -20  -2   5        422.27        419.29        15.96 o
 -18  -2   5       1830.64       1807.56        61.26 o
 -16  -2   5        389.65        351.80        35.50 o
 -14  -2   5        861.89        782.19        23.03 o
 -12  -2   5        514.46        514.35        48.79 o
 -10  -2   5         80.84         90.77         7.37 o
  -8  -2   5         10.66         19.13         5.92 o
  -6  -2   5        639.27        711.61        11.00 o
  -4  -2   5       1741.68       1857.56        20.34 o
  -2  -2   5        398.61        426.42         8.88 o
   0  -2   5        337.64        389.38         8.06 o
   2  -2   5        716.71        773.50        10.84 o
   4  -2   5       1473.75       1436.50        26.68 o
   6  -2   5       1516.50       1406.33        45.39 o
   8  -2   5       1118.97       1172.50        18.12 o
  10  -2   5         44.10         71.92         8.80 o
  12  -2   5        656.05        679.43        16.35 o
  14  -2   5        661.14        626.79        20.93 o
  16  -2   5       2210.64       2093.60        33.37 o
  18  -2   5        109.94        120.12        12.96 o
  22  -2   5         79.31        107.03        25.84 o
  24  -2   5         30.21         24.48        27.76 o
 -23  -1   5        527.52        553.88        63.88 o
 -21  -1   5        238.44        257.90        19.00 o
 -19  -1   5        907.72        898.15        21.15 o
 -17  -1   5        120.10        134.98         8.95 o
 -15  -1   5        453.84        439.29        11.54 o
 -13  -1   5       1952.16       1893.04        98.72 o
 -11  -1   5       1059.76        999.49        13.90 o
  -9  -1   5      14015.65      14987.98       258.20 o
  -7  -1   5      11566.22      12404.90       150.77 o
  -5  -1   5       5050.81       5261.67        45.14 o
  -3  -1   5      17399.18      18146.05       352.06 o
  -1  -1   5      37567.11      40586.63      1001.30 o
   1  -1   5       5878.96       6252.36        92.22 o
   3  -1   5      54927.29      60443.15      1888.25 o
   5  -1   5       1644.08       1616.16        17.57 o
   7  -1   5        262.09        268.58         8.71 o
   9  -1   5         21.55         30.65         3.16 o
  11  -1   5        218.80        234.45         4.71 o
  13  -1   5       1243.44       1235.42        21.10 o
  15  -1   5       1543.77       1514.39        28.62 o
  17  -1   5       1563.93       1547.32        22.36 o
  19  -1   5        372.73        390.57        27.34 o
  21  -1   5        380.38        430.79        31.99 o
  23  -1   5         23.90         22.57        27.90 o
 -22   0   5        132.81        145.71        15.10 o
 -20   0   5        169.54        116.06        39.79 o
 -18   0   5       1089.54       1096.99        37.57 o
 -16   0   5         82.20         96.86         9.14 o
 -14   0   5        950.56       1013.32        35.78 o
 -12   0   5        757.87        813.77        11.13 o
 -10   0   5        646.34        723.40        10.59 o
  -8   0   5      15496.47      17067.61       260.98 o
  -6   0   5       3922.98       3950.72        45.72 o
  -4   0   5          9.74         20.28         2.14 o
  -2   0   5        309.90        322.00         7.72 o
   0   0   5          0.01          2.15         1.63 o
   2   0   5        292.56        255.26        10.53 o
   4   0   5        977.91       1010.33        14.15 o
   6   0   5       4882.71       5212.60        60.06 o
   8   0   5        458.34        471.20        11.28 o
  10   0   5        611.95        552.62         7.06 o
  12   0   5       5447.60       5228.41        62.35 o
  14   0   5       2271.36       2188.51        24.61 o
  16   0   5        589.71        616.96        13.37 o
  18   0   5        127.30        153.41        12.13 o
  20   0   5        222.10        248.58        43.11 o
  22   0   5        595.51        641.53        41.42 o
  24   0   5         70.67        152.73        34.95 o
 -21   1   5        244.15        271.01        39.06 o
 -19   1   5        913.27        887.76        34.79 o
 -17   1   5        118.97        142.03        17.51 o
 -15   1   5        471.91        455.56        20.48 o
 -13   1   5       1916.26       1803.85        31.45 o
 -11   1   5        993.20        945.47        15.26 o
  -9   1   5      13861.99      15356.97       323.44 o
  -7   1   5      11808.51      12935.73       198.91 o
  -5   1   5       5029.43       5107.39        75.49 o
  -3   1   5      17409.98      18959.31       303.52 o
  -1   1   5      37231.12      40390.03       999.39 o
   1   1   5       5691.29       6033.93        90.94 o
   3   1   5      54538.68      58413.22      1827.01 o
   5   1   5       1677.13       1698.42        15.41 o
   7   1   5        228.18        234.06        17.33 o
   9   1   5         19.59         33.59         8.70 o
  11   1   5        222.29        244.26         9.22 o
  13   1   5       1263.79       1217.18        38.71 o
  15   1   5       1536.17       1489.86        32.23 o
  17   1   5       1556.95       1600.49        55.00 o
  19   1   5        374.07        416.68        34.42 o
  21   1   5        380.35        429.78        38.91 o
  23   1   5         23.36         37.10        33.91 o
 -22   2   5        154.08        216.01        33.24 o
 -20   2   5        431.61        497.91        34.30 o
 -18   2   5       1845.06       1775.96        61.44 o
 -16   2   5        376.75        337.28        17.83 o
 -14   2   5        866.61        785.71        19.85 o
 -12   2   5        498.22        511.10        12.95 o
 -10   2   5         77.36         99.29        10.57 o
  -8   2   5         13.58         10.77         6.79 o
  -6   2   5        621.29        699.08        17.17 o
  -4   2   5       1747.24       1937.04        38.13 o
  -2   2   5        401.07        426.75         8.40 o
   0   2   5        330.52        366.41         8.61 o
   2   2   5        742.57        796.33        10.47 o
   4   2   5       1434.41       1391.51        19.78 o
   6   2   5       1547.65       1475.93        16.73 o
   8   2   5       1123.19       1202.51        21.26 o
  10   2   5         40.75         75.35        12.96 o
  12   2   5        639.62        615.32        18.09 o
  14   2   5        657.61        652.73        24.89 o
  16   2   5       2203.61       2148.93        46.38 o
  18   2   5        110.45        138.48        17.29 o
  20   2   5         90.11        111.34        19.33 o
  22   2   5         80.56         13.78        36.83 o
  24   2   5         31.11         63.72        40.32 o
 -23   3   5        866.78        886.62        59.86 o
 -21   3   5        430.68        469.30        43.69 o
 -19   3   5        120.75        116.70        14.50 o
 -17   3   5         59.82         67.80        25.36 o
 -15   3   5         29.06         48.84        19.22 o
 -13   3   5       1082.87       1121.81        24.88 o
 -11   3   5       3363.62       3273.41        66.01 o
  -9   3   5       2275.67       2167.44        40.53 o
  -7   3   5       2476.73       2355.66        75.42 o
  -5   3   5        435.57        428.20        22.38 o
  -3   3   5       1388.09       1453.62        33.24 o
  -1   3   5      17052.69      17787.97       465.59 o
   1   3   5       2016.93       1833.20        93.19 o
   3   3   5       1442.35       1109.63        28.68 o
   5   3   5       7549.90       7220.03       140.30 o
   7   3   5       1253.66       1085.89        25.80 o
   9   3   5       1063.35       1090.65        26.42 o
  11   3   5        182.69        178.10        15.57 o
  13   3   5       1756.14       1629.07        43.11 o
  15   3   5       1019.51        865.84        28.27 o
  17   3   5       1870.54       1819.31        52.95 o
  19   3   5        556.39        572.18        27.41 o
  21   3   5        229.49        244.07        51.84 o
  23   3   5          7.73          3.78        22.71 o
 -22   4   5         61.16        146.81        67.39 o
 -20   4   5         26.52         51.45        59.97 o
 -18   4   5        310.93        291.64        27.61 o
 -16   4   5        193.21        177.24        16.39 o
 -14   4   5        144.74        156.44        16.92 o
 -12   4   5        564.74        499.49        21.58 o
 -10   4   5        515.62        537.27        26.17 o
  -8   4   5        145.81        120.97        31.42 o
  -6   4   5        371.37        355.15        24.29 o
  -4   4   5        170.67        190.01        16.82 o
  -2   4   5        363.02        371.63        27.09 o
   0   4   5       3822.66       3687.38       265.58 o
   2   4   5       1281.73       1319.70        58.76 o
   4   4   5        563.19        564.61        23.29 o
   6   4   5       1700.12       1543.69        44.27 o
   8   4   5        201.96        195.31        31.82 o
  10   4   5        149.18        159.51        33.36 o
  12   4   5         96.21         76.00        17.60 o
  14   4   5        238.95        304.33       109.87 o
  16   4   5        437.14        393.31        27.69 o
  18   4   5        130.50        136.28        41.13 o
  20   4   5         32.30         83.30        24.20 o
 -19   5   5        211.97        348.39        50.54 o
 -17   5   5        130.97        149.90        88.47 o
 -15   5   5         95.66         78.70        25.53 o
 -13   5   5        670.41        652.54        27.13 o
 -11   5   5        334.47        371.49        23.56 o
  -9   5   5        409.80        386.71        24.02 o
  -7   5   5       1250.77       1126.60        41.11 o
  -5   5   5        475.60        438.64        29.38 o
  -3   5   5        393.74        415.35        25.23 o
  -1   5   5       5015.65       4980.76       111.29 o
   1   5   5       3522.51       3425.14        88.36 o
   3   5   5       4106.63       3971.34       101.08 o
   5   5   5       4370.35       4181.64       118.68 o
   7   5   5        403.02        350.97        32.66 o
   9   5   5        120.57         91.66        21.79 o
  11   5   5         28.64         54.10        24.51 o
  13   5   5        323.71        386.95        26.74 o
  15   5   5         21.92         20.97        60.42 o
  17   5   5        205.00        173.89        48.43 o
  19   5   5          4.99         13.12        46.19 o
 -16   6   5        180.05        215.12        26.83 o
 -14   6   5        412.51        457.05        34.26 o
 -12   6   5        656.43        611.54        33.16 o
 -10   6   5       1451.04       1551.35       106.59 o
  -8   6   5       1521.56       1444.02        50.52 o
  -6   6   5       1259.24       1200.68        44.59 o
  -4   6   5        336.02        363.60        36.88 o
  -2   6   5        710.19        693.96        46.11 o
   0   6   5       1233.51       1247.03        47.33 o
   2   6   5        978.38        964.65        68.80 o
   4   6   5         53.39         83.63        29.91 o
   6   6   5        373.99        363.83        31.87 o
   8   6   5        102.89        147.59        34.48 o
  10   6   5        344.71        291.17        42.68 o
  12   6   5        525.06        670.11        37.07 o
  14   6   5        263.47        321.06        33.95 o
  16   6   5        452.46        458.01        35.13 o
 -13   7   5         89.73        107.15        30.02 o
 -11   7   5          6.84         54.56        30.88 o
  -9   7   5        216.94        240.96        32.54 o
  -7   7   5        474.39        500.05        39.32 o
  -5   7   5        301.08        349.42        43.45 o
  -3   7   5        170.35        236.27        54.75 o
  -1   7   5        304.74        351.05        45.55 o
   1   7   5        443.90        429.20        48.95 o
   3   7   5        600.63        621.74        63.29 o
   5   7   5        388.96        376.99        42.39 o
   7   7   5        196.09        285.63        34.99 o
   9   7   5         12.65         59.81        47.87 o
  11   7   5         63.33        100.09        41.06 o
  -2   8   5        159.72        225.88        41.07 o
   0   8   5        137.65        157.61        49.26 o
   2   8   5        519.00        565.37        58.30 o
  -2  -8   6         44.00         54.41        32.69 o
   0  -8   6         19.01         16.39        36.95 o
 -11  -7   6        382.70        461.97        41.51 o
  -9  -7   6        577.63        535.91        37.85 o
  -7  -7   6        434.81        426.34        40.97 o
  -5  -7   6        322.96        346.04        36.03 o
  -3  -7   6        583.51        686.32        46.57 o
  -1  -7   6       2073.13       2119.60        75.57 o
   1  -7   6       2400.72       2390.03        80.30 o
   3  -7   6        571.93        557.56        43.24 o
   5  -7   6        225.42        247.19        29.84 o
   7  -7   6        121.92        198.46        34.19 o
   9  -7   6        320.60        404.83        38.55 o
  11  -7   6         26.82        113.60        32.82 o
 -16  -6   6        107.03        132.29        27.49 o
 -14  -6   6        266.45        201.56        28.02 o
 -12  -6   6        213.23        210.54        27.40 o
 -10  -6   6       1573.66       1457.43        55.76 o
  -8  -6   6       1046.24        965.44       114.70 o
  -6  -6   6       1052.96        959.08        51.66 o
  -4  -6   6         96.48        118.41        23.39 o
  -2  -6   6        575.91        552.98        31.00 o
   0  -6   6        131.05        131.60        23.77 o
   2  -6   6       1149.53       1118.68        40.49 o
   4  -6   6        144.85        100.53        23.72 o
   6  -6   6        883.14        881.96        35.39 o
   8  -6   6         65.50         90.20        33.57 o
  10  -6   6        333.38        316.25        31.77 o
  12  -6   6        275.81        331.68        27.65 o
  14  -6   6          2.19         42.27        25.40 o
  16  -6   6          9.52         44.42        30.29 o
 -19  -5   6         40.58         66.55        21.95 o
 -17  -5   6        421.84        439.27        27.40 o
 -15  -5   6          8.74         41.41        19.41 o
 -13  -5   6        249.65        280.26        25.85 o
 -11  -5   6        558.22        584.88        32.69 o
  -9  -5   6       1140.13       1138.09        39.41 o
  -7  -5   6       3252.25       3078.07        97.85 o
  -5  -5   6        816.34        737.16        29.68 o
  -3  -5   6        613.60        526.23        26.06 o
  -1  -5   6       8300.49       7885.28       178.34 o
   1  -5   6        736.10        709.87        28.43 o
   3  -5   6       6477.53       6052.82       142.05 o
   5  -5   6       2673.14       2424.34        67.84 o
   7  -5   6       1687.29       1663.56        47.31 o
   9  -5   6        895.78        866.83        66.51 o
  11  -5   6        669.06        723.84        30.82 o
  13  -5   6        169.03        172.77        19.04 o
  15  -5   6        344.14        343.06        26.24 o
  17  -5   6        279.34        226.87        30.02 o
 -22  -4   6        307.21        312.33        25.63 o
 -20  -4   6        169.34        182.59        20.93 o
 -18  -4   6        135.49        163.77        27.40 o
 -16  -4   6        394.51        370.87        21.56 o
 -14  -4   6        375.53        347.28        31.63 o
 -12  -4   6       2418.38       2300.01        53.87 o
 -10  -4   6        367.37        380.60        19.35 o
  -8  -4   6       1064.94       1103.54        28.82 o
  -6  -4   6       2311.91       2256.66        49.74 o
  -4  -4   6        118.02        130.39        15.66 o
  -2  -4   6       3736.83       3534.77        72.48 o
   0  -4   6       1738.04       1701.11        36.34 o
   2  -4   6       2438.55       2297.05        74.45 o
   4  -4   6        704.28        612.00        47.62 o
   6  -4   6       2231.40       2116.90        46.75 o
   8  -4   6        173.84        160.64        14.68 o
  10  -4   6         28.96         22.35        13.25 o
  12  -4   6         86.81         70.74        25.54 o
  14  -4   6       1193.22       1108.86        28.03 o
  16  -4   6       2199.25       2102.91        63.88 o
  18  -4   6        521.03        579.97        30.67 o
 -23  -3   6         31.65         57.08        18.39 o
 -21  -3   6        216.01        262.63        39.88 o
 -19  -3   6        124.89        129.22        16.27 o
 -17  -3   6         52.62         28.83        17.85 o
 -15  -3   6       2037.10       1837.30        50.13 o
 -13  -3   6       3906.21       3755.65        97.89 o
 -11  -3   6       1196.48       1134.32        29.72 o
  -9  -3   6        716.58        631.28        49.01 o
  -7  -3   6        142.06        191.21        14.57 o
  -5  -3   6       1327.84       1311.82        25.94 o
  -3  -3   6       4188.22       4529.85       221.96 o
  -1  -3   6       1786.14       1868.13        43.87 o
   1  -3   6        530.76        486.09        57.97 o
   3  -3   6       2759.26       2918.73        47.69 o
   5  -3   6        672.58        737.57        36.27 o
   7  -3   6       5649.71       5706.33       105.20 o
   9  -3   6        469.16        413.51        14.57 o
  11  -3   6       1413.72       1447.76        26.99 o
  13  -3   6        625.14        599.01        19.03 o
  15  -3   6        671.28        653.96        23.49 o
  17  -3   6         73.21         88.34        15.52 o
 -24  -2   6        533.48        556.60        32.42 o
 -22  -2   6        583.69        575.79        28.40 o
 -20  -2   6        101.35        101.95        12.01 o
 -18  -2   6         80.06         63.60        13.38 o
 -16  -2   6       3781.15       3628.31        65.38 o
 -14  -2   6        838.68        802.73        19.62 o
 -12  -2   6       6929.20       7013.51       103.54 o
 -10  -2   6       8300.31       8511.62       127.80 o
  -8  -2   6       4083.45       4331.26        55.61 o
  -6  -2   6       5105.84       5889.38        80.52 o
  -4  -2   6       3388.93       3816.32        41.27 o
  -2  -2   6      12484.93      13082.60       195.31 o
   0  -2   6       3138.20       3223.65        37.82 o
   2  -2   6      13062.18      13830.06       210.49 o
   4  -2   6       4162.52       4150.50        60.68 o
   6  -2   6       2318.31       2383.64        36.04 o
   8  -2   6       2783.40       2682.49        40.02 o
  10  -2   6         42.80         28.25         6.33 o
  12  -2   6        909.83        929.72        18.52 o
  14  -2   6        835.07        825.52        16.04 o
  16  -2   6       1871.25       1675.04        28.10 o
  18  -2   6         27.56         38.03        11.31 o
  22  -2   6         12.11         13.42        24.78 o
 -23  -1   6        440.57        421.90        58.09 o
 -21  -1   6        183.51        244.36        16.27 o
 -19  -1   6        804.36        813.94        20.13 o
 -17  -1   6       1046.17       1061.81        36.39 o
 -15  -1   6        748.79        760.26        14.91 o
 -13  -1   6        451.28        466.49        17.19 o
 -11  -1   6       1459.21       1511.34        16.09 o
  -9  -1   6       2663.86       2855.81        40.76 o
  -7  -1   6         73.13         82.78         4.62 o
  -5  -1   6       1315.16       1328.40        28.26 o
  -3  -1   6         30.69         25.53         4.20 o
  -1  -1   6       1262.18       1242.58        26.91 o
   1  -1   6      11433.24      12240.04       471.23 o
   3  -1   6       2534.37       2720.93        23.70 o
   5  -1   6        741.87        784.03         7.40 o
   7  -1   6       1539.90       1629.89        14.37 o
   9  -1   6        106.41        115.13         4.18 o
  11  -1   6       2353.20       2321.34        23.18 o
  13  -1   6       1412.59       1423.50        14.26 o
  15  -1   6        768.67        722.16        13.42 o
  17  -1   6        153.30        149.75         9.97 o
  19  -1   6         20.92         23.95        20.58 o
  21  -1   6        130.56        139.86        26.47 o
  23  -1   6         52.86         76.56        29.59 o
 -24   0   6         35.56         39.12        20.24 o
 -22   0   6        114.95        140.52        31.71 o
 -20   0   6         51.25         62.31        11.91 o
 -18   0   6        228.18        177.67        16.94 o
 -16   0   6        239.85        252.77        11.17 o
 -14   0   6       1367.43       1376.15        26.91 o
 -12   0   6        936.86        886.87        20.57 o
 -10   0   6      10766.43      11587.05       174.40 o
  -8   0   6       7641.38       8958.31       126.81 o
  -6   0   6       3311.65       3330.93        56.02 o
  -4   0   6      34864.15      37693.17       844.88 o
  -2   0   6       2267.46       2742.18        33.41 o
   0   0   6      34025.57      36822.22       817.43 o
   2   0   6     106657.05     106642.80      4751.90 o
   4   0   6      11581.43      11222.16       203.18 o
   6   0   6      19792.77      20768.66       399.09 o
   8   0   6       2379.67       2606.90        31.30 o
  10   0   6        656.36        773.45         7.82 o
  12   0   6       4440.30       4561.40        55.36 o
  14   0   6       4269.70       4194.36        49.35 o
  16   0   6        934.38        926.12        34.73 o
  18   0   6        550.90        529.78        31.14 o
  20   0   6         95.87         87.70        39.91 o
  22   0   6          6.98         13.35        27.70 o
  24   0   6          6.00         68.16        33.92 o
 -21   1   6        189.64        228.79        25.82 o
 -19   1   6        796.27        784.51        33.03 o
 -17   1   6       1033.77       1085.99        45.73 o
 -15   1   6        755.32        794.44        35.52 o
 -13   1   6        447.92        431.86        31.08 o
 -11   1   6       1441.92       1521.30        17.81 o
  -9   1   6       2666.46       2820.04        70.54 o
  -7   1   6         75.25         81.59         3.38 o
  -5   1   6       1322.28       1271.45        32.99 o
  -3   1   6         32.41         35.13         4.77 o
  -1   1   6       1273.57       1227.12        12.61 o
   1   1   6      11386.02      12078.43       157.81 o
   3   1   6       2534.39       2650.36        37.00 o
   5   1   6        738.10        785.79         8.68 o
   7   1   6       1538.07       1604.84        35.01 o
   9   1   6        109.14        100.80         7.13 o
  11   1   6       2335.77       2265.51        29.36 o
  13   1   6       1400.42       1400.76        22.15 o
  15   1   6        757.67        698.36        21.52 o
  17   1   6        157.03        162.04        25.88 o
  19   1   6         21.82         48.21        41.10 o
  21   1   6        123.76        117.11        33.59 o
  23   1   6         56.67        101.39        36.69 o
 -22   2   6        571.67        649.18        60.38 o
 -20   2   6         99.77         56.08        25.91 o
 -18   2   6         79.52         96.52        11.27 o
 -16   2   6       3812.14       3626.89        78.86 o
 -14   2   6        866.51        836.79        16.85 o
 -12   2   6       6810.99       6867.75       127.36 o
 -10   2   6       8216.30       8732.43       214.18 o
  -8   2   6       4161.96       4365.29        68.11 o
  -6   2   6       5089.97       5708.24        92.86 o
  -4   2   6       3412.25       3841.02       221.97 o
  -2   2   6      12732.14      13255.43       197.87 o
   0   2   6       3289.71       3313.65        66.83 o
   2   2   6      13004.73      13950.54       212.41 o
   4   2   6       4035.17       4124.53        43.85 o
   6   2   6       2254.05       2372.34        30.59 o
   8   2   6       2780.15       2670.12        37.29 o
  10   2   6         38.24         41.58        16.78 o
  12   2   6        897.26        875.97        22.08 o
  14   2   6        788.31        832.51        44.39 o
  16   2   6       1891.46       1817.86        44.76 o
  18   2   6         33.10         66.81        16.65 o
  20   2   6        110.49        145.32        20.79 o
  22   2   6         12.24          3.69        55.53 o
 -23   3   6         30.78         85.65        58.21 o
 -21   3   6        208.27        251.67        37.94 o
 -19   3   6        128.43        137.50        14.60 o
 -17   3   6         56.89         91.28        49.81 o
 -15   3   6       2004.39       1922.11        37.18 o
 -13   3   6       3894.80       3614.59        65.51 o
 -11   3   6       1173.57       1165.69        23.81 o
  -9   3   6        711.28        639.20        16.90 o
  -7   3   6        149.35        178.79        13.72 o
  -5   3   6       1332.25       1251.41        33.83 o
  -3   3   6       4230.92       4245.93        75.14 o
  -1   3   6       1807.85       1851.76        36.08 o
   1   3   6        540.63        529.32        21.62 o
   3   3   6       2682.89       2832.61       161.66 o
   5   3   6        689.60        713.36        29.14 o
   7   3   6       5619.01       5867.85       123.01 o
   9   3   6        467.95        431.36        18.12 o
  11   3   6       1420.55       1414.00        32.49 o
  13   3   6        645.47        661.66        22.68 o
  15   3   6        651.28        647.55        26.17 o
  17   3   6         78.31         92.34        36.19 o
  19   3   6        128.21        168.49        21.85 o
  21   3   6          7.95         11.42        20.52 o
 -22   4   6        313.20        323.87        50.27 o
 -20   4   6        170.39        175.06        42.52 o
 -18   4   6        134.46        130.57        15.86 o
 -16   4   6        381.11        405.77        51.30 o
 -14   4   6        366.21        362.23        19.04 o
 -12   4   6       2358.75       2179.18        57.70 o
 -10   4   6        361.25        364.84        47.09 o
  -8   4   6       1086.15       1069.50        28.50 o
  -6   4   6       2320.92       2290.46        51.57 o
  -4   4   6        120.67        175.39        16.14 o
  -2   4   6       3802.87       3465.20        74.98 o
   0   4   6       1757.79       1807.42        40.01 o
   2   4   6       2468.02       2453.41        51.21 o
   4   4   6        732.50        673.52        42.74 o
   6   4   6       2241.87       2237.16        53.04 o
   8   4   6        170.17        153.84        34.34 o
  10   4   6         32.09         33.69        26.49 o
  12   4   6         80.15         93.27        18.33 o
  14   4   6       1169.31       1106.99        35.01 o
  16   4   6       2170.04       2097.75        55.74 o
  18   4   6        525.70        604.94        38.55 o
  20   4   6        350.95        372.97        31.63 o
 -19   5   6         42.18          0.84        44.31 o
 -17   5   6        433.53        452.95        33.15 o
 -15   5   6         11.60          4.88        23.41 o
 -13   5   6        258.01        253.89        27.53 o
 -11   5   6        536.34        539.77        32.83 o
  -9   5   6       1132.98       1142.48        43.37 o
  -7   5   6       3256.36       2957.29        69.10 o
  -5   5   6        813.25        759.99        36.48 o
  -3   5   6        597.15        512.96        32.55 o
  -1   5   6       8305.55       7830.71       197.77 o
   1   5   6        737.92        649.42        80.89 o
   3   5   6       6428.72       6193.61       143.63 o
   5   5   6       2647.14       2370.96       168.68 o
   7   5   6       1658.21       1620.10        55.86 o
   9   5   6        897.92        858.38        37.08 o
  11   5   6        652.14        732.40        82.67 o
  13   5   6        162.47        191.24        29.06 o
  15   5   6        347.68        367.83        28.03 o
  17   5   6        288.70        284.68        28.12 o
  19   5   6         32.37         65.03        25.01 o
 -16   6   6        105.23        282.32        80.04 o
 -14   6   6        270.69        263.14        48.71 o
 -12   6   6        226.30        283.72        27.46 o
 -10   6   6       1578.99       1463.31        48.83 o
  -8   6   6       1055.45       1000.32        49.55 o
  -6   6   6       1052.78       1065.98        47.26 o
  -4   6   6         97.78        104.05        38.72 o
  -2   6   6        570.61        520.01        46.40 o
   0   6   6        124.20        134.75        31.78 o
   2   6   6       1114.74       1174.20        45.82 o
   4   6   6        149.86        190.58        26.96 o
   6   6   6        885.15        828.45        49.86 o
   8   6   6         64.49        109.03        26.17 o
  10   6   6        338.40        370.71        31.35 o
  12   6   6        278.29        400.68        48.05 o
  14   6   6          3.48         28.58        25.97 o
  16   6   6          9.83         -1.10        27.05 o
 -11   7   6        383.06        434.20        37.04 o
  -9   7   6        567.00        590.16        58.03 o
  -7   7   6        420.87        393.64        37.76 o
  -5   7   6        323.14        399.18        37.83 o
  -3   7   6        590.31        623.95        52.47 o
  -1   7   6       2058.80       2095.43        72.29 o
   1   7   6       2398.76       2378.60        87.97 o
   3   7   6        571.26        568.20        41.69 o
   5   7   6        221.30        251.30        34.62 o
   7   7   6        125.79        165.93        37.36 o
   9   7   6        327.97        383.25        49.23 o
  11   7   6         31.90         96.14        33.49 o
  -2   8   6         42.27         91.97        39.65 o
   0   8   6         17.16        -19.65        36.06 o
 -11  -7   7        157.27        202.88        49.67 o
  -9  -7   7        135.91        181.25        31.53 o
  -7  -7   7        255.27        227.32        40.07 o
  -5  -7   7        653.87        752.67        42.15 o
  -3  -7   7        246.54        316.75        38.27 o
  -1  -7   7        264.03        295.29        33.01 o
   1  -7   7        116.93        110.00        34.32 o
   3  -7   7         49.02         72.74        26.67 o
   5  -7   7         49.74         57.21        39.97 o
   7  -7   7        200.86        181.94        35.29 o
   9  -7   7         66.53         67.05        31.97 o
  11  -7   7        118.19        207.91        49.28 o
 -16  -6   7        426.56        379.92        33.37 o
 -14  -6   7        673.77        654.13        35.43 o
 -12  -6   7        222.42        258.70        32.90 o
 -10  -6   7        696.41        728.74        35.60 o
  -8  -6   7        472.05        472.32        30.61 o
  -6  -6   7         39.56         69.46        23.42 o
  -4  -6   7         44.67         66.20        25.16 o
  -2  -6   7        422.11        395.24        27.89 o
   0  -6   7        198.00        243.87        28.84 o
   2  -6   7        259.85        264.96        31.47 o
   4  -6   7       1064.35       1006.93        45.43 o
   6  -6   7        142.04        163.82        23.65 o
   8  -6   7        104.88         84.71        27.26 o
  10  -6   7        319.86        305.08        29.59 o
  12  -6   7        163.75        191.84        41.91 o
  14  -6   7        394.71        381.99        61.67 o
 -19  -5   7         10.86         43.90        21.79 o
 -17  -5   7        452.92        548.60        37.60 o
 -15  -5   7         89.45         96.57        21.28 o
 -13  -5   7        206.91        193.15        29.45 o
 -11  -5   7         33.19         29.53        18.66 o
  -9  -5   7        101.39        137.49        20.22 o
  -7  -5   7        637.57        576.94        33.97 o
  -5  -5   7        202.22        188.69        26.81 o
  -3  -5   7       2260.11       2038.74        49.14 o
  -1  -5   7        415.71        446.33        41.46 o
   1  -5   7        617.30        581.17        26.25 o
   3  -5   7        587.20        579.32        30.95 o
   5  -5   7        195.95        184.85        20.10 o
   7  -5   7        315.70        276.21        21.45 o
   9  -5   7        184.65        186.96        55.62 o
  11  -5   7         53.69         45.37        19.89 o
  13  -5   7        317.17        282.72        24.67 o
  15  -5   7        149.45        156.45        41.63 o
  17  -5   7        137.49        175.44        27.88 o
 -22  -4   7        190.83        202.21        23.66 o
 -20  -4   7         28.19         29.38        25.53 o
 -18  -4   7         34.77         47.28        21.32 o
 -16  -4   7        209.98        236.97        24.16 o
 -14  -4   7       1400.84       1376.25        35.86 o
 -12  -4   7        235.25        231.19        18.85 o
 -10  -4   7        586.25        606.85        32.34 o
  -8  -4   7        216.80        198.71        21.59 o
  -6  -4   7         63.74         61.88        19.02 o
  -4  -4   7        740.03        647.99        22.66 o
  -2  -4   7       4018.05       3920.80        80.91 o
   0  -4   7        549.41        532.25        19.60 o
   2  -4   7       1441.63       1342.96        40.54 o
   4  -4   7        158.82        176.18        18.28 o
   6  -4   7        133.58        168.39        17.40 o
   8  -4   7        143.66        187.51        17.66 o
  10  -4   7       2717.60       2520.57        50.81 o
  12  -4   7        997.53        973.15        40.79 o
  14  -4   7       1063.98       1098.62        61.84 o
  16  -4   7        247.20        248.31        36.21 o
  18  -4   7        625.31        643.10        31.15 o
 -23  -3   7         43.46         75.28        21.51 o
 -21  -3   7         40.48         57.55        17.04 o
 -19  -3   7        107.65        145.82        26.84 o
 -17  -3   7       1193.44       1112.55        29.40 o
 -15  -3   7       1073.46       1063.05        38.08 o
 -13  -3   7       9634.32       9329.73       201.77 o
 -11  -3   7       1090.78       1051.66        44.23 o
  -9  -3   7        171.46        142.53        15.09 o
  -7  -3   7        763.02        926.76        25.74 o
  -5  -3   7       2651.77       2649.46        50.95 o
  -3  -3   7       5022.77       5286.26        92.82 o
  -1  -3   7       1575.61       1607.71        33.94 o
   1  -3   7       1239.77       1562.98        82.55 o
   3  -3   7         85.14         66.63        11.61 o
   5  -3   7         99.70         65.01        20.16 o
   7  -3   7        885.31        834.19        35.05 o
   9  -3   7       2094.39       2102.16        38.19 o
  11  -3   7       1724.12       1588.74        29.14 o
  13  -3   7        461.09        441.48        16.40 o
  15  -3   7       1995.39       1844.80        33.82 o
  17  -3   7        653.12        578.37        23.64 o
 -24  -2   7        537.01        578.25        34.54 o
 -22  -2   7        307.23        336.42        25.07 o
 -20  -2   7         80.23        135.35        23.37 o
 -18  -2   7         68.87         52.78        16.11 o
 -16  -2   7       1829.77       1699.28        34.55 o
 -14  -2   7        877.18        833.03        20.67 o
 -12  -2   7       3399.68       3288.92        43.09 o
 -10  -2   7       3552.21       3650.57        49.19 o
  -8  -2   7        629.80        746.00        13.31 o
  -6  -2   7        448.14        510.42         9.61 o
  -4  -2   7       1271.38       1229.32        15.68 o
  -2  -2   7       1936.26       2102.93        54.36 o
   0  -2   7       3897.52       4096.94       103.70 o
   2  -2   7       2983.79       3163.34        57.77 o
   4  -2   7        150.76        162.82        12.94 o
   6  -2   7        628.42        650.44        26.38 o
   8  -2   7       3001.46       2867.22        54.51 o
  10  -2   7        221.14        206.08        15.98 o
  12  -2   7        157.64        178.61        19.21 o
  14  -2   7        739.70        741.73        40.73 o
  16  -2   7        502.11        500.35        15.25 o
  22  -2   7         26.03          3.10        25.82 o
 -25  -1   7        600.31        569.70        32.52 o
 -23  -1   7         65.98         88.25        17.90 o
 -21  -1   7         82.01        104.86        14.71 o
 -19  -1   7         27.52         29.19        10.28 o
 -17  -1   7       1537.96       1569.22        36.87 o
 -15  -1   7       1249.36       1204.41        28.88 o
 -13  -1   7       5892.71       5736.44        72.70 o
 -11  -1   7        391.77        401.33        10.91 o
  -9  -1   7       7017.16       7429.98        99.07 o
  -7  -1   7       4263.60       4506.39        48.33 o
  -5  -1   7      11523.47      12198.16       205.96 o
  -3  -1   7       6361.54       6477.57        59.39 o
  -1  -1   7      10231.54      11021.90       268.51 o
   1  -1   7      51888.20      54520.20      1608.97 o
   3  -1   7       4742.23       5681.74        65.38 o
   5  -1   7       1094.84       1221.55        10.89 o
   7  -1   7       5163.63       5689.95        84.87 o
   9  -1   7       1999.65       2036.04        28.21 o
  11  -1   7       2887.26       2945.59        61.14 o
  13  -1   7       2915.75       2844.37        52.42 o
  15  -1   7        821.06        764.36        25.22 o
  17  -1   7        464.14        494.86        12.49 o
  19  -1   7          7.84          0.69        21.08 o
  21  -1   7        244.19        308.17        47.38 o
  23  -1   7        239.45        282.43        55.60 o
 -24   0   7         83.94         87.12        22.87 o
 -22   0   7         56.38        107.40        29.07 o
 -20   0   7        119.72         80.87        14.17 o
 -18   0   7        333.19        284.82        15.86 o
 -16   0   7         41.42         37.46        10.50 o
 -14   0   7          1.50         20.64         9.69 o
 -12   0   7        111.11        124.15         5.97 o
 -10   0   7       6841.72       7667.57        99.30 o
  -8   0   7       1263.98       1271.77        12.08 o
  -6   0   7        496.86        506.35        10.39 o
  -4   0   7        249.42        248.13         5.81 o
  -2   0   7       2726.77       2731.50        28.38 o
   0   0   7       3455.62       3692.58        31.22 o
   2   0   7        423.97        459.34         5.70 o
   4   0   7        247.65        242.65        17.74 o
   6   0   7          7.74         13.94         7.08 o
   8   0   7       2522.06       2651.00        38.12 o
  10   0   7        831.78        900.01        19.88 o
  12   0   7       1290.54       1288.06        14.72 o
  14   0   7        260.34        342.79        12.07 o
  16   0   7        135.50        129.35        11.35 o
  18   0   7         14.67         24.21        22.42 o
  20   0   7         48.12         85.75        25.23 o
  22   0   7          4.20         26.06        27.88 o
  24   0   7        107.58        115.45        36.23 o
 -21   1   7         82.50        107.58        35.19 o
 -19   1   7         29.98         41.19        18.14 o
 -17   1   7       1559.92       1482.14        42.17 o
 -15   1   7       1293.16       1192.82        41.72 o
 -13   1   7       5965.39       5848.66        98.70 o
 -11   1   7        422.29        444.84         7.38 o
  -9   1   7       7106.23       7415.39        96.94 o
  -7   1   7       4256.14       4531.42        56.13 o
  -5   1   7      11648.13      12066.85       181.23 o
  -3   1   7       6553.98       6654.90        79.26 o
  -1   1   7      10435.57      10920.52       155.95 o
   1   1   7      51636.45      53308.89      1577.23 o
   3   1   7       4891.57       5816.68        58.48 o
   5   1   7       1118.19       1252.30        11.40 o
   7   1   7       5198.94       5767.13       117.96 o
   9   1   7       2022.56       2008.25        35.35 o
  11   1   7       2829.76       2865.31        37.18 o
  13   1   7       2905.44       2832.95        43.78 o
  15   1   7        794.52        748.00        46.79 o
  17   1   7        448.44        464.61        34.06 o
  19   1   7          8.53        -25.97        25.97 o
  21   1   7        248.00        348.75        38.98 o
  23   1   7        242.45        356.92        67.08 o
 -22   2   7        301.58        293.37        34.21 o
 -20   2   7         82.18         68.70        25.96 o
 -18   2   7         67.91         28.32        22.01 o
 -16   2   7       1854.97       1750.36        30.57 o
 -14   2   7        900.76        869.52        18.20 o
 -12   2   7       3371.85       3358.10        87.00 o
 -10   2   7       3540.64       3580.07       161.55 o
  -8   2   7        635.46        710.74        23.07 o
  -6   2   7        455.45        498.83        12.15 o
  -4   2   7       1292.70       1221.95        24.11 o
  -2   2   7       1973.69       2049.85        47.86 o
   0   2   7       3912.61       4262.49       109.33 o
   2   2   7       3020.09       3131.54        45.74 o
   4   2   7        151.25        170.52        11.37 o
   6   2   7        631.62        663.06        17.41 o
   8   2   7       2963.49       2833.78        31.39 o
  10   2   7        228.80        217.88        23.19 o
  12   2   7        165.46        182.81        13.77 o
  14   2   7        725.21        728.93        22.57 o
  16   2   7        514.97        506.20        22.38 o
  18   2   7        852.16        942.71        34.52 o
  20   2   7        131.93        126.84        20.97 o
  22   2   7         26.41         49.23        36.18 o
 -21   3   7         41.96         46.67        32.31 o
 -19   3   7        104.08         98.98        31.47 o
 -17   3   7       1191.84       1109.64        30.20 o
 -15   3   7       1120.23       1091.66        31.85 o
 -13   3   7       9587.17       9398.24       194.86 o
 -11   3   7       1114.13       1080.31        25.78 o
  -9   3   7        162.99        144.85        17.69 o
  -7   3   7        760.08        888.19        50.72 o
  -5   3   7       2664.96       2505.64        44.07 o
  -3   3   7       5154.40       5300.54        95.02 o
  -1   3   7       1524.68       1563.45        31.45 o
   1   3   7       1161.69       1452.64        35.06 o
   3   3   7         76.35         77.52        12.20 o
   5   3   7        107.20         56.89        12.49 o
   7   3   7        892.59        886.74        28.06 o
   9   3   7       2071.22       2050.25        45.35 o
  11   3   7       1786.79       1752.34        37.13 o
  13   3   7        477.92        424.81        20.98 o
  15   3   7       1990.66       1881.79        70.60 o
  17   3   7        668.92        627.78        33.31 o
  19   3   7        110.75        126.66        29.74 o
  21   3   7        147.93        205.19        28.11 o
 -22   4   7        186.92        203.77        69.18 o
 -20   4   7         25.86         98.84        56.93 o
 -18   4   7         35.78        -23.32        51.81 o
 -16   4   7        211.75        212.15        15.85 o
 -14   4   7       1405.58       1297.57        33.76 o
 -12   4   7        257.53        225.56        16.80 o
 -10   4   7        578.62        576.59        21.00 o
  -8   4   7        220.42        242.09        41.77 o
  -6   4   7         61.39         79.21        21.14 o
  -4   4   7        728.55        656.69        26.14 o
  -2   4   7       4062.25       3940.44        79.07 o
   0   4   7        579.19        578.30        26.36 o
   2   4   7       1489.19       1382.35        39.75 o
   4   4   7        168.75        160.50        18.15 o
   6   4   7        137.35        127.31        18.12 o
   8   4   7        134.69        148.19        19.11 o
  10   4   7       2745.15       2642.91        59.02 o
  12   4   7       1019.86       1046.75        50.48 o
  14   4   7       1079.75       1132.71        60.04 o
  16   4   7        253.76        232.48        24.20 o
  18   4   7        617.73        625.52        60.93 o
  20   4   7        114.31         88.47        24.50 o
 -19   5   7          9.35         30.19        42.80 o
 -17   5   7        465.94        449.55        53.92 o
 -15   5   7         97.57         84.47        24.71 o
 -13   5   7        219.61        188.42        20.74 o
 -11   5   7         40.26         45.74        22.51 o
  -9   5   7        108.31        136.55        22.34 o
  -7   5   7        640.50        585.07        31.50 o
  -5   5   7        193.33        179.32        25.39 o
  -3   5   7       2278.90       2056.29        52.97 o
  -1   5   7        412.66        458.64        32.89 o
   1   5   7        617.28        598.20        29.81 o
   3   5   7        575.39        549.26        38.97 o
   5   5   7        194.00        198.94        23.83 o
   7   5   7        321.79        372.86        25.28 o
   9   5   7        193.02        212.27        47.69 o
  11   5   7         61.15         34.61        21.31 o
  13   5   7        298.82        282.24        26.89 o
  15   5   7        141.58        207.56        33.36 o
  17   5   7        131.65        166.45        44.08 o
 -16   6   7        433.78        438.38        59.32 o
 -14   6   7        697.22        622.08        33.67 o
 -12   6   7        238.01        258.81        26.83 o
 -10   6   7        702.35        681.89        59.12 o
  -8   6   7        464.00        430.19        31.88 o
  -6   6   7         36.88          8.30        62.86 o
  -4   6   7         52.48        128.19        37.29 o
  -2   6   7        427.60        340.43        37.94 o
   0   6   7        171.18        236.92        28.89 o
   2   6   7        268.51        270.99        29.96 o
   4   6   7       1089.81       1110.63        52.18 o
   6   6   7        144.76        135.65        27.01 o
   8   6   7        113.61        126.68        37.44 o
  10   6   7        326.63        332.71        40.29 o
  12   6   7        160.39        209.68        29.15 o
  14   6   7        401.55        452.97        35.20 o
 -11   7   7        158.25        229.55        31.51 o
  -9   7   7        134.01        210.40        40.16 o
  -7   7   7        255.76        256.60        39.05 o
  -5   7   7        647.73        765.24        54.99 o
  -3   7   7        244.43        316.27        37.13 o
  -1   7   7        257.32        302.80        36.87 o
   1   7   7        110.36        113.99        72.36 o
   3   7   7         50.99         21.35        32.60 o
   5   7   7         48.87         71.20        30.62 o
   7   7   7        204.66        207.21        43.94 o
   9   7   7         69.43        112.96        31.51 o
  11   7   7        120.63        185.41        34.42 o
 -11  -7   8         61.91         65.22        35.81 o
  -9  -7   8          7.28         46.87        31.82 o
  -7  -7   8        321.99        339.07        33.09 o
  -5  -7   8       2848.15       2906.84        94.50 o
  -3  -7   8       1422.37       1487.52        54.83 o
  -1  -7   8        749.53        819.48        50.11 o
   1  -7   8         30.08          4.78        25.79 o
   3  -7   8        530.38        525.40        36.01 o
   5  -7   8         35.83         37.18        25.91 o
   7  -7   8        568.48        548.90        36.56 o
   9  -7   8        461.17        396.46        36.01 o
  11  -7   8       1247.31       1351.40        94.67 o
 -16  -6   8        506.38        554.36        51.30 o
 -14  -6   8        535.98        481.59        33.37 o
 -12  -6   8        376.50        350.48        30.10 o
 -10  -6   8        639.64        586.22        42.56 o
  -8  -6   8       1011.61        902.09        38.37 o
  -6  -6   8        564.17        560.25        32.67 o
  -4  -6   8        626.48        667.65        37.91 o
  -2  -6   8        446.52        484.61        36.63 o
   0  -6   8        679.32        628.05        31.85 o
   2  -6   8        236.01        227.36        28.56 o
   4  -6   8        394.27        381.58        31.69 o
   6  -6   8        623.44        636.76        37.19 o
   8  -6   8        336.92        386.77        26.94 o
  10  -6   8        868.55        839.70        40.28 o
  12  -6   8        172.29        250.84        24.49 o
  14  -6   8         39.86         72.75        32.25 o
 -19  -5   8        156.23        264.44        51.79 o
 -17  -5   8        391.51        455.08        46.19 o
 -15  -5   8        251.41        251.47        23.91 o
 -13  -5   8        664.59        676.28        29.82 o
 -11  -5   8        338.47        346.09        49.36 o
  -9  -5   8        786.26        732.42        29.87 o
  -7  -5   8       2739.67       2577.27        66.75 o
  -5  -5   8       1666.36       1610.67        82.03 o
  -3  -5   8       4024.15       3785.45        82.58 o
  -1  -5   8        125.74        208.33        75.00 o
   1  -5   8        592.94        588.46        25.53 o
   3  -5   8        888.35        815.15        28.95 o
   5  -5   8       1047.11        955.52        34.84 o
   7  -5   8       1032.73        904.48        50.26 o
   9  -5   8        862.09        787.01        31.67 o
  11  -5   8        120.35        131.22        32.24 o
  13  -5   8        520.86        475.95        23.28 o
  15  -5   8        411.12        415.37        51.60 o
  17  -5   8         57.43         71.43        25.58 o
 -22  -4   8          7.76         21.09        40.64 o
 -20  -4   8        797.19        790.16        31.13 o
 -18  -4   8        222.08        248.83        20.73 o
 -16  -4   8         94.55        135.37        17.78 o
 -14  -4   8       1027.39        974.64        42.17 o
 -12  -4   8        237.15        224.38        22.99 o
 -10  -4   8        153.08        180.84        30.13 o
  -8  -4   8        666.99        604.02        22.65 o
  -6  -4   8       2619.20       2561.63        50.75 o
  -4  -4   8       5871.76       5062.56       101.84 o
  -2  -4   8       4367.82       4226.74        87.37 o
   0  -4   8        337.23        343.37        17.33 o
   2  -4   8        445.41        425.50        31.03 o
   4  -4   8        464.51        444.69        18.06 o
   6  -4   8        632.51        548.60        23.74 o
   8  -4   8       1593.36       1515.90        33.15 o
  10  -4   8       1437.43       1346.51        35.16 o
  12  -4   8       2211.98       2048.93        45.60 o
  14  -4   8       1258.98       1119.19        60.60 o
  16  -4   8        738.69        727.83        46.25 o
 -23  -3   8        173.91        214.85        21.74 o
 -21  -3   8        535.17        552.55        25.31 o
 -19  -3   8        793.86        805.27        27.18 o
 -17  -3   8       1091.33        990.40        27.68 o
 -15  -3   8        618.59        567.71        21.14 o
 -13  -3   8        552.20        583.60        24.99 o
 -11  -3   8       3381.63       3431.24        66.59 o
  -9  -3   8        640.28        697.34        27.82 o
  -7  -3   8        390.07        452.85        31.13 o
  -5  -3   8        284.95        272.46        13.94 o
  -3  -3   8        172.20        163.18        14.24 o
  -1  -3   8       2412.02       2778.23        50.75 o
   1  -3   8        512.46        515.88        28.92 o
   3  -3   8        214.53        209.08        21.52 o
   5  -3   8        318.42        294.87        12.44 o
   7  -3   8       1139.59       1053.35        32.25 o
   9  -3   8       1027.91        960.99        20.06 o
  11  -3   8        781.09        718.22        19.31 o
  13  -3   8         42.62         60.74        18.64 o
  15  -3   8       1218.33       1183.42        30.14 o
  17  -3   8        541.09        523.82        21.70 o
 -24  -2   8         26.45         22.12        17.74 o
 -22  -2   8         37.49         89.14        26.12 o
 -20  -2   8       1196.30       1263.82        36.84 o
 -18  -2   8        910.05        961.11        25.59 o
 -16  -2   8        406.46        400.25        16.74 o
 -14  -2   8       2542.11       2450.07       104.81 o
 -12  -2   8       2085.18       2132.56        39.41 o
 -10  -2   8       3983.73       3988.52        51.81 o
  -8  -2   8       7143.63       7226.92       100.80 o
  -6  -2   8       4175.33       4569.14        87.94 o
  -4  -2   8      25125.65      26681.72       555.75 o
  -2  -2   8      39981.71      45675.45      1287.25 o
   0  -2   8      30774.26      33865.31       803.29 o
   2  -2   8      24917.42      26318.08       759.50 o
   4  -2   8        133.51        163.40        15.22 o
   6  -2   8       2315.72       2235.57        32.93 o
   8  -2   8       5332.82       5605.93        90.37 o
  10  -2   8       2119.69       2063.56        30.03 o
  12  -2   8       2146.64       2100.35        52.77 o
  14  -2   8        616.35        590.87        11.86 o
  16  -2   8        494.11        482.25        22.30 o
  22  -2   8        140.07        193.02        30.13 o
 -25  -1   8         86.04         80.24        18.56 o
 -23  -1   8        306.91        301.07        20.06 o
 -21  -1   8        708.88        720.90        37.02 o
 -19  -1   8        244.01        202.31        14.41 o
 -17  -1   8        429.27        423.69        15.07 o
 -15  -1   8          2.95         14.77         8.71 o
 -13  -1   8        294.62        296.45         9.03 o
 -11  -1   8         56.36         63.94         3.91 o
  -9  -1   8         63.88         63.62         4.55 o
  -7  -1   8        309.24        302.24         5.96 o
  -5  -1   8        743.54        737.74         7.40 o
  -3  -1   8       1789.41       1852.46        14.06 o
  -1  -1   8       2245.75       2242.62        43.22 o
   1  -1   8       3643.30       3663.17        40.35 o
   3  -1   8       5483.69       5314.32        64.54 o
   5  -1   8       4626.88       4878.22        90.79 o
   7  -1   8        626.24        720.36         6.26 o
   9  -1   8        829.56        889.60        16.20 o
  11  -1   8       2269.99       2416.84        22.21 o
  13  -1   8       1693.11       1698.28        16.20 o
  15  -1   8        240.80        236.02         9.03 o
  17  -1   8        457.99        502.31        29.28 o
  19  -1   8         95.08        115.72        23.47 o
  21  -1   8        432.40        465.31        53.24 o
  23  -1   8        170.40        201.71        51.66 o
 -24   0   8         60.54         65.65        22.84 o
 -22   0   8          0.03         12.06        17.53 o
 -20   0   8         75.27         83.50        13.96 o
 -18   0   8        246.91        292.04        20.90 o
 -16   0   8       1630.72       1575.47        28.99 o
 -14   0   8       1365.58       1350.47        60.94 o
 -12   0   8        382.19        463.58        18.64 o
 -10   0   8       5810.14       6655.46       138.79 o
  -8   0   8      10514.96      12968.23       274.28 o
  -6   0   8       2517.53       3036.30        29.56 o
  -4   0   8        444.44        521.44         8.33 o
  -2   0   8       1670.35       1477.14        16.44 o
   0   0   8     150907.36     165669.38     10129.56 o
   2   0   8        201.33        124.81         6.24 o
   4   0   8      86585.11      94813.46      4568.22 o
   6   0   8          9.60         14.82        11.05 o
   8   0   8      11260.12      11565.02       158.91 o
  10   0   8       1369.23       1350.64        27.26 o
  12   0   8       4823.35       4876.15        69.81 o
  14   0   8        791.84        757.15        13.93 o
  16   0   8        493.27        518.67        14.87 o
  18   0   8          7.78         21.98        36.15 o
  20   0   8         24.25         -3.18        25.14 o
  22   0   8        246.26        316.84        37.28 o
  24   0   8         84.77        189.98        38.41 o
 -21   1   8        702.91        738.92        34.28 o
 -19   1   8        237.70        217.79        20.18 o
 -17   1   8        430.23        422.34        22.52 o
 -15   1   8          2.68         11.41         9.26 o
 -13   1   8        292.04        298.79        11.55 o
 -11   1   8         59.58         85.79        21.48 o
  -9   1   8         63.39         74.49         6.51 o
  -7   1   8        304.22        310.62         4.52 o
  -5   1   8        753.35        734.36        10.19 o
  -3   1   8       1799.32       1902.21        31.54 o
  -1   1   8       2225.41       2267.88        21.12 o
   1   1   8       3645.71       3724.59        53.05 o
   3   1   8       5499.95       5303.33        91.10 o
   5   1   8       4592.38       4722.54        46.80 o
   7   1   8        623.37        692.64        21.62 o
   9   1   8        816.32        849.00        16.65 o
  11   1   8       2250.45       2469.23        33.67 o
  13   1   8       1673.22       1764.95        38.21 o
  15   1   8        234.14        266.51        16.56 o
  17   1   8        459.73        526.59        35.52 o
  19   1   8         92.19         85.20        28.79 o
  21   1   8        441.42        513.49        44.61 o
  23   1   8        174.67        234.64        64.29 o
 -20   2   8       1177.82       1234.37        64.76 o
 -18   2   8        884.20        873.44        52.50 o
 -16   2   8        392.16        349.74        15.67 o
 -14   2   8       2559.78       2520.47        37.92 o
 -12   2   8       2022.23       2102.12        32.81 o
 -10   2   8       4006.62       4083.75       114.01 o
  -8   2   8       7082.75       7324.85       124.65 o
  -6   2   8       4311.97       4554.30        69.07 o
  -4   2   8      25497.57      27127.00       798.71 o
  -2   2   8      39987.35      46884.18      1535.62 o
   0   2   8      30714.11      34336.72       815.20 o
   2   2   8      24947.92      26169.64       541.63 o
   4   2   8        133.65        141.44         7.61 o
   6   2   8       2268.83       2195.42        28.00 o
   8   2   8       5193.46       5460.91        63.43 o
  10   2   8       2106.50       2031.90        37.89 o
  12   2   8       2152.12       2008.89        66.87 o
  14   2   8        626.68        621.26        68.13 o
  16   2   8        489.38        500.61        41.22 o
  18   2   8        185.06        190.58        21.07 o
  20   2   8        187.75        206.98        22.63 o
  22   2   8        143.12        142.66        43.93 o
 -21   3   8        528.83        515.38        43.45 o
 -19   3   8        789.00        776.89        44.94 o
 -17   3   8       1077.85        949.10        49.78 o
 -15   3   8        614.25        522.48        20.97 o
 -13   3   8        547.61        499.52        15.75 o
 -11   3   8       3387.10       3263.22        58.85 o
  -9   3   8        647.04        640.13        47.48 o
  -7   3   8        403.04        450.41        30.19 o
  -5   3   8        265.78        267.09        15.99 o
  -3   3   8        154.58        162.96        26.84 o
  -1   3   8       2347.00       2701.89       107.62 o
   1   3   8        493.99        481.67        19.96 o
   3   3   8        217.48        214.41        14.16 o
   5   3   8        311.23        310.92        22.64 o
   7   3   8       1108.39       1078.35        26.30 o
   9   3   8       1012.25        927.18        25.68 o
  11   3   8        773.57        778.78        29.69 o
  13   3   8         44.28         86.05        17.68 o
  15   3   8       1238.26       1128.29        40.98 o
  17   3   8        546.42        570.38        48.20 o
  19   3   8         39.90         47.63        21.98 o
  21   3   8        340.71        349.33        28.79 o
 -22   4   8          7.80         56.25        37.91 o
 -20   4   8        788.14        771.81        55.60 o
 -18   4   8        227.05        226.10        38.33 o
 -16   4   8         85.30        105.83        33.95 o
 -14   4   8       1000.66        984.67        31.61 o
 -12   4   8        231.83        214.88        16.87 o
 -10   4   8        155.04        184.48        23.82 o
  -8   4   8        672.03        612.32        24.72 o
  -6   4   8       2652.55       2497.42        50.98 o
  -4   4   8       5892.12       5303.20       104.48 o
  -2   4   8       4393.18       4267.97        91.58 o
   0   4   8        355.71        360.79        20.04 o
   2   4   8        466.82        495.11        21.72 o
   4   4   8        467.87        443.09        26.96 o
   6   4   8        614.39        602.99        30.02 o
   8   4   8       1571.11       1598.83        40.07 o
  10   4   8       1407.15       1413.38        42.28 o
  12   4   8       2177.07       2007.53        50.55 o
  14   4   8       1264.44       1185.06        45.82 o
  16   4   8        745.69        714.17        40.64 o
  18   4   8         21.05         34.97        30.02 o
  20   4   8        122.89        195.46        31.23 o
 -19   5   8        152.99        176.19        75.49 o
 -17   5   8        381.63        546.78        51.30 o
 -15   5   8        240.44        211.21        25.27 o
 -13   5   8        661.21        659.83        41.89 o
 -11   5   8        346.51        389.35        23.20 o
  -9   5   8        784.39        725.71        29.19 o
  -7   5   8       2702.83       2486.58        59.66 o
  -5   5   8       1652.67       1493.42        42.66 o
  -3   5   8       4050.99       3751.69        85.96 o
  -1   5   8        105.51        200.73        41.03 o
   1   5   8        561.14        511.12        28.59 o
   3   5   8        871.84        886.82        39.26 o
   5   5   8       1030.55        974.71        40.64 o
   7   5   8       1009.01        991.99        40.38 o
   9   5   8        830.04        797.69        40.87 o
  11   5   8        114.14        107.65        50.89 o
  13   5   8        520.44        532.41        31.51 o
  15   5   8        415.25        465.26        30.45 o
  17   5   8         60.30         86.97        25.91 o
 -16   6   8        507.92        525.60        63.48 o
 -14   6   8        539.69        600.91        45.90 o
 -12   6   8        377.69        425.25        28.56 o
 -10   6   8        641.03        614.83        32.61 o
  -8   6   8       1018.80        892.92        43.72 o
  -6   6   8        561.69        587.89        33.69 o
  -4   6   8        628.34        663.10        36.00 o
  -2   6   8        466.67        509.54        33.26 o
   0   6   8        676.61        750.35        43.54 o
   2   6   8        245.53        248.98        35.87 o
   4   6   8        392.51        397.37        32.56 o
   6   6   8        619.32        677.60        37.60 o
   8   6   8        345.76        405.92        54.13 o
  10   6   8        878.29       1001.63        46.02 o
  12   6   8        164.39        240.89        38.18 o
  14   6   8         39.81         61.80        28.50 o
 -11   7   8         58.52         84.93        55.26 o
  -9   7   8          7.34         41.02        28.78 o
  -7   7   8        314.51        335.80        63.24 o
  -5   7   8       2829.03       2760.52        99.06 o
  -3   7   8       1402.32       1473.19        70.76 o
  -1   7   8        744.93        837.01        47.36 o
   1   7   8         32.11         28.99        30.18 o
   3   7   8        518.37        584.66        51.91 o
   5   7   8         33.12         74.56        38.52 o
   7   7   8        593.18        631.84        42.99 o
   9   7   8        488.09        412.19        97.09 o
  11   7   8       1260.28       1250.58        58.79 o
 -11  -7   9        165.13        143.71        31.44 o
  -9  -7   9        199.17        219.79        31.79 o
  -7  -7   9        261.28        321.04        33.86 o
  -5  -7   9        384.75        425.55        54.60 o
  -3  -7   9        122.38        161.93        46.22 o
  -1  -7   9         37.19         48.28        27.06 o
   1  -7   9         59.26         78.82        27.75 o
   3  -7   9         79.68         91.24        33.81 o
   5  -7   9         99.94        128.82        27.72 o
   7  -7   9         57.05         93.54        37.99 o
   9  -7   9         59.79         83.15        27.17 o
 -16  -6   9        638.81        607.78       114.67 o
 -14  -6   9        314.32        418.45        48.95 o
 -12  -6   9        149.43        135.76        37.47 o
 -10  -6   9        308.40        266.03        34.78 o
  -8  -6   9        328.04        353.94        36.35 o
  -6  -6   9       1266.91       1214.48        60.80 o
  -4  -6   9       2262.28       2193.44        60.14 o
  -2  -6   9       1541.85       1513.31        47.43 o
   0  -6   9       1171.71       1210.75        41.20 o
   2  -6   9        929.53        917.63        37.09 o
   4  -6   9       1104.45        982.80        75.36 o
   6  -6   9        452.36        442.81        27.70 o
   8  -6   9       1046.50        956.39        42.37 o
  10  -6   9        583.63        630.61        30.72 o
  12  -6   9        456.44        482.38        28.89 o
  14  -6   9         33.96         27.91        31.60 o
 -19  -5   9        676.02        708.55        33.91 o
 -17  -5   9        514.28        549.71        37.10 o
 -15  -5   9        291.38        311.25        38.27 o
 -13  -5   9        260.92        241.05        29.83 o
 -11  -5   9         76.80         82.41        20.65 o
  -9  -5   9        352.03        323.30        24.45 o
  -7  -5   9        997.67        994.11        38.30 o
  -5  -5   9       2481.04       2320.55        56.60 o
  -3  -5   9       1012.07        919.44        31.91 o
  -1  -5   9       1273.61       1227.21        36.23 o
   1  -5   9       1393.64       1311.79        60.69 o
   3  -5   9        371.65        417.55        36.76 o
   5  -5   9        128.42        152.09        19.08 o
   7  -5   9         45.48         59.32        18.63 o
   9  -5   9        135.68        201.56        43.14 o
  11  -5   9        687.77        608.41        28.48 o
  13  -5   9         92.24        109.41        17.82 o
  15  -5   9        141.02        227.35        42.19 o
 -22  -4   9         59.02         71.30        26.02 o
 -20  -4   9        298.82        309.43        24.17 o
 -18  -4   9        143.80        178.35        19.97 o
 -16  -4   9        537.74        461.24        24.09 o
 -14  -4   9        110.32        116.30        17.99 o
 -12  -4   9        967.20       1021.54        36.36 o
 -10  -4   9        660.38        656.35        23.45 o
  -8  -4   9       1100.56       1041.19        34.36 o
  -6  -4   9       1285.40       1308.78        31.40 o
  -4  -4   9       3479.23       3571.02        69.45 o
  -2  -4   9         91.08         97.66        15.37 o
   0  -4   9        240.36        227.77        19.42 o
   2  -4   9        614.86        554.56        22.88 o
   4  -4   9        463.20        481.13        18.67 o
   6  -4   9        187.04        202.04        17.31 o
   8  -4   9       1242.05       1203.70        32.01 o
  10  -4   9        603.82        636.40        29.47 o
  12  -4   9        924.57        885.00        23.83 o
  14  -4   9        780.93        747.08        25.72 o
  16  -4   9        836.90        856.60        34.66 o
 -23  -3   9         66.18         99.75        24.41 o
 -21  -3   9        148.33        169.65        20.19 o
 -19  -3   9        530.67        539.57        26.54 o
 -17  -3   9        791.30        753.43        28.31 o
 -15  -3   9       2567.32       2447.56        69.32 o
 -13  -3   9        707.45        663.80        50.20 o
 -11  -3   9        950.12        990.44        29.01 o
  -9  -3   9       1993.28       1942.53        41.85 o
  -7  -3   9       2860.29       2902.50        54.38 o
  -5  -3   9       1754.22       1600.36        32.22 o
  -3  -3   9       6778.10       7294.65       240.37 o
  -1  -3   9      13231.76      13916.10       328.28 o
   1  -3   9       3782.94       3677.08        65.84 o
   3  -3   9        562.22        636.56        22.11 o
   5  -3   9       1005.16        927.28        19.59 o
   7  -3   9       2591.59       2562.55        45.31 o
   9  -3   9       1318.65       1271.05        32.89 o
  11  -3   9        771.56        766.20        17.37 o
  13  -3   9        745.96        657.20        18.68 o
  15  -3   9        344.76        403.82        19.38 o
 -24  -2   9         49.71         79.37        19.20 o
 -22  -2   9        150.15        145.42        20.75 o
 -20  -2   9        119.21        142.22        32.45 o
 -18  -2   9        191.52        179.97        13.61 o
 -16  -2   9        233.69        240.29        22.90 o
 -14  -2   9        224.51        224.13        10.89 o
 -12  -2   9          3.74          8.02         8.55 o
 -10  -2   9        370.85        405.38         9.22 o
  -8  -2   9       3360.20       3279.33        41.88 o
  -6  -2   9       1889.81       1951.42        21.97 o
  -4  -2   9        806.03        957.24        12.90 o
  -2  -2   9       5583.07       6199.14        73.25 o
   0  -2   9       3223.55       3366.44        46.74 o
   2  -2   9       1108.46       1022.59        17.60 o
   4  -2   9        487.64        437.79        20.12 o
   6  -2   9       1454.71       1541.70        26.97 o
   8  -2   9        710.28        685.49        13.82 o
  10  -2   9        849.48        798.34        21.71 o
  12  -2   9        522.68        531.40         9.64 o
  14  -2   9        286.46        290.45         9.75 o
  16  -2   9         45.18         57.56        14.59 o
  22  -2   9         84.16         94.34        29.98 o
 -25  -1   9         79.78        115.09        19.71 o
 -23  -1   9        699.88        734.34        26.89 o
 -21  -1   9        534.49        545.99        24.52 o
 -19  -1   9        751.30        775.04        17.72 o
 -17  -1   9       1709.78       1687.68        60.71 o
 -15  -1   9       2308.87       2355.62        36.76 o
 -13  -1   9       2689.42       2708.89        61.71 o
 -11  -1   9        111.64        136.57         5.83 o
  -9  -1   9       4859.77       4996.10        57.97 o
  -7  -1   9       1849.65       1748.42        17.11 o
  -5  -1   9        939.40        955.15        10.51 o
  -3  -1   9       1723.00       1724.56        23.17 o
  -1  -1   9        562.10        642.14         9.43 o
   1  -1   9       9445.24      11030.25       173.15 o
   3  -1   9       2451.64       2495.06        40.99 o
   5  -1   9       8160.66       8238.13       144.96 o
   7  -1   9       1051.30        857.78         9.63 o
   9  -1   9        697.60        635.93        11.65 o
  11  -1   9       2934.77       2708.23        69.19 o
  13  -1   9         96.54         86.42         3.71 o
  15  -1   9        322.98        283.45         7.14 o
  17  -1   9         71.26         75.03        22.10 o
  19  -1   9         47.56         49.64        37.67 o
  21  -1   9        553.42        624.02        58.39 o
  23  -1   9        114.13        196.53        51.57 o
 -24   0   9        168.46        143.65        25.70 o
 -22   0   9         35.90         37.19        18.50 o
 -20   0   9         13.34          6.72        12.40 o
 -18   0   9        285.21        259.26        18.61 o
 -16   0   9         95.54        134.19        11.95 o
 -14   0   9        954.33        943.72        31.29 o
 -12   0   9         95.23         80.58         3.77 o
 -10   0   9       1281.41       1467.50        14.07 o
  -8   0   9        989.11       1058.72        11.38 o
  -6   0   9        124.27        143.87         3.10 o
  -4   0   9       1397.77       1440.98        17.24 o
  -2   0   9        182.67        196.19         5.27 o
   0   0   9        147.53        133.67         3.25 o
   2   0   9       7168.89       7572.80        76.91 o
   4   0   9      14555.84      15481.96       585.42 o
   6   0   9       6913.73       7098.15       169.20 o
   8   0   9       2567.10       2924.95        64.61 o
  10   0   9          0.00          8.79         2.71 o
  12   0   9        909.77        832.42         8.59 o
  14   0   9        177.02        164.03         5.69 o
  16   0   9        244.75        194.71        24.71 o
  18   0   9        327.49        350.48        42.68 o
  20   0   9         11.95         86.50        27.49 o
  22   0   9          0.34         -8.49        30.70 o
  24   0   9         11.61         76.89        37.54 o
 -19   1   9        724.80        738.99        29.30 o
 -17   1   9       1728.72       1613.70        42.99 o
 -15   1   9       2332.18       2337.16        38.89 o
 -13   1   9       2695.08       2727.56        46.91 o
 -11   1   9        110.83        149.45        24.91 o
  -9   1   9       4785.67       4736.70        94.29 o
  -7   1   9       1775.41       1706.49        32.55 o
  -5   1   9        959.00        952.55        15.03 o
  -3   1   9       1591.64       1608.20        32.69 o
  -1   1   9        620.11        691.28        11.84 o
   1   1   9       9483.50      10939.64       138.22 o
   3   1   9       2475.52       2450.45        38.17 o
   5   1   9       8116.97       8063.79       134.79 o
   7   1   9       1066.05        857.42        12.43 o
   9   1   9        654.40        637.33        14.12 o
  11   1   9       2898.91       2752.21        45.43 o
  13   1   9         87.58         89.35         7.14 o
  15   1   9        321.76        350.89        27.87 o
  17   1   9         69.03         63.51        26.80 o
  19   1   9         47.38         66.07        29.56 o
  21   1   9        557.03        628.54        48.44 o
  23   1   9        107.26        149.96        40.80 o
 -20   2   9        124.06        141.66        24.71 o
 -18   2   9        196.68        150.86        23.49 o
 -16   2   9        244.05        251.57        11.40 o
 -14   2   9        218.27        227.83        13.05 o
 -12   2   9          4.55         19.39        17.49 o
 -10   2   9        372.19        423.93        10.59 o
  -8   2   9       3354.39       3210.21        96.56 o
  -6   2   9       1885.01       2051.24        31.99 o
  -4   2   9        837.21        954.64        31.63 o
  -2   2   9       5551.28       5978.85        90.69 o
   0   2   9       3223.93       3332.51        35.31 o
   2   2   9       1111.72       1054.28        20.62 o
   4   2   9        480.92        442.89        11.73 o
   6   2   9       1484.04       1538.05        27.78 o
   8   2   9        722.63        725.96        17.64 o
  10   2   9        863.72        878.69        22.49 o
  12   2   9        531.44        534.24        39.91 o
  14   2   9        298.08        295.00        30.09 o
  16   2   9         49.27         79.44        17.07 o
  18   2   9        402.11        453.97        24.39 o
  20   2   9        183.58        193.74        25.62 o
  22   2   9         80.60        105.09        41.89 o
 -21   3   9        154.90        190.27        35.11 o
 -19   3   9        542.69        513.25        39.27 o
 -17   3   9        833.34        778.19        19.25 o
 -15   3   9       2545.44       2473.98        61.57 o
 -13   3   9        685.78        639.36        25.25 o
 -11   3   9        955.49        960.90        23.88 o
  -9   3   9       2006.62       2033.04        82.27 o
  -7   3   9       2777.22       2870.98        54.60 o
  -5   3   9       1646.13       1475.29        59.66 o
  -3   3   9       6570.23       7332.51       139.44 o
  -1   3   9      13027.12      14050.80       331.87 o
   1   3   9       3745.42       3740.86        66.67 o
   3   3   9        570.08        628.82        21.95 o
   5   3   9       1042.76       1013.92        54.10 o
   7   3   9       2600.85       2541.82        52.72 o
   9   3   9       1330.96       1401.38        31.73 o
  11   3   9        811.40        828.91        47.06 o
  13   3   9        745.85        674.22        24.95 o
  15   3   9        349.49        380.28        39.45 o
  17   3   9         48.64         53.97        25.90 o
  19   3   9       1248.61       1199.81        66.74 o
  21   3   9          3.56         37.76        23.46 o
 -20   4   9        299.96        412.69        65.83 o
 -18   4   9        140.07        152.63        54.93 o
 -16   4   9        523.70        480.96        18.58 o
 -14   4   9        101.59        144.44        30.16 o
 -12   4   9        957.46        941.35        25.17 o
 -10   4   9        669.02        663.80        22.85 o
  -8   4   9       1127.08       1092.53        33.54 o
  -6   4   9       1326.85       1253.24        64.19 o
  -4   4   9       3485.30       3490.99        76.41 o
  -2   4   9         80.00         87.12        15.87 o
   0   4   9        237.91        229.93        18.14 o
   2   4   9        616.48        607.21        26.02 o
   4   4   9        476.51        494.16        29.87 o
   6   4   9        204.39        256.98        37.57 o
   8   4   9       1237.63       1180.06        35.09 o
  10   4   9        620.07        583.76        46.30 o
  12   4   9        908.32        878.61        31.86 o
  14   4   9        772.27        778.08        50.27 o
  16   4   9        837.34        775.52        90.40 o
  18   4   9        173.66        140.35        26.67 o
  20   4   9         94.29         84.68        25.96 o
 -19   5   9        692.18        667.11        61.16 o
 -17   5   9        524.16        541.33        52.88 o
 -15   5   9        304.26        310.36        22.68 o
 -13   5   9        268.61        278.29        20.77 o
 -11   5   9         78.12        105.15        18.88 o
  -9   5   9        353.36        357.93        35.15 o
  -7   5   9        974.61       1021.37        48.18 o
  -5   5   9       2498.47       2318.21        74.40 o
  -3   5   9       1015.77        908.54        39.44 o
  -1   5   9       1258.54       1285.39        39.65 o
   1   5   9       1374.87       1361.43        71.49 o
   3   5   9        369.05        452.42        50.54 o
   5   5   9        118.34        177.24        23.34 o
   7   5   9         49.68         53.53        42.23 o
   9   5   9        124.05        149.64        38.84 o
  11   5   9        669.05        611.71        32.28 o
  13   5   9         95.82        184.66        37.09 o
  15   5   9        138.41         94.47        27.90 o
  17   5   9         89.87        111.76        29.13 o
 -16   6   9        627.03        706.86        96.04 o
 -14   6   9        307.14        385.09        37.29 o
 -12   6   9        145.01        180.90        84.60 o
 -10   6   9        317.17        277.14        42.38 o
  -8   6   9        325.03        289.17        28.63 o
  -6   6   9       1248.80       1296.79        46.26 o
  -4   6   9       2270.45       2190.68        81.20 o
  -2   6   9       1593.96       1592.66        52.36 o
   0   6   9       1185.14       1204.35        54.37 o
   2   6   9        938.37        875.44        52.73 o
   4   6   9       1078.13       1062.60        49.31 o
   6   6   9        484.86        411.17        51.68 o
   8   6   9       1065.52       1010.28        98.57 o
  10   6   9        599.76        614.11        37.68 o
  12   6   9        438.65        478.94        35.90 o
  14   6   9         31.36         53.83        46.43 o
 -11   7   9        162.27        170.65        30.14 o
  -9   7   9        198.78        176.69        44.90 o
  -7   7   9        255.59        294.71        52.47 o
  -5   7   9        377.48        422.40        41.94 o
  -3   7   9        124.74         98.00        32.80 o
  -1   7   9         40.39         98.18        51.85 o
   1   7   9         58.05         84.87        32.24 o
   3   7   9         78.57         69.56        79.32 o
   5   7   9         99.80        107.01        36.18 o
   7   7   9         54.96         99.05        32.05 o
   9   7   9         58.46         59.16        32.26 o
 -11  -7  10        257.87        301.18        39.25 o
  -9  -7  10        383.30        392.86        55.02 o
  -7  -7  10       1533.41       1559.21        63.85 o
  -5  -7  10        812.73        751.83        49.86 o
  -3  -7  10         19.84         57.23        27.15 o
  -1  -7  10         62.10         16.18        39.52 o
   1  -7  10        255.98        282.18        47.50 o
   3  -7  10        127.04        161.78        32.37 o
   5  -7  10        174.15        155.43        35.88 o
   7  -7  10        709.11        613.55        37.55 o
   9  -7  10       1002.99       1070.72        76.27 o
 -16  -6  10        357.11        329.83        39.06 o
 -14  -6  10         71.77         64.68        33.51 o
 -12  -6  10        328.92        360.28        30.41 o
 -10  -6  10        355.29        337.78        29.23 o
  -8  -6  10        747.97        713.44        35.71 o
  -6  -6  10        369.50        312.93        28.40 o
  -4  -6  10        263.57        234.74        27.50 o
  -2  -6  10        610.62        539.70        31.83 o
   0  -6  10         98.88         85.46        66.04 o
   2  -6  10         37.81         82.97        22.34 o
   4  -6  10       1397.95       1374.58        43.72 o
   6  -6  10         53.13         72.88        33.31 o
   8  -6  10        282.70        288.68        25.18 o
  10  -6  10        147.65        172.35        44.23 o
  12  -6  10         36.42         24.14        31.53 o
  14  -6  10        260.72        264.90        37.70 o
 -19  -5  10        204.16        221.39        26.48 o
 -17  -5  10        440.10        435.02        61.43 o
 -15  -5  10        406.07        354.41        26.16 o
 -13  -5  10        219.89        243.67        38.82 o
 -11  -5  10        962.61        905.24        33.91 o
  -9  -5  10       3272.86       2991.57        75.77 o
  -7  -5  10       2004.69       1923.87        58.17 o
  -5  -5  10       1989.20       1803.50        46.31 o
  -3  -5  10        480.48        492.03        25.57 o
  -1  -5  10        113.70        136.04        19.39 o
   1  -5  10        257.77        286.75        21.48 o
   3  -5  10        683.69        570.92        38.36 o
   5  -5  10        897.76        883.65        29.32 o
   7  -5  10        459.87        459.06        25.91 o
   9  -5  10        170.29        199.31        19.21 o
  11  -5  10        280.93        305.17        20.37 o
  13  -5  10        161.70        173.52        42.11 o
  15  -5  10        374.21        425.91        33.26 o
 -22  -4  10         58.17         53.72        28.28 o
 -20  -4  10        353.66        335.80        24.71 o
 -18  -4  10         65.77         63.98        19.07 o
 -16  -4  10        120.99        114.85        19.06 o
 -14  -4  10        285.13        277.08        20.62 o
 -12  -4  10         76.30        108.09        19.94 o
 -10  -4  10        601.73        604.63        23.56 o
  -8  -4  10        835.31        821.85        82.29 o
  -6  -4  10        433.70        395.48        18.90 o
  -4  -4  10        678.10        601.16        21.72 o
  -2  -4  10        507.76        546.05        24.17 o
   0  -4  10         72.05         74.04        23.79 o
   2  -4  10       1222.91       1156.64        38.28 o
   4  -4  10        786.81        738.36        26.34 o
   6  -4  10       2268.79       2083.59        41.11 o
   8  -4  10       3124.95       2937.93        56.54 o
  10  -4  10       2376.54       2265.06        81.20 o
  12  -4  10        688.49        670.63        21.15 o
  14  -4  10        922.31        921.56        36.01 o
  16  -4  10        260.50        242.47        23.64 o
 -23  -3  10        219.14        289.31        29.97 o
 -21  -3  10        714.86        716.95        32.03 o
 -19  -3  10       1080.81       1028.84        35.41 o
 -17  -3  10       1339.92       1153.47        30.72 o
 -15  -3  10       1313.53       1192.58        31.50 o
 -13  -3  10        531.28        477.88        21.97 o
 -11  -3  10       2345.74       2302.05        45.34 o
  -9  -3  10        229.19        238.36        16.40 o
  -7  -3  10        326.10        315.19        14.52 o
  -5  -3  10        188.28        174.13        15.50 o
  -3  -3  10       4244.30       4801.94        87.94 o
  -1  -3  10       3885.89       4119.38        70.46 o
   1  -3  10         86.07         93.10        10.60 o
   3  -3  10        270.11        269.77        14.72 o
   5  -3  10        396.78        366.31        14.37 o
   7  -3  10          6.62         20.60         8.99 o
   9  -3  10        159.08        178.29        10.41 o
  11  -3  10        204.21        194.05        12.71 o
  13  -3  10        616.13        586.08        18.56 o
  15  -3  10        223.32        251.24        16.47 o
 -24  -2  10        237.01        267.01        23.08 o
 -22  -2  10        278.04        313.30        21.30 o
 -20  -2  10        604.80        661.54        24.64 o
 -18  -2  10        135.53        143.93        17.59 o
 -16  -2  10        422.91        456.90        19.91 o
 -14  -2  10        872.61        787.16        16.33 o
 -12  -2  10       2131.19       2077.83        32.82 o
 -10  -2  10       1112.51       1132.78        30.94 o
  -8  -2  10      11882.58      11956.93       339.92 o
  -6  -2  10       3081.29       2918.51        30.11 o
  -4  -2  10      19372.99      20937.81       389.37 o
  -2  -2  10       2539.14       2920.79        30.02 o
   0  -2  10       1310.24       1135.14        45.78 o
   2  -2  10       4582.36       4924.71        74.08 o
   4  -2  10       8425.99       8082.56       143.28 o
   6  -2  10       8417.53       8151.52       137.85 o
   8  -2  10       3309.60       3407.23        48.70 o
  10  -2  10       3972.69       3819.43        50.81 o
  12  -2  10        624.22        617.78        24.24 o
  14  -2  10        327.12        338.96        11.62 o
  22  -2  10        157.78        181.34        32.85 o
 -25  -1  10        419.84        436.12        28.02 o
 -23  -1  10         11.66         -6.48        16.47 o
 -21  -1  10         48.00         93.15        18.72 o
 -19  -1  10       1608.77       1540.21        53.59 o
 -17  -1  10        173.86        219.41         9.78 o
 -15  -1  10        737.34        790.12        28.55 o
 -13  -1  10       1141.13       1100.45        10.80 o
 -11  -1  10       1679.91       1719.97        19.23 o
  -9  -1  10        531.90        535.80         7.44 o
  -7  -1  10       6279.24       6561.42       106.23 o
  -5  -1  10        730.76        731.71         7.48 o
  -3  -1  10       1817.99       1848.42        36.01 o
  -1  -1  10        127.41        138.12         3.80 o
   1  -1  10         49.92         61.92         3.49 o
   3  -1  10       1820.50       1962.26        22.19 o
   5  -1  10        972.17       1058.80        33.25 o
   7  -1  10        962.24        948.74        31.34 o
   9  -1  10        122.46        150.46         5.51 o
  11  -1  10        691.65        654.59        13.04 o
  13  -1  10        287.91        299.97         7.66 o
  15  -1  10        695.09        642.39        16.05 o
  17  -1  10        420.70        381.74        29.37 o
  19  -1  10         69.15         82.34        39.49 o
  21  -1  10         67.80         97.26        44.27 o
  23  -1  10         37.66        136.71        51.36 o
 -24   0  10        291.02        264.69        28.89 o
 -22   0  10        431.97        354.06        25.73 o
 -20   0  10        637.33        576.10        39.00 o
 -18   0  10        195.69        181.24        14.19 o
 -16   0  10       2467.14       2249.08       102.59 o
 -14   0  10         91.86        104.16         4.85 o
 -12   0  10        983.01        956.17        22.09 o
 -10   0  10       1097.46       1069.73        25.72 o
  -8   0  10       1227.76       1071.89        10.30 o
  -6   0  10       4529.46       4447.96        51.16 o
  -4   0  10       7062.96       6842.34       126.62 o
  -2   0  10      13182.77      13982.41       199.84 o
   0   0  10       7671.97       8426.88       144.35 o
   2   0  10       3659.47       4024.70       101.27 o
   4   0  10      91893.16      71039.06     18633.77 o
   6   0  10      39992.53      45438.86      2538.78 o
   8   0  10       7706.42       7932.88       203.61 o
  12   0  10        185.45        200.50        18.61 o
  14   0  10        184.98        188.54        49.96 o
  16   0  10        183.26        208.03        24.26 o
  18   0  10        124.57        119.23        40.20 o
  20   0  10        698.11        690.60        44.14 o
  22   0  10         67.76         92.07        33.95 o
 -19   1  10       1611.65       1587.43        56.34 o
 -17   1  10        177.35        232.42        16.44 o
 -15   1  10        744.36        739.43        18.20 o
 -13   1  10       1155.88       1101.75        45.76 o
 -11   1  10       1687.51       1748.04        26.51 o
  -9   1  10        530.91        539.59        13.53 o
  -7   1  10       6239.26       6552.08       244.61 o
  -5   1  10        731.48        711.89        10.43 o
  -3   1  10       1827.02       1970.29        39.70 o
  -1   1  10        126.04        141.87         5.13 o
   1   1  10         48.48         47.94         5.88 o
   3   1  10       1804.25       1936.74        34.29 o
   5   1  10        971.88        995.18         9.04 o
   7   1  10        950.24        925.28        24.33 o
   9   1  10        124.34        139.71         5.50 o
  11   1  10        683.83        666.30        14.70 o
  13   1  10        281.27        298.55         8.75 o
  15   1  10        677.49        733.53        23.93 o
  17   1  10        415.85        453.46        50.97 o
  19   1  10         69.43         47.74        30.96 o
  21   1  10         68.71         45.71        56.02 o
  23   1  10         39.09         76.55        39.12 o
 -20   2  10        590.88        614.40        34.69 o
 -18   2  10        141.02        122.77        22.25 o
 -16   2  10        432.99        431.60        11.57 o
 -14   2  10        864.10        814.12        14.51 o
 -12   2  10       2156.89       2108.99        28.63 o
 -10   2  10       1127.78       1191.59        48.80 o
  -8   2  10      11909.63      12374.98       245.78 o
  -6   2  10       3193.51       3072.62        48.74 o
  -4   2  10      19301.23      20917.04       545.14 o
  -2   2  10       2478.05       2745.33        43.45 o
   0   2  10       1307.77       1141.41        17.57 o
   2   2  10       4519.30       4723.31        54.51 o
   4   2  10       8470.19       8370.96       163.41 o
   6   2  10       8321.36       8106.97       104.72 o
   8   2  10       3411.38       3467.15        36.19 o
  10   2  10       4060.93       4022.74        59.92 o
  12   2  10        636.59        605.54        24.75 o
  14   2  10        328.54        351.40        21.21 o
  16   2  10          0.36         24.07        17.13 o
  18   2  10        237.96        226.65        21.84 o
  20   2  10          6.26         11.25        22.86 o
  22   2  10        159.90        178.13        45.29 o
 -21   3  10        705.76        779.96        67.42 o
 -19   3  10       1089.45        957.61        69.05 o
 -17   3  10       1369.69       1191.33        49.49 o
 -15   3  10       1336.51       1234.02        27.81 o
 -13   3  10        525.29        486.61        25.35 o
 -11   3  10       2350.68       2256.50        50.20 o
  -9   3  10        241.45        229.10        11.66 o
  -7   3  10        323.44        296.32        12.85 o
  -5   3  10        178.44        150.49        26.55 o
  -3   3  10       4172.32       4700.45       101.57 o
  -1   3  10       3900.82       4180.21        75.06 o
   1   3  10         88.39         85.15        21.49 o
   3   3  10        279.24        296.18        42.99 o
   5   3  10        400.53        419.14        21.12 o
   7   3  10          4.03         14.88        16.59 o
   9   3  10        166.31        145.31        20.61 o
  11   3  10        214.86        196.67        25.02 o
  13   3  10        629.76        578.54        28.38 o
  15   3  10        227.90        218.32        20.83 o
  17   3  10        170.28        171.30        21.76 o
  19   3  10        234.78        211.22        28.32 o
  21   3  10        402.95        440.35        41.99 o
 -20   4  10        359.33        299.44        44.25 o
 -18   4  10         74.83         74.45        32.72 o
 -16   4  10        128.74        231.19        48.35 o
 -14   4  10        292.39        309.45        20.41 o
 -12   4  10         81.20        128.29        13.91 o
 -10   4  10        614.43        567.24        20.53 o
  -8   4  10        837.37        869.86        25.17 o
  -6   4  10        456.97        364.30        30.65 o
  -4   4  10        682.26        676.11        23.20 o
  -2   4  10        487.42        507.38        21.41 o
   0   4  10         70.88         59.90        16.09 o
   2   4  10       1237.69       1235.39        41.19 o
   4   4  10        820.29        828.23        27.27 o
   6   4  10       2270.62       2034.38        48.31 o
   8   4  10       3127.93       2963.95        72.55 o
  10   4  10       2400.46       2418.27        81.66 o
  12   4  10        701.68        715.33        29.70 o
  14   4  10        923.56        965.64        50.18 o
  16   4  10        263.85        266.05        25.13 o
  18   4  10        321.12        330.30        28.68 o
  20   4  10        355.11        387.66        92.33 o
 -19   5  10        216.17        202.43        72.57 o
 -17   5  10        440.89        414.60        49.49 o
 -15   5  10        414.13        341.05        43.75 o
 -13   5  10        218.61        263.97        21.64 o
 -11   5  10        955.25        909.77        37.46 o
  -9   5  10       3290.23       3054.78        69.74 o
  -7   5  10       2043.87       1905.34        48.58 o
  -5   5  10       2037.48       1801.13        55.52 o
  -3   5  10        495.32        536.55        27.66 o
  -1   5  10        107.03        119.40        64.03 o
   1   5  10        256.50        222.29        25.29 o
   3   5  10        657.12        588.28        73.62 o
   5   5  10        856.15        867.16        42.69 o
   7   5  10        472.54        450.34        30.12 o
   9   5  10        186.94        260.47        39.73 o
  11   5  10        276.80        318.74        34.74 o
  13   5  10        157.27        157.37        25.51 o
  15   5  10        380.73        398.40        35.87 o
  17   5  10        241.76        246.91        58.06 o
 -16   6  10        352.93        360.63        55.27 o
 -14   6  10         72.62        145.64        69.94 o
 -12   6  10        329.82        366.78        31.11 o
 -10   6  10        352.32        383.45        43.16 o
  -8   6  10        731.44        740.54        43.59 o
  -6   6  10        351.95        329.80        29.70 o
  -4   6  10        267.94        298.82        40.28 o
  -2   6  10        616.55        595.61        35.09 o
   0   6  10        100.68         94.65        26.83 o
   2   6  10         38.26         64.21        26.33 o
   4   6  10       1389.19       1400.29        59.45 o
   6   6  10         59.38         78.16        26.48 o
   8   6  10        298.41        341.72        31.35 o
  10   6  10        144.97        183.33        29.77 o
  12   6  10         39.54         52.12        52.17 o
  14   6  10        259.72        277.11        33.34 o
 -11   7  10        256.50        310.25        42.79 o
  -9   7  10        366.86        417.59        49.05 o
  -7   7  10       1496.25       1574.27        69.20 o
  -5   7  10        822.62        747.47        44.85 o
  -3   7  10         20.91         23.62        36.11 o
  -1   7  10         61.61         22.84        30.48 o
   1   7  10        259.90        305.34        36.70 o
   3   7  10        123.58        159.17        33.74 o
   5   7  10        193.22        261.24        41.05 o
   7   7  10        711.87        700.27        45.33 o
   9   7  10        999.68       1088.82        66.69 o
 -11  -7  11        133.88        141.02        31.41 o
  -9  -7  11         38.22         79.76        36.69 o
  -7  -7  11         99.40        124.75        29.69 o
  -5  -7  11        166.90        172.83        31.13 o
  -3  -7  11         22.84         43.37        40.67 o
  -1  -7  11          3.08          8.42        65.22 o
   1  -7  11         20.75         60.54        53.99 o
   3  -7  11         46.19         70.93        31.47 o
   5  -7  11        307.24        339.73        52.55 o
   7  -7  11        283.83        276.43        38.53 o
   9  -7  11        223.15        239.64        32.16 o
 -16  -6  11        108.40        166.04        28.18 o
 -14  -6  11         45.94         95.57        32.70 o
 -12  -6  11        220.98        312.57        45.70 o
 -10  -6  11        486.55        489.08        32.01 o
  -8  -6  11        952.51        888.82        59.31 o
  -6  -6  11       1004.68       1051.85        55.28 o
  -4  -6  11        580.03        525.08        30.91 o
  -2  -6  11         71.54        105.80        28.75 o
   0  -6  11        847.10        905.48        36.48 o
   2  -6  11       1100.36       1177.76        40.45 o
   4  -6  11        999.38       1023.07        44.37 o
   6  -6  11       1227.75       1144.57        39.95 o
   8  -6  11        207.08        216.45        35.72 o
  10  -6  11        142.43         96.61        22.26 o
  14  -6  11        265.26        303.94        39.10 o
 -19  -5  11        226.33        252.80        34.59 o
 -17  -5  11        404.12        397.26        28.08 o
 -15  -5  11        256.63        279.01        25.40 o
 -13  -5  11         70.82         42.29        20.79 o
 -11  -5  11       1171.22       1073.37        37.65 o
  -9  -5  11        586.66        591.29        28.66 o
  -7  -5  11        466.64        512.45        53.98 o
  -5  -5  11        503.37        500.35        26.16 o
  -3  -5  11          4.06         -4.06        22.77 o
  -1  -5  11         24.32         65.25        18.54 o
   1  -5  11       1205.58       1192.98        41.67 o
   3  -5  11       1763.44       1573.73        40.76 o
   5  -5  11        982.86        947.56        30.78 o
   7  -5  11       1785.96       1646.86        41.79 o
   9  -5  11       1743.31       1643.74        40.12 o
  11  -5  11          1.70         47.83        42.14 o
  13  -5  11         42.87         74.90        39.99 o
  15  -5  11         93.48         67.39        26.45 o
 -22  -4  11        949.00        955.70        46.89 o
 -20  -4  11        689.29        764.46        52.33 o
 -18  -4  11         73.03        106.35        30.94 o
 -16  -4  11        140.46        149.72        30.04 o
 -14  -4  11        204.40        219.98        31.93 o
 -12  -4  11        449.09        460.49        47.22 o
 -10  -4  11        103.73        116.39        17.49 o
  -8  -4  11        125.79        135.68        17.24 o
  -6  -4  11        284.03        304.27        18.45 o
  -4  -4  11         44.96         53.62        14.42 o
  -2  -4  11        111.47         83.67        14.46 o
   0  -4  11       1030.66        985.43        30.43 o
   2  -4  11       2693.76       2513.19        55.76 o
   4  -4  11       1467.12       1428.47        31.51 o
   6  -4  11       2199.94       2038.05        45.97 o
   8  -4  11       2203.96       2232.87        44.10 o
  10  -4  11        837.95        783.14        22.02 o
  12  -4  11        628.12        578.31        19.62 o
  14  -4  11        249.97        263.12        23.55 o
 -23  -3  11         39.46         57.31        26.43 o
 -21  -3  11        386.91        442.89        42.35 o
 -19  -3  11        975.60        934.94        36.23 o
 -17  -3  11        254.74        249.55        20.68 o
 -15  -3  11       1690.13       1606.40        72.44 o
 -13  -3  11        109.88         90.99        15.02 o
 -11  -3  11       7377.13       7160.71       143.73 o
  -9  -3  11       1456.84       1325.77        28.51 o
  -7  -3  11        524.48        424.52        25.66 o
  -5  -3  11        972.93        927.54        31.60 o
  -3  -3  11        857.94        838.46        20.02 o
  -1  -3  11       7438.91       7908.47       150.71 o
   1  -3  11        761.58        837.76        22.29 o
   3  -3  11       1127.20        967.07        63.43 o
   5  -3  11        979.13        950.62        19.24 o
   7  -3  11       1043.57       1064.60        20.48 o
   9  -3  11        130.24        149.82        15.62 o
  11  -3  11         55.65         50.48        10.87 o
  13  -3  11        198.01        185.93        11.32 o
  15  -3  11        311.06        292.92        17.80 o
 -24  -2  11        147.47        171.45        24.17 o
 -22  -2  11        142.89        158.37        19.30 o
 -20  -2  11        440.46        454.55        22.29 o
 -18  -2  11        617.17        669.04        24.80 o
 -16  -2  11        260.64        304.33        16.56 o
 -14  -2  11        107.13        119.52        13.18 o
 -12  -2  11        379.71        387.68        16.93 o
 -10  -2  11        243.39        228.49         9.27 o
  -8  -2  11        730.52        819.30        10.72 o
  -6  -2  11       1008.62       1020.40        18.26 o
  -4  -2  11       1018.22       1251.57        20.71 o
  -2  -2  11        689.60        711.56        22.55 o
   0  -2  11        283.76        261.94         8.44 o
   2  -2  11       3424.07       3436.44        50.29 o
   4  -2  11       1007.15        996.71        15.56 o
   6  -2  11       1500.32       1414.31        23.25 o
   8  -2  11       1365.31       1340.74        18.24 o
  10  -2  11       2071.77       2040.24        37.56 o
  12  -2  11       2015.54       1907.29        57.79 o
  14  -2  11         11.80         15.42         8.06 o
  22  -2  11         27.84         79.36        30.91 o
 -25  -1  11        180.63        199.89        49.98 o
 -23  -1  11        817.64        800.35        29.11 o
 -21  -1  11        357.59        385.20        22.46 o
 -19  -1  11        442.06        410.69        31.57 o
 -17  -1  11        100.98         67.08         7.73 o
 -15  -1  11        324.38        302.51         8.28 o
 -13  -1  11       3348.26       3490.11        31.97 o
 -11  -1  11       5882.85       6242.02        61.98 o
  -9  -1  11       6287.54       6529.59       100.34 o
  -7  -1  11      22492.41      23250.97       621.62 o
  -5  -1  11      13430.54      15432.08       280.63 o
  -3  -1  11       2708.39       2680.96        21.52 o
  -1  -1  11       4109.67       4008.23       112.12 o
   1  -1  11       2575.52       2762.80        57.04 o
   3  -1  11       3327.92       3445.77        41.66 o
   5  -1  11       7746.85       8474.48       318.36 o
   7  -1  11        222.78        159.19         6.02 o
   9  -1  11       1041.60        978.61        14.76 o
  11  -1  11        218.71        179.29         5.09 o
  13  -1  11         49.32         42.20         6.53 o
  17  -1  11        691.90        614.82        34.67 o
  19  -1  11       1212.24       1197.24        71.17 o
  21  -1  11        136.63        128.47        48.60 o
  23  -1  11         88.64         75.43        34.51 o
 -24   0  11        388.75        430.19        33.03 o
 -22   0  11        100.04        145.19        21.94 o
 -20   0  11         35.54         18.52        27.42 o
 -18   0  11        514.82        465.73        17.16 o
 -16   0  11         12.41         -0.86         9.33 o
 -14   0  11       1273.22       1368.25        63.87 o
 -12   0  11       1341.07       1344.43        36.42 o
 -10   0  11        609.45        619.86        10.66 o
  -8   0  11       2054.08       2078.98        50.39 o
  -6   0  11          2.42          6.66        11.28 o
  -4   0  11        144.43        166.65         5.69 o
  -2   0  11         12.21          6.76         3.64 o
   0   0  11       1731.66       1980.83        28.22 o
   2   0  11         49.82         56.71         4.12 o
   4   0  11       3462.47       3404.45        31.47 o
   6   0  11       9973.14      10630.69       292.21 o
   8   0  11       2587.69       2661.46        59.53 o
  10   0  11       1193.27       1139.98        33.29 o
  12   0  11         51.22         88.64        18.14 o
  14   0  11       1405.35       1324.09        46.06 o
  16   0  11        496.06        464.71        30.87 o
  18   0  11         64.85         39.55        24.87 o
  20   0  11          7.35         -7.11        28.26 o
  22   0  11        130.58        198.58        37.28 o
 -19   1  11        442.11        406.93        31.42 o
 -17   1  11         99.15         84.31        11.21 o
 -15   1  11        325.31        315.63        15.06 o
 -13   1  11       3421.69       3563.40        59.74 o
 -11   1  11       5943.49       6450.40       107.95 o
  -9   1  11       6354.59       6481.64       170.49 o
  -7   1  11      22462.46      24302.26       657.69 o
  -5   1  11      13535.76      15035.38       305.18 o
  -3   1  11       2758.33       2761.09        64.71 o
  -1   1  11       4087.26       4138.11        81.41 o
   1   1  11       2630.54       2854.17        23.07 o
   3   1  11       3208.42       3377.69        50.51 o
   5   1  11       7551.85       8115.44        94.36 o
   7   1  11        191.06        136.24         6.20 o
   9   1  11       1021.61        972.75        15.04 o
  11   1  11        225.83        205.22         8.08 o
  13   1  11         45.49         49.64         6.42 o
  15   1  11       1714.65       1711.86        42.59 o
  17   1  11        666.62        635.30        57.89 o
  19   1  11       1226.29       1299.84        59.53 o
  21   1  11        136.23        207.54        58.48 o
  23   1  11         88.82        120.68        41.83 o
 -20   2  11        428.05        392.53        43.96 o
 -18   2  11        601.11        585.42        30.19 o
 -16   2  11        252.20        289.86        21.76 o
 -14   2  11        103.26        106.34         6.60 o
 -12   2  11        386.38        397.45        21.09 o
 -10   2  11        229.86        220.61         7.21 o
  -8   2  11        713.17        753.38        15.74 o
  -6   2  11       1033.33       1052.80        20.98 o
  -4   2  11       1007.98       1164.82        26.63 o
  -2   2  11        686.88        697.18        15.44 o
   0   2  11        292.29        257.27        10.35 o
   2   2  11       3383.23       3526.11        43.32 o
   4   2  11        999.27        962.63        16.76 o
   6   2  11       1463.51       1395.65        16.13 o
   8   2  11       1377.15       1385.96        17.07 o
  10   2  11       2094.61       2027.92        38.49 o
  12   2  11       2046.53       2006.66        41.44 o
  14   2  11          9.10         43.02        21.49 o
  16   2  11        612.49        660.00        27.49 o
  18   2  11        145.15        155.94        21.74 o
  20   2  11        166.31        175.68        24.44 o
  22   2  11         26.04         15.82        42.93 o
 -19   3  11        974.69        859.05        46.39 o
 -17   3  11        266.49        284.23        44.21 o
 -15   3  11       1681.61       1571.86        31.35 o
 -13   3  11        113.30         97.35         8.91 o
 -11   3  11       7316.55       7057.62       158.59 o
  -9   3  11       1418.62       1261.42        28.14 o
  -7   3  11        495.15        414.43        20.68 o
  -5   3  11        990.77        946.96        21.04 o
  -3   3  11        875.79        863.95        21.36 o
  -1   3  11       7413.29       7955.55       156.81 o
   1   3  11        741.21        843.35        29.51 o
   3   3  11       1089.24        942.62        23.82 o
   5   3  11        980.78        920.31        24.31 o
   7   3  11       1040.32       1118.68        32.90 o
   9   3  11        140.92        191.06        18.59 o
  11   3  11         53.60         68.85        17.83 o
  13   3  11        204.66        209.45        24.20 o
  15   3  11        328.89        328.63        22.63 o
  17   3  11       1255.55       1168.42        49.16 o
  19   3  11        131.05        133.59        24.75 o
  21   3  11        168.66        142.63        32.66 o
 -20   4  11        689.65        697.48        77.24 o
 -18   4  11         71.95         98.32        32.60 o
 -16   4  11        136.00        144.99        31.98 o
 -14   4  11        197.61        209.89        18.92 o
 -12   4  11        431.28        447.29        22.67 o
 -10   4  11         96.69         85.33        14.23 o
  -8   4  11        136.98        158.53        15.59 o
  -6   4  11        308.84        329.01        22.95 o
  -4   4  11         47.74         66.49        18.38 o
  -2   4  11        110.00         89.98        19.35 o
   0   4  11       1025.83        898.01        33.09 o
   2   4  11       2704.54       2622.08        55.63 o
   4   4  11       1485.23       1437.14        36.84 o
   6   4  11       2189.33       1974.02        52.23 o
   8   4  11       2215.38       2306.11        54.38 o
  10   4  11        822.50        786.04        30.36 o
  12   4  11        623.95        600.83        42.07 o
  14   4  11        242.41        279.87        37.17 o
  16   4  11         18.89         58.85        21.54 o
  18   4  11         47.62         19.29        23.62 o
  20   4  11         71.58        138.03        27.78 o
 -19   5  11        226.22        282.05        47.29 o
 -17   5  11        400.73        353.02        47.88 o
 -15   5  11        256.78        325.65        64.37 o
 -13   5  11         77.32         74.60        16.89 o
 -11   5  11       1194.76       1092.90        62.60 o
  -9   5  11        576.00        618.54        29.95 o
  -7   5  11        480.04        521.16        47.80 o
  -5   5  11        524.52        528.21        30.52 o
  -3   5  11          5.06         19.10        22.78 o
  -1   5  11         24.39         69.49        20.70 o
   1   5  11       1199.18       1175.68        40.88 o
   3   5  11       1712.34       1701.53        65.95 o
   5   5  11        932.47       1040.18        66.90 o
   7   5  11       1780.01       1740.29        50.96 o
   9   5  11       1718.69       1633.31        59.46 o
  11   5  11          1.23         25.66        23.11 o
  13   5  11         40.28         -9.99        26.15 o
  15   5  11         91.82         89.87        25.99 o
  17   5  11          9.74         77.15        35.07 o
 -16   6  11        107.43        197.37        77.69 o
 -14   6  11         47.96         62.53        44.99 o
 -12   6  11        216.18        260.56        70.71 o
 -10   6  11        478.44        475.05        30.60 o
  -8   6  11        923.86        870.21        81.32 o
  -6   6  11        987.47       1121.03        90.10 o
  -4   6  11        585.11        568.57        39.21 o
  -2   6  11         73.43         68.10        31.10 o
   0   6  11        864.98        907.42        48.42 o
   2   6  11       1093.88       1142.63        46.56 o
   4   6  11       1027.48        987.20        43.87 o
   6   6  11       1231.79       1208.64        48.75 o
   8   6  11        214.85        257.68        34.04 o
  10   6  11        141.33        207.23        37.50 o
  12   6  11         99.86        135.42        32.69 o
  14   6  11        254.14        309.65        52.50 o
 -11   7  11        128.80        124.60        29.37 o
  -9   7  11         33.71         37.67        49.11 o
  -7   7  11         91.76        104.90        31.67 o
  -5   7  11        166.62        253.29        43.90 o
  -3   7  11         22.23         37.14        36.45 o
  -1   7  11          2.96         44.97        36.23 o
   1   7  11         20.54         50.69        31.33 o
   3   7  11         42.50         62.73        62.76 o
   5   7  11        298.32        310.39        47.75 o
   7   7  11        275.50        356.22        57.66 o
   9   7  11        219.64        272.60        55.53 o
 -11  -7  12        454.87        405.55        46.43 o
  -9  -7  12        342.47        385.61        35.30 o
  -7  -7  12        364.06        442.56        54.08 o
  -5  -7  12         37.71         70.79        27.51 o
  -3  -7  12        358.12        352.59        63.73 o
  -1  -7  12        303.73        230.98        31.35 o
   1  -7  12        417.34        429.19        34.64 o
   3  -7  12       1525.50       1489.59        53.98 o
   5  -7  12       2084.08       2033.25        65.91 o
   7  -7  12       1001.07       1036.97        50.54 o
   9  -7  12        118.01        174.12        27.22 o
 -16  -6  12        168.45        160.71        28.79 o
 -14  -6  12        927.25        985.44        43.58 o
 -12  -6  12        371.07        360.67        31.52 o
 -10  -6  12          8.50         41.98        27.90 o
  -8  -6  12        265.54        288.56        52.58 o
  -6  -6  12        191.05        263.15        73.06 o
  -4  -6  12        210.25        218.61        25.46 o
  -2  -6  12         91.16        150.49        26.54 o
   0  -6  12        747.48        821.27        60.68 o
   2  -6  12        831.33        856.32        34.78 o
   4  -6  12        325.88        355.58        26.32 o
   6  -6  12          5.49          6.04        39.49 o
   8  -6  12        139.80        171.52        25.71 o
  10  -6  12         37.79        104.01        20.66 o
  12  -6  12         86.09        111.07        55.14 o
  14  -6  12        156.28        182.38        34.03 o
 -19  -5  12        122.63        146.01        46.30 o
 -17  -5  12        109.53        147.62        62.14 o
 -15  -5  12        182.54        192.73        34.93 o
 -13  -5  12        344.11        408.00        67.96 o
 -11  -5  12       1389.55       1386.45       115.63 o
  -9  -5  12        251.84        324.39        24.51 o
  -7  -5  12         52.52         97.76        19.96 o
  -5  -5  12        113.38        157.69        46.03 o
  -3  -5  12        133.11        221.35        48.99 o
  -1  -5  12        135.67        185.78        24.80 o
   1  -5  12       2807.40       2723.63        61.57 o
   3  -5  12         15.61         25.53        31.54 o
   5  -5  12       1877.44       1750.14        57.15 o
   7  -5  12       1681.84       1592.90        49.26 o
   9  -5  12        477.10        492.27        28.22 o
  11  -5  12         90.09         94.75        19.26 o
  13  -5  12        376.64        495.49        34.76 o
 -22  -4  12        301.80        320.64        27.62 o
 -20  -4  12        461.05        417.55        30.69 o
 -18  -4  12         19.63         57.79        21.12 o
 -16  -4  12        352.58        379.90        26.43 o
 -14  -4  12        106.21        129.22        18.13 o
 -12  -4  12       1516.04       1438.54        38.37 o
 -10  -4  12       2000.00       1877.88        56.55 o
  -8  -4  12        248.78        245.20        18.46 o
  -6  -4  12        451.08        458.54        20.59 o
  -4  -4  12        520.46        533.21        21.04 o
  -2  -4  12        113.83        171.98        15.08 o
   0  -4  12       4775.72       4361.17        90.78 o
   2  -4  12        622.33        587.19        26.70 o
   4  -4  12       1874.62       1856.28        37.99 o
   6  -4  12       1652.75       1563.94        33.69 o
   8  -4  12       1440.67       1376.99        35.17 o
  10  -4  12        564.94        545.73        18.38 o
  12  -4  12        597.07        613.06        19.58 o
  14  -4  12        417.13        457.02        26.69 o
 -23  -3  12        145.03        197.21        37.13 o
 -21  -3  12        191.72        223.18        27.33 o
 -19  -3  12        491.57        473.67        29.08 o
 -17  -3  12        368.70        325.04        25.17 o
 -15  -3  12        871.28        779.62        31.23 o
 -13  -3  12        157.23        125.46        19.32 o
 -11  -3  12        194.42        172.84        12.09 o
  -9  -3  12        462.64        454.46        16.89 o
  -7  -3  12        385.62        351.61        15.64 o
  -5  -3  12        120.20        170.72        34.06 o
  -3  -3  12        969.34       1057.97        26.62 o
  -1  -3  12        588.42        534.47        18.36 o
   1  -3  12       1473.73       1341.55        60.14 o
   3  -3  12       1746.47       1807.31        66.59 o
   5  -3  12        566.59        553.18        22.20 o
   7  -3  12       1314.17       1390.44        31.11 o
   9  -3  12       1635.33       1564.43        29.41 o
  11  -3  12        576.42        541.11        17.60 o
  13  -3  12        651.23        628.69        32.87 o
 -24  -2  12        136.93        143.84        30.20 o
 -22  -2  12        326.11        359.85        23.25 o
 -20  -2  12        188.83        197.66        21.49 o
 -18  -2  12         77.06         67.53        18.75 o
 -16  -2  12         11.06         29.59         8.23 o
 -14  -2  12       2635.64       2494.28        34.54 o
 -12  -2  12       3761.20       3821.67        89.89 o
 -10  -2  12      11883.35      12464.56       215.68 o
  -8  -2  12      10703.04      10421.91       163.34 o
  -6  -2  12        584.97        553.65        14.36 o
  -4  -2  12       1182.50       1123.25        36.81 o
  -2  -2  12       3922.47       4044.89       112.39 o
   0  -2  12       7187.99       7571.04       293.07 o
   2  -2  12       2164.36       1889.03        29.26 o
   4  -2  12       4791.18       4950.42        76.22 o
   6  -2  12       1525.62       1656.45        44.05 o
   8  -2  12         81.20         71.46         6.59 o
  10  -2  12          5.91          7.13         3.90 o
  12  -2  12         89.64         93.80         9.43 o
  14  -2  12        111.66        110.29         8.82 o
  22  -2  12         69.38        143.15        34.01 o
 -25  -1  12        130.28        133.25        21.14 o
 -23  -1  12        237.57        238.70        32.03 o
 -21  -1  12        150.49        146.07        21.60 o
 -19  -1  12         36.57         18.65        17.29 o
 -17  -1  12         24.94         33.10         9.28 o
 -15  -1  12         93.65         92.41         5.86 o
 -13  -1  12        352.80        359.24        11.88 o
 -11  -1  12       1022.90       1124.79        18.02 o
  -9  -1  12        204.96        183.79         8.18 o
  -7  -1  12       4208.90       4393.89        83.10 o
  -5  -1  12        113.00        113.07         6.10 o
  -3  -1  12         89.62         72.19         4.26 o
  -1  -1  12        225.27        256.87         6.16 o
   1  -1  12       3132.65       3491.60        48.65 o
   3  -1  12        262.96        333.49        22.49 o
   5  -1  12         10.95         11.54        13.23 o
   7  -1  12        528.76        544.33        10.66 o
   9  -1  12        577.09        555.65        11.34 o
  11  -1  12        368.06        330.64         7.93 o
  13  -1  12        567.65        520.95        10.45 o
  17  -1  12         54.25         76.37        24.33 o
  19  -1  12        316.58        345.77        34.31 o
  21  -1  12         86.81        125.87        48.41 o
  23  -1  12        449.92        460.98        45.05 o
 -24   0  12        531.24        513.49        35.23 o
 -22   0  12        140.56        149.00        23.31 o
 -20   0  12          7.90         42.34        28.08 o
 -18   0  12        305.78        343.51        12.71 o
 -16   0  12        456.19        393.03        13.49 o
 -14   0  12        150.90        157.73         6.47 o
 -12   0  12          6.61         47.54         7.79 o
 -10   0  12        356.81        460.86         8.62 o
  -8   0  12      10007.73      10797.05       291.26 o
  -6   0  12       1234.80       1237.08        23.93 o
  -4   0  12        556.88        731.92         6.64 o
  -2   0  12       3800.04       4119.29        49.84 o
   0   0  12       7372.68       7353.33       111.00 o
   2   0  12      20660.94      23424.12       422.17 o
   4   0  12        871.78        931.68        20.26 o
   6   0  12         59.59        148.59        13.82 o
   8   0  12        593.44        659.60        23.11 o
  10   0  12         47.97         42.99        15.57 o
  12   0  12         87.39        100.20        18.79 o
  14   0  12       1644.57       1563.08        51.54 o
  16   0  12        282.08        256.26        28.28 o
  18   0  12        502.60        518.27        36.74 o
  20   0  12        210.13        265.92        35.04 o
  22   0  12         28.40         50.36        34.83 o
 -17   1  12         26.19         58.18        10.65 o
 -15   1  12         94.69        114.48        13.73 o
 -13   1  12        356.94        384.19        11.86 o
 -11   1  12       1033.28       1098.79        27.67 o
  -9   1  12        212.29        210.23         7.96 o
  -7   1  12       4232.20       4415.20       148.45 o
  -5   1  12        114.57        111.72         3.96 o
  -3   1  12         88.70         72.33         3.51 o
  -1   1  12        222.05        258.15         5.03 o
   1   1  12       3161.19       3339.46        55.43 o
   3   1  12        255.14        316.07         8.59 o
   5   1  12         10.85          0.85         4.74 o
   7   1  12        522.86        547.72        11.11 o
   9   1  12        583.17        548.47        10.79 o
  11   1  12        377.77        366.93         7.31 o
  13   1  12        572.00        559.21        23.68 o
  15   1  12       1470.87       1583.25        68.17 o
  17   1  12         52.22         75.76        28.46 o
  19   1  12        320.93        394.11        39.57 o
  21   1  12         89.82        126.26        58.21 o
  23   1  12        449.90        528.01        53.12 o
 -18   2  12         74.15         77.80        30.38 o
 -16   2  12         10.36         21.50        16.88 o
 -14   2  12       2655.40       2337.17       132.19 o
 -12   2  12       3869.05       3991.64       229.34 o
 -10   2  12      11838.32      12444.52       243.72 o
  -8   2  12      10646.48      10653.53       204.29 o
  -6   2  12        572.54        540.85        24.73 o
  -4   2  12       1182.62       1117.80        19.20 o
  -2   2  12       3907.89       3933.25        65.14 o
   0   2  12       7061.87       7357.12       107.71 o
   2   2  12       2094.04       1831.42        27.01 o
   4   2  12       4767.02       4848.93        53.80 o
   6   2  12       1606.70       1696.41        17.93 o
   8   2  12         79.81         81.68        11.32 o
  10   2  12          5.63          7.98         9.37 o
  12   2  12         98.25        124.40        29.89 o
  14   2  12        127.27        133.81        17.42 o
  16   2  12        703.67        754.22        34.18 o
  18   2  12        295.14        331.63        25.20 o
  20   2  12         79.16         60.60        49.47 o
  22   2  12         69.42         84.31        46.90 o
 -19   3  12        497.94        496.75        35.85 o
 -17   3  12        373.85        304.45        29.72 o
 -15   3  12        888.24        767.22        22.67 o
 -13   3  12        168.19        158.58         9.96 o
 -11   3  12        188.58        198.83        13.11 o
  -9   3  12        439.84        430.94        13.73 o
  -7   3  12        372.86        375.12        13.47 o
  -5   3  12        116.49        165.37        12.02 o
  -3   3  12        963.59       1037.94        26.79 o
  -1   3  12        584.13        590.31        18.56 o
   1   3  12       1466.48       1327.86        60.26 o
   3   3  12       1782.66       1756.87        35.10 o
   5   3  12        558.29        553.45        19.74 o
   7   3  12       1343.77       1446.81        33.30 o
   9   3  12       1640.18       1577.19        26.70 o
  11   3  12        588.05        570.17        30.95 o
  13   3  12        663.15        630.24        25.94 o
  15   3  12        865.81        787.16        31.44 o
  17   3  12         29.90         45.12        34.17 o
  19   3  12         88.35        133.67        25.16 o
  21   3  12        116.61        113.16        52.27 o
 -20   4  12        466.26        440.50        44.11 o
 -18   4  12         19.43         12.77        31.42 o
 -16   4  12        362.09        402.80        37.01 o
 -14   4  12        117.64        141.65        17.34 o
 -12   4  12       1547.47       1522.82        60.83 o
 -10   4  12       1946.32       1893.09        45.56 o
  -8   4  12        248.66        253.42        20.93 o
  -6   4  12        473.25        458.68        19.92 o
  -4   4  12        523.34        561.52        27.51 o
  -2   4  12        105.94        141.53        17.33 o
   0   4  12       4811.73       4602.38        93.44 o
   2   4  12        581.52        523.84        23.88 o
   4   4  12       1889.94       1929.57       134.37 o
   6   4  12       1654.68       1660.64        42.17 o
   8   4  12       1462.68       1488.26        40.98 o
  10   4  12        571.32        557.93        30.71 o
  12   4  12        597.39        653.97        29.56 o
  14   4  12        431.66        438.26        36.63 o
  16   4  12        255.47        302.18        44.33 o
  18   4  12        379.90        376.75        30.32 o
 -19   5  12        119.36        163.63        42.96 o
 -17   5  12        108.92        148.97        62.42 o
 -15   5  12        185.63        109.34        38.75 o
 -13   5  12        342.30        367.64        31.78 o
 -11   5  12       1424.99       1362.87        38.36 o
  -9   5  12        276.55        312.76        27.40 o
  -7   5  12         44.05         47.17        31.15 o
  -5   5  12        110.79        189.55        26.03 o
  -3   5  12        137.36        251.93        27.04 o
  -1   5  12        123.27        124.00        22.52 o
   1   5  12       2782.56       2868.95        86.84 o
   3   5  12          9.55         68.40        29.04 o
   5   5  12       1884.52       1848.07        52.84 o
   7   5  12       1714.99       1649.51        68.94 o
   9   5  12        485.41        538.17        30.73 o
  11   5  12         90.48        152.44        88.85 o
  13   5  12        377.33        459.68        31.85 o
  15   5  12        170.94        172.81        37.47 o
  17   5  12        273.06        307.36        32.20 o
 -16   6  12        170.86        131.59        48.74 o
 -14   6  12        932.50       1007.35        69.17 o
 -12   6  12        368.87        339.72        28.38 o
 -10   6  12         11.94         32.34        56.53 o
  -8   6  12        271.03        269.71        27.66 o
  -6   6  12        199.58        217.96        27.50 o
  -4   6  12        210.47        251.87        33.43 o
  -2   6  12         91.02        135.02        27.40 o
   0   6  12        759.55        929.51        40.96 o
   2   6  12        848.45        859.07        50.09 o
   4   6  12        332.30        375.47        32.69 o
   6   6  12          4.46         73.11        33.31 o
   8   6  12        140.14        153.08        29.29 o
  10   6  12         35.83         62.73        27.65 o
  12   6  12         90.63        127.91        30.52 o
  14   6  12        160.09        158.70        31.83 o
 -11   7  12        455.21        457.41        60.95 o
  -9   7  12        340.00        376.74        55.83 o
  -7   7  12        362.64        381.97        38.38 o
  -5   7  12         34.82          3.43        37.39 o
  -3   7  12        361.80        411.50        37.69 o
  -1   7  12        322.11        281.04        45.64 o
   1   7  12        429.49        435.14        39.47 o
   3   7  12       1545.99       1503.94        62.47 o
   5   7  12       2078.64       2094.82        75.17 o
   7   7  12        997.34       1015.53        52.99 o
   9   7  12        115.03        163.02        35.55 o
 -11  -7  13         19.89         73.95        31.93 o
  -9  -7  13         34.45         67.87        61.14 o
  -7  -7  13        120.77        152.02        30.25 o
  -5  -7  13         73.90         61.26        36.02 o
  -3  -7  13        137.46        170.81        30.13 o
  -1  -7  13         31.78        114.35        49.11 o
   1  -7  13        184.84        203.56        30.80 o
   3  -7  13        331.07        357.66        48.50 o
   5  -7  13        110.08         73.39        48.49 o
   7  -7  13        235.28        309.05        47.31 o
 -16  -6  13        229.16        220.98        34.28 o
 -14  -6  13        756.03        782.70        50.46 o
 -12  -6  13       1325.99       1251.16        58.42 o
 -10  -6  13        470.42        550.18        36.14 o
  -8  -6  13       1087.10       1010.80        41.35 o
  -6  -6  13        371.13        392.88        32.55 o
  -4  -6  13        163.99        178.94        28.11 o
  -2  -6  13        752.28        832.36        43.33 o
   0  -6  13       1367.15       1437.43        45.41 o
   2  -6  13        218.63        278.38        39.86 o
   4  -6  13        567.15        494.02        36.53 o
   6  -6  13        265.88        243.19        24.63 o
   8  -6  13         32.64         27.56        19.74 o
  10  -6  13         34.47         80.18        25.40 o
  12  -6  13        161.91        222.52        57.98 o
 -19  -5  13         65.54        132.50        28.16 o
 -17  -5  13         51.31        118.00        26.76 o
 -15  -5  13        514.31        450.95        89.89 o
 -13  -5  13        217.11        243.02        31.47 o
 -11  -5  13        827.31        822.30        53.22 o
  -9  -5  13        226.16        244.26        22.61 o
  -7  -5  13        156.94        159.10        52.89 o
  -5  -5  13         94.71        116.53        30.11 o
  -3  -5  13         99.80        103.71        28.44 o
  -1  -5  13        854.73        880.51        30.82 o
   1  -5  13        803.48        783.09        50.20 o
   3  -5  13       1249.10       1134.87        42.87 o
   5  -5  13       1524.09       1334.79        41.18 o
   7  -5  13       1395.39       1344.57        49.47 o
   9  -5  13         73.67         60.75        16.71 o
  11  -5  13        345.98        416.29        51.33 o
  13  -5  13        312.20        341.49        32.84 o
 -20  -4  13        109.24        119.11        22.21 o
 -18  -4  13        570.72        540.01        27.72 o
 -16  -4  13        454.87        411.51        39.12 o
 -14  -4  13        105.41        122.18        21.16 o
 -12  -4  13       1512.61       1507.72        58.28 o
 -10  -4  13        610.75        591.33        56.36 o
  -8  -4  13        387.10        373.31        26.85 o
  -6  -4  13         90.00         77.27        15.79 o
  -4  -4  13        391.05        474.37        20.49 o
  -2  -4  13        144.98        162.65        15.88 o
   0  -4  13        759.83        764.30        23.33 o
   2  -4  13       1080.97       1113.95        42.91 o
   4  -4  13        514.28        492.89        20.98 o
   6  -4  13        197.01        226.46        25.90 o
   8  -4  13       1110.79       1073.59        46.62 o
  10  -4  13        913.63        904.88        25.09 o
  12  -4  13       1207.48       1248.95        43.45 o
  14  -4  13        293.61        253.86        23.23 o
 -23  -3  13        615.76        636.15        32.04 o
 -21  -3  13        121.14        134.26        20.36 o
 -19  -3  13        120.39        132.19        45.52 o
 -17  -3  13        417.61        392.55        21.71 o
 -15  -3  13       1346.39       1284.53        38.89 o
 -13  -3  13        751.25        738.61        30.73 o
 -11  -3  13       4796.49       4666.09        72.15 o
  -9  -3  13        874.75        839.84        15.66 o
  -7  -3  13        645.85        651.03        26.05 o
  -5  -3  13        633.03        680.13        28.12 o
  -3  -3  13        873.86        688.53        25.99 o
  -1  -3  13       7717.98       7451.73       140.80 o
   1  -3  13       6134.66       6261.21       173.70 o
   3  -3  13       3199.13       3125.84        51.59 o
   5  -3  13        641.84        665.74        29.05 o
   7  -3  13         64.63         63.10        14.37 o
   9  -3  13        608.53        563.10        14.01 o
  11  -3  13        622.06        668.59        19.49 o
  13  -3  13         86.03         82.49        14.66 o
 -24  -2  13         31.77         55.77        20.75 o
 -22  -2  13        117.45        136.75        19.74 o
 -20  -2  13        135.17        167.70        24.29 o
 -18  -2  13        733.73        737.20        24.70 o
 -16  -2  13       1137.32       1128.64        28.80 o
 -14  -2  13       3434.01       3279.65        70.00 o
 -12  -2  13         41.87         44.94         9.79 o
 -10  -2  13        582.48        578.76        15.81 o
  -8  -2  13       1545.45       1618.49        29.46 o
  -6  -2  13         52.58         54.43         8.91 o
  -4  -2  13        961.60        987.16        20.79 o
  -2  -2  13       1094.34       1085.09        16.56 o
   0  -2  13        320.72        375.12        31.26 o
   2  -2  13        114.48        115.82         9.44 o
   4  -2  13       2293.72       2396.73        34.78 o
   6  -2  13       1521.67       1460.79        42.66 o
   8  -2  13        326.88        343.13         8.60 o
  10  -2  13        264.09        287.49         5.89 o
  12  -2  13        795.72        817.46        18.67 o
  22  -2  13         94.25         79.17        33.30 o
 -25  -1  13        470.71        439.06        31.39 o
 -23  -1  13       1071.18       1055.48        34.74 o
 -21  -1  13         20.45         23.79        20.02 o
 -19  -1  13         17.55         13.53        14.37 o
 -17  -1  13        348.59        408.45        22.81 o
 -15  -1  13       1074.53       1043.93        32.90 o
 -13  -1  13        687.19        768.43        16.17 o
 -11  -1  13       5441.51       5603.27        84.72 o
  -9  -1  13       1738.03       1771.15        25.76 o
  -7  -1  13       5472.92       6107.17        92.66 o
  -5  -1  13       5806.14       5921.68        76.08 o
  -3  -1  13       6957.04       7291.37       118.37 o
  -1  -1  13       3125.19       3221.55        31.49 o
   1  -1  13       7641.95       7479.99       109.26 o
   3  -1  13      19087.43      19868.03       379.69 o
   5  -1  13        135.95        140.43        11.38 o
   7  -1  13        369.08        334.46        11.43 o
   9  -1  13        546.10        529.08        10.83 o
  11  -1  13        510.12        456.67         8.06 o
  17  -1  13        292.91        291.88        29.93 o
  19  -1  13         37.76         48.23        29.15 o
  21  -1  13        116.37        175.72        51.36 o
 -24   0  13          3.90          9.21        25.60 o
 -22   0  13        403.12        339.97        27.63 o
 -20   0  13        286.56        323.14        35.61 o
 -18   0  13        965.20        828.74        31.45 o
 -16   0  13        223.96        223.98        18.85 o
 -14   0  13       1093.11       1119.81        38.81 o
 -12   0  13       1648.50       1680.54        19.46 o
 -10   0  13       3392.74       3539.41        76.43 o
  -8   0  13       1589.54       1562.67        34.27 o
  -6   0  13          0.06          1.87         2.27 o
  -4   0  13         39.23         50.63         7.16 o
  -2   0  13        205.63        199.25         5.10 o
   0   0  13        142.91        109.35         5.35 o
   2   0  13         25.62         22.65         3.58 o
   4   0  13         48.69         60.78         2.75 o
   6   0  13        411.96        417.89        24.63 o
   8   0  13        981.86        938.82        27.58 o
  10   0  13        676.80        563.63        25.37 o
  12   0  13         23.41         37.19        18.81 o
  14   0  13        113.08         39.81        22.42 o
  16   0  13         48.51         31.09        24.03 o
  18   0  13         68.19         86.54        27.09 o
  20   0  13          0.05         -8.49        30.01 o
  22   0  13         51.17        114.61        37.19 o
 -17   1  13        332.01        362.80        14.13 o
 -15   1  13       1111.59       1061.44        20.46 o
 -13   1  13        734.61        795.46        27.85 o
 -11   1  13       5465.77       5640.32        89.52 o
  -9   1  13       1656.47       1740.49        54.75 o
  -7   1  13       5515.14       5973.05       219.53 o
  -5   1  13       5823.20       6077.23        81.55 o
  -3   1  13       7037.96       7420.77       122.67 o
  -1   1  13       3197.42       3382.48        64.04 o
   1   1  13       7915.51       7901.81       178.74 o
   3   1  13      18940.19      19991.70       405.13 o
   5   1  13        152.62        166.08         5.46 o
   7   1  13        371.85        354.54        10.37 o
   9   1  13        534.12        530.93         8.07 o
  11   1  13        494.64        444.64         9.59 o
  13   1  13       2196.82       2064.42        44.16 o
  15   1  13       1483.32       1497.96        39.07 o
  17   1  13        296.72        344.44        35.47 o
  19   1  13         34.78        106.96        34.51 o
  21   1  13        116.18        153.27        40.77 o
 -18   2  13        736.00        747.96        44.66 o
 -16   2  13       1121.68       1163.98        36.95 o
 -14   2  13       3423.66       3322.73        81.27 o
 -12   2  13         43.80         35.21         3.62 o
 -10   2  13        574.28        571.33         8.90 o
  -8   2  13       1547.99       1578.31        36.96 o
  -6   2  13         53.29         36.80         8.65 o
  -4   2  13        954.32        962.42        35.65 o
  -2   2  13       1106.84       1097.69        19.74 o
   0   2  13        338.29        343.40        17.22 o
   2   2  13        108.29        111.82        11.54 o
   4   2  13       2322.05       2399.38        26.58 o
   6   2  13       1537.49       1518.17        18.69 o
   8   2  13        336.00        360.41        10.53 o
  10   2  13        251.58        289.82         9.77 o
  12   2  13        791.65        813.19        25.65 o
  14   2  13        662.31        602.36        25.18 o
  16   2  13        486.18        555.07        30.10 o
  18   2  13        438.39        384.67        55.34 o
  20   2  13        556.56        571.37        33.15 o
  22   2  13         91.66        109.22        71.47 o
 -19   3  13        122.64        173.85        40.82 o
 -17   3  13        400.49        405.59        29.87 o
 -15   3  13       1342.97       1381.41        64.28 o
 -13   3  13        697.51        670.05        14.99 o
 -11   3  13       4678.40       4478.13        94.42 o
  -9   3  13        829.08        817.43        27.17 o
  -7   3  13        652.13        637.32        20.20 o
  -5   3  13        626.76        665.74        29.10 o
  -3   3  13        893.80        704.69        22.55 o
  -1   3  13       7756.71       7417.89       144.85 o
   1   3  13       6091.95       6139.28       116.53 o
   3   3  13       3225.77       3110.19        57.88 o
   5   3  13        640.48        621.05        21.42 o
   7   3  13         60.55         73.65        16.96 o
   9   3  13        620.75        583.48        28.59 o
  11   3  13        625.65        640.74        37.13 o
  13   3  13         92.61         75.75        47.59 o
  15   3  13        412.45        409.61        25.54 o
  17   3  13        418.82        381.29        52.79 o
  19   3  13         37.15         63.07        49.81 o
 -18   4  13        577.43        468.91        43.36 o
 -16   4  13        456.85        405.78        37.17 o
 -14   4  13        104.14        107.40        28.79 o
 -12   4  13       1500.32       1421.71        48.23 o
 -10   4  13        593.40        618.56        23.56 o
  -8   4  13        379.82        355.76        20.33 o
  -6   4  13         89.42        117.31        15.28 o
  -4   4  13        400.44        445.65        21.22 o
  -2   4  13        132.60        149.54        25.81 o
   0   4  13        782.89        762.00        26.48 o
   2   4  13       1031.01       1011.69        35.60 o
   4   4  13        511.42        458.21        23.34 o
   6   4  13        190.41        215.14        23.66 o
   8   4  13       1095.06       1073.24        35.47 o
  10   4  13        888.03        838.46        32.75 o
  12   4  13       1177.96       1195.01        39.16 o
  14   4  13        282.78        260.13        25.88 o
  16   4  13        130.36        161.52        60.42 o
  18   4  13        136.23        104.08        35.18 o
 -19   5  13         64.05         91.63        40.94 o
 -17   5  13         48.73         56.58        39.42 o
 -15   5  13        514.38        656.39        69.14 o
 -13   5  13        215.25        277.44        38.29 o
 -11   5  13        810.44        799.44        29.16 o
  -9   5  13        231.00        241.02        32.20 o
  -7   5  13        152.65        192.85        38.66 o
  -5   5  13         97.38        169.92        24.31 o
  -3   5  13         90.25         61.49        20.72 o
  -1   5  13        865.56        879.09        34.04 o
   1   5  13        812.38        806.70        41.27 o
   3   5  13       1226.07       1105.67        42.56 o
   5   5  13       1548.78       1383.95        52.44 o
   7   5  13       1397.65       1407.31        45.90 o
   9   5  13         72.75         91.24        23.95 o
  11   5  13        344.93        379.95        31.61 o
  13   5  13        313.75        371.62        39.83 o
  15   5  13         93.62        103.24        32.01 o
  17   5  13        187.13        189.04        30.59 o
 -16   6  13        231.97        236.85        51.01 o
 -14   6  13        750.11        765.38        63.06 o
 -12   6  13       1343.00       1230.02        74.24 o
 -10   6  13        477.20        483.78        30.91 o
  -8   6  13       1103.92       1087.79        41.51 o
  -6   6  13        370.35        384.92        39.79 o
  -4   6  13        155.82        177.58        27.72 o
  -2   6  13        759.91        846.48        40.09 o
   0   6  13       1407.67       1442.08        59.08 o
   2   6  13        225.45        262.39        72.89 o
   4   6  13        551.55        544.36        53.25 o
   6   6  13        256.08        255.03        31.01 o
   8   6  13         30.24         13.94        26.35 o
  10   6  13         32.00         53.53        35.89 o
  12   6  13        161.98        214.91        33.01 o
 -11   7  13         17.30         35.05        77.55 o
  -9   7  13         37.82         86.62        29.47 o
  -7   7  13        123.58        148.43        32.88 o
  -5   7  13         74.74        128.05        37.42 o
  -3   7  13        133.24        132.12        33.54 o
  -1   7  13         33.39         46.65        35.80 o
   1   7  13        183.39        239.05        59.74 o
   3   7  13        325.33        324.93        60.59 o
   5   7  13        111.24        110.15        34.52 o
   7   7  13        232.02        289.83        38.69 o
  -9  -7  14          5.69          0.48        28.60 o
  -7  -7  14         44.31        101.93        37.49 o
  -5  -7  14        115.59        217.93        45.42 o
  -3  -7  14       1031.09       1074.50        47.50 o
  -1  -7  14       1496.56       1544.63        55.81 o
   1  -7  14       2766.07       2715.66        82.23 o
   3  -7  14       1510.01       1373.51        63.25 o
   5  -7  14        879.94        872.75        43.57 o
   7  -7  14        233.83        244.92        32.69 o
 -16  -6  14        760.71        774.18        52.93 o
 -14  -6  14        685.18        618.66        55.81 o
 -12  -6  14        124.94        169.01        27.64 o
 -10  -6  14        135.94        148.85        26.55 o
  -8  -6  14        334.99        354.85        30.04 o
  -6  -6  14        261.90        268.86        30.98 o
  -4  -6  14        127.95        193.10        35.05 o
  -2  -6  14        459.14        392.23        28.73 o
   0  -6  14         81.86        150.72        23.40 o
   2  -6  14        154.72        167.41        28.85 o
   4  -6  14         22.39         68.86        23.22 o
   6  -6  14          9.42         39.07        40.78 o
   8  -6  14        153.84        195.14        29.91 o
  10  -6  14          1.73         16.46        32.60 o
  12  -6  14        301.25        371.26        41.69 o
 -19  -5  14        126.34        145.75        33.74 o
 -17  -5  14        463.64        498.62        53.59 o
 -15  -5  14        802.39        779.88        39.05 o
 -13  -5  14        309.87        371.44        26.22 o
 -11  -5  14         56.46         92.47        40.76 o
  -9  -5  14        129.40        128.41        25.12 o
  -7  -5  14        356.16        352.99        24.40 o
  -5  -5  14        201.24        202.73        22.90 o
  -3  -5  14        209.64        227.48        36.05 o
  -1  -5  14       2134.06       2150.95       104.70 o
   1  -5  14         57.17        104.21        17.88 o
   3  -5  14       1064.81        949.14        37.43 o
   5  -5  14        490.11        505.28        54.83 o
   7  -5  14        324.45        307.28        26.27 o
   9  -5  14        654.33        641.47        27.18 o
  11  -5  14        906.55        899.60        44.78 o
  13  -5  14        161.43        190.90        29.60 o
 -20  -4  14        126.64        109.58        22.74 o
 -18  -4  14        832.18        698.18        31.16 o
 -16  -4  14        435.08        446.10        25.20 o
 -14  -4  14        503.05        524.95        25.26 o
 -12  -4  14       2421.03       2452.45        55.77 o
 -10  -4  14        223.43        193.54        19.50 o
  -8  -4  14        355.02        360.13        26.60 o
  -6  -4  14          7.66         22.15        28.16 o
  -4  -4  14        492.63        556.81        23.33 o
  -2  -4  14       2961.43       2906.19        56.87 o
   0  -4  14       1344.84       1367.57        31.65 o
   2  -4  14        380.80        367.02        19.73 o
   4  -4  14        145.50        190.63        24.42 o
   6  -4  14        462.27        398.88        16.90 o
   8  -4  14       1504.40       1426.64        49.12 o
  10  -4  14        658.46        712.05        22.03 o
  12  -4  14        170.04        207.93        33.76 o
 -23  -3  14        372.89        396.91        28.62 o
 -21  -3  14          2.42         35.14        19.48 o
 -19  -3  14          4.70         11.98        17.42 o
 -17  -3  14        192.83        207.08        19.21 o
 -15  -3  14        329.44        285.06        23.03 o
 -13  -3  14        274.28        285.07        18.87 o
 -11  -3  14       3112.96       3103.24        59.59 o
  -9  -3  14       4271.77       4098.93        58.76 o
  -7  -3  14       1539.02       1567.16        85.58 o
  -5  -3  14       1253.76       1194.53        53.75 o
  -3  -3  14       1325.20       1292.25        46.26 o
  -1  -3  14       1289.03       1297.83        24.87 o
   1  -3  14       2211.81       2110.76        36.66 o
   3  -3  14        647.16        631.70        28.43 o
   5  -3  14        838.25        899.78        22.74 o
   7  -3  14       2780.41       2741.56        43.23 o
   9  -3  14        987.80        906.53        20.36 o
  11  -3  14       2505.27       2539.70        41.62 o
  13  -3  14        810.52        853.90        26.57 o
 -24  -2  14        128.53        161.59        22.96 o
 -22  -2  14         46.98         55.21        18.87 o
 -20  -2  14          1.37         12.27        29.88 o
 -18  -2  14        159.50        163.94        17.42 o
 -16  -2  14       2199.48       2050.01        43.22 o
 -14  -2  14       1507.09       1501.09        21.64 o
 -12  -2  14       4948.26       4885.04        71.16 o
 -10  -2  14       2537.62       2491.27        50.38 o
  -8  -2  14        287.54        337.21        18.90 o
  -6  -2  14       2801.43       2945.76        33.81 o
  -4  -2  14       5151.97       4990.41        64.76 o
  -2  -2  14       7607.29       8251.57       170.56 o
   0  -2  14       4424.95       4378.38        66.95 o
   2  -2  14       7013.49       6923.55       121.51 o
   4  -2  14       9563.22       9727.76       217.52 o
   6  -2  14       3061.55       3063.72       106.13 o
   8  -2  14        426.92        366.20        27.04 o
  10  -2  14         48.59         50.51         1.94 o
  12  -2  14        193.00        196.38        10.09 o
 -25  -1  14         40.44         20.72        20.21 o
 -23  -1  14         11.22         22.97        24.45 o
 -21  -1  14        108.33        106.77        30.44 o
 -19  -1  14         56.62         95.88        16.27 o
 -17  -1  14        223.71        179.26        20.81 o
 -15  -1  14        278.47        235.07        20.55 o
 -13  -1  14       1695.21       1665.53        71.10 o
 -11  -1  14       1310.07       1249.70        33.79 o
  -9  -1  14        659.14        679.09        12.65 o
  -7  -1  14       2456.99       2575.19        35.05 o
  -5  -1  14        135.16        151.51         8.71 o
  -3  -1  14        213.11        209.18         6.66 o
  -1  -1  14       1036.68       1040.80        20.82 o
   1  -1  14       4995.27       4802.45        65.63 o
   3  -1  14       2916.09       2851.74        38.39 o
   5  -1  14       1718.93       1576.05        38.80 o
   7  -1  14       1192.15       1134.29        22.37 o
   9  -1  14        782.39        756.76        11.19 o
  17  -1  14        232.44        248.40        29.45 o
  19  -1  14        916.55        964.53        50.53 o
  21  -1  14        158.05        298.67        55.63 o
 -24   0  14        747.16        804.89        43.27 o
 -22   0  14        135.96        164.44        24.39 o
 -20   0  14        345.38        308.32        36.72 o
 -18   0  14        608.79        568.92        27.97 o
 -16   0  14         95.39         74.72        10.55 o
 -14   0  14       3350.11       3166.14        31.10 o
 -12   0  14       4273.01       4566.94       118.97 o
 -10   0  14       2860.77       2745.45        59.58 o
  -8   0  14          4.73         14.53        10.64 o
  -6   0  14       4605.54       4887.68        90.85 o
  -4   0  14      21831.68      23344.26       485.64 o
  -2   0  14       5555.10       5525.88        55.34 o
   0   0  14       4350.67       4505.82        77.90 o
   2   0  14       6701.41       6965.16        85.94 o
   4   0  14       4365.88       5280.69        57.46 o
   6   0  14        394.51        363.80        24.80 o
   8   0  14        234.98        230.65        17.34 o
  10   0  14          0.61         -3.61        16.28 o
  12   0  14       2343.54       2412.21        68.14 o
  14   0  14       1063.55        973.61        40.50 o
  16   0  14         41.60         82.66        25.25 o
  18   0  14        154.14        182.11        31.02 o
  20   0  14         15.43         45.21        32.04 o
  22   0  14         28.43         52.18        37.26 o
 -17   1  14        220.57        199.92        15.22 o
 -15   1  14        274.24        268.92        11.41 o
 -13   1  14       1678.41       1656.37        29.81 o
 -11   1  14       1298.49       1283.71        20.32 o
  -9   1  14        660.47        674.87        12.19 o
  -7   1  14       2462.98       2653.60        35.49 o
  -5   1  14        136.30        140.65        19.49 o
  -3   1  14        217.37        193.87         8.30 o
  -1   1  14       1053.84       1062.35        22.62 o
   1   1  14       4974.42       4653.39        56.59 o
   3   1  14       2904.63       2922.64        56.62 o
   5   1  14       1732.91       1577.32        18.56 o
   7   1  14       1173.62       1179.98        38.68 o
   9   1  14        779.88        757.19        14.00 o
  11   1  14        227.18        250.58        16.26 o
  13   1  14        199.65        221.46        27.84 o
  15   1  14        434.82        419.05        23.23 o
  17   1  14        234.68        183.48        34.63 o
  19   1  14        916.21        940.64        57.91 o
  21   1  14        152.36        155.83        42.26 o
 -18   2  14        155.32        217.08        30.38 o
 -16   2  14       2209.13       2067.22        53.92 o
 -14   2  14       1500.16       1496.27        41.12 o
 -12   2  14       4916.04       4871.84       131.59 o
 -10   2  14       2489.93       2464.22        66.22 o
  -8   2  14        285.63        324.99         7.57 o
  -6   2  14       2786.14       2922.18        43.93 o
  -4   2  14       5122.18       5043.00        82.51 o
  -2   2  14       7768.31       8256.58       151.25 o
   0   2  14       4550.00       4384.35        74.44 o
   2   2  14       7118.07       6904.22       133.05 o
   4   2  14       9651.98       9977.61       161.43 o
   6   2  14       3058.93       3163.48        33.32 o
   8   2  14        448.63        382.88         8.59 o
  10   2  14         40.06         58.72         7.50 o
  12   2  14        178.96        214.16        31.60 o
  14   2  14        878.99        825.57        35.49 o
  16   2  14       1211.06       1158.99        43.78 o
  18   2  14        153.89        215.10        44.40 o
  20   2  14         95.56         75.32        48.23 o
 -17   3  14        202.23        180.64        25.79 o
 -15   3  14        342.51        320.23        39.96 o
 -13   3  14        274.01        285.74         9.41 o
 -11   3  14       3066.34       3009.83        50.78 o
  -9   3  14       4260.74       4118.07        73.13 o
  -7   3  14       1532.34       1511.02        28.16 o
  -5   3  14       1232.68       1202.18        28.04 o
  -3   3  14       1340.92       1296.17        27.62 o
  -1   3  14       1271.28       1214.68        44.14 o
   1   3  14       2204.77       2177.52        41.30 o
   3   3  14        638.36        610.45        19.92 o
   5   3  14        841.55        956.06        25.44 o
   7   3  14       2790.11       2755.30        62.65 o
   9   3  14        977.18        887.87        28.32 o
  11   3  14       2513.74       2597.36        58.70 o
  13   3  14        812.88        845.40        33.75 o
  15   3  14        736.19        667.77        93.79 o
  17   3  14         80.85         78.51        24.50 o
  19   3  14        156.67        181.64        35.76 o
 -18   4  14        831.45        847.58        69.38 o
 -16   4  14        450.97        418.79        37.66 o
 -14   4  14        521.19        600.20        54.82 o
 -12   4  14       2391.40       2376.97        62.88 o
 -10   4  14        208.11        169.32        15.23 o
  -8   4  14        356.25        406.18        18.34 o
  -6   4  14          8.12         26.21        42.24 o
  -4   4  14        518.61        585.42        45.75 o
  -2   4  14       3055.93       2817.70        63.79 o
   0   4  14       1311.67       1320.51       115.69 o
   2   4  14        380.35        358.51        21.49 o
   4   4  14        155.86        135.75        19.37 o
   6   4  14        462.09        467.42        37.20 o
   8   4  14       1511.47       1491.17        47.22 o
  10   4  14        665.84        705.11        41.33 o
  12   4  14        181.12        198.69        23.78 o
  14   4  14        196.20        179.35        25.05 o
  16   4  14         68.61         91.70        32.40 o
  18   4  14         78.86         81.48        35.05 o
 -19   5  14        129.44        168.00        42.84 o
 -17   5  14        474.76        427.03        48.35 o
 -15   5  14        817.92        826.87        54.65 o
 -13   5  14        325.08        340.14        40.64 o
 -11   5  14         64.45         80.10        24.53 o
  -9   5  14        123.41        104.44        19.16 o
  -7   5  14        360.54        343.06        41.56 o
  -5   5  14        189.54        172.16        22.28 o
  -3   5  14        195.47        190.60        23.04 o
  -1   5  14       2143.28       2200.07        56.73 o
   1   5  14         64.09         56.30        27.04 o
   3   5  14       1067.67        971.75        37.45 o
   5   5  14        485.35        527.45        50.09 o
   7   5  14        329.49        390.45        28.24 o
   9   5  14        676.65        695.43        59.77 o
  11   5  14        907.20        966.19        49.45 o
  13   5  14        162.06        198.18        27.80 o
  15   5  14        151.70         89.73        28.63 o
 -16   6  14        756.19        882.18        67.20 o
 -14   6  14        666.88        637.09        59.01 o
 -12   6  14        120.39        132.99        43.56 o
 -10   6  14        138.27        177.77        31.57 o
  -8   6  14        338.31        371.34        36.22 o
  -6   6  14        267.77        276.70        28.89 o
  -4   6  14        123.89        179.39        28.12 o
  -2   6  14        466.88        425.95        32.96 o
   0   6  14         90.86         98.67        26.95 o
   2   6  14        148.51        119.58        33.47 o
   4   6  14         21.21         26.63        26.56 o
   6   6  14          8.61         70.61        29.72 o
   8   6  14        148.69        159.31        30.48 o
  10   6  14          2.42         22.50        27.29 o
  12   6  14        301.26        425.59        52.08 o
  -9   7  14          6.88         83.21        28.97 o
  -7   7  14         46.49        127.79        38.25 o
  -5   7  14        104.16        147.86        55.16 o
  -3   7  14       1019.75       1039.14        51.34 o
  -1   7  14       1479.22       1692.39        91.71 o
   1   7  14       2745.18       2852.45       104.30 o
   3   7  14       1501.37       1442.31        88.55 o
   5   7  14        876.23       1013.74        64.49 o
   7   7  14        228.67        275.17        48.64 o
  -9  -7  15         18.67         21.37        27.69 o
  -7  -7  15         56.21         87.59        32.73 o
  -5  -7  15        140.45        183.93        51.72 o
  -3  -7  15        301.79        401.96        97.02 o
  -1  -7  15        348.17        404.37        35.35 o
   1  -7  15        206.31        234.87        39.05 o
   3  -7  15         47.52         67.63        27.48 o
   5  -7  15          4.95          5.56        25.50 o
   7  -7  15        142.15        115.73        34.40 o
 -14  -6  15        397.22        427.44        46.64 o
 -12  -6  15         19.26         65.58        25.59 o
 -10  -6  15         37.04         29.62        25.07 o
  -8  -6  15        322.91        363.27        37.75 o
  -6  -6  15        918.99        906.14        37.96 o
  -4  -6  15       2284.82       2215.51        62.21 o
  -2  -6  15       2000.88       1949.55        55.61 o
   0  -6  15        367.63        389.53        29.54 o
   2  -6  15         12.83         19.01        20.80 o
   4  -6  15         35.29         68.07        27.36 o
   6  -6  15        620.81        567.86        29.99 o
   8  -6  15         18.75         44.88        19.93 o
  10  -6  15        300.71        334.73        40.74 o
  12  -6  15        290.44        310.46        41.04 o
 -19  -5  15         44.20         56.20        24.53 o
 -17  -5  15        403.45        405.22        30.34 o
 -15  -5  15        416.94        424.31        29.13 o
 -13  -5  15         88.38         92.74        25.61 o
 -11  -5  15        220.22        200.09        41.39 o
  -9  -5  15         99.86        104.95        36.01 o
  -7  -5  15        606.33        667.79        47.30 o
  -5  -5  15       1364.08       1400.92        40.36 o
  -3  -5  15       1041.61       1034.39        37.88 o
  -1  -5  15        245.02        282.57        21.50 o
   1  -5  15       1420.02       1173.36        41.06 o
   3  -5  15        493.53        538.16        27.02 o
   5  -5  15        601.91        564.68        95.18 o
   7  -5  15        512.57        466.55        22.36 o
   9  -5  15        445.77        410.87        23.51 o
  11  -5  15        258.04        214.81        31.17 o
  13  -5  15        140.82        167.58        28.86 o
 -20  -4  15        191.75        245.99        25.28 o
 -18  -4  15        205.53        202.53        23.82 o
 -16  -4  15        306.51        351.09        24.07 o
 -14  -4  15        146.83        164.13        25.71 o
 -12  -4  15        145.81        139.88        40.31 o
 -10  -4  15        841.06        872.04        28.60 o
  -8  -4  15        931.10        940.73        32.52 o
  -6  -4  15        686.68        686.63        24.14 o
  -4  -4  15        437.06        485.55        37.12 o
  -2  -4  15       1665.23       1639.65        40.84 o
   0  -4  15        411.54        387.66        22.52 o
   2  -4  15        573.54        584.88        25.72 o
   4  -4  15        440.73        437.72        17.97 o
   6  -4  15        480.80        418.55        16.89 o
   8  -4  15        415.09        389.24        29.31 o
  10  -4  15         73.91         98.28        12.09 o
  12  -4  15         18.51         54.67        29.57 o
 -23  -3  15          0.74         46.33        29.32 o
 -21  -3  15        171.88        148.04        22.28 o
 -19  -3  15        787.51        802.06        33.90 o
 -17  -3  15        619.54        585.96        24.60 o
 -15  -3  15       1325.81       1216.72        33.63 o
 -13  -3  15        636.98        677.65        28.64 o
 -11  -3  15        914.03        846.81        39.62 o
  -9  -3  15       2515.57       2570.75        35.04 o
  -7  -3  15       3054.83       3111.33       105.88 o
  -5  -3  15       1472.76       1380.80        28.31 o
  -3  -3  15       4613.34       4891.02       200.35 o
  -1  -3  15       2694.45       2672.78        49.83 o
   1  -3  15        282.77        257.42        12.02 o
   3  -3  15        487.82        528.77        35.55 o
   5  -3  15       1684.39       1615.10        34.11 o
   7  -3  15       1103.99       1002.14        18.96 o
   9  -3  15       1141.68       1161.77        24.93 o
  11  -3  15        637.40        695.33        34.76 o
  13  -3  15        136.95        105.53        14.80 o
 -24  -2  15          9.32         38.52        21.28 o
 -22  -2  15         87.22         91.86        40.16 o
 -20  -2  15         85.67         90.81        18.47 o
 -18  -2  15         18.27         12.71        41.33 o
 -16  -2  15        510.07        568.49        27.06 o
 -14  -2  15       1363.59       1262.76        30.94 o
 -12  -2  15       1908.83       1845.23        72.24 o
 -10  -2  15        749.13        786.94        26.26 o
  -8  -2  15         78.59         98.38        11.37 o
  -6  -2  15        171.46        170.72        11.86 o
  -4  -2  15       1763.61       1846.48        25.36 o
  -2  -2  15        736.88        690.39        13.11 o
   0  -2  15        743.64        726.85        13.99 o
   2  -2  15       2773.88       2784.05        42.25 o
   4  -2  15       2064.03       1984.74        27.40 o
   6  -2  15        355.87        370.35         7.66 o
   8  -2  15        934.52        849.92        14.88 o
  10  -2  15        715.04        678.63        23.83 o
  12  -2  15        579.71        550.76        14.21 o
 -23  -1  15          4.55          6.73        28.70 o
 -21  -1  15        381.92        421.62        27.95 o
 -19  -1  15        707.99        781.78        26.28 o
 -17  -1  15       1664.99       1622.90        48.63 o
 -15  -1  15       1458.11       1354.40        51.85 o
 -13  -1  15       4631.31       4509.40        67.90 o
 -11  -1  15       2121.16       2015.46        26.93 o
  -9  -1  15       1164.28       1140.72        18.48 o
  -7  -1  15        666.60        639.71        11.90 o
  -5  -1  15        411.04        432.55         8.68 o
  -3  -1  15        118.22        127.55         8.20 o
  -1  -1  15        463.22        402.70         7.79 o
   1  -1  15       1695.31       1611.57        35.89 o
   3  -1  15       3777.79       3855.13        46.50 o
   5  -1  15         32.06         48.81         3.42 o
   7  -1  15       4704.67       4990.68       172.88 o
   9  -1  15       3034.76       2996.80        31.02 o
  17  -1  15         61.50         54.80        26.59 o
  19  -1  15        298.90        311.86        35.40 o
  21  -1  15         44.02         38.56        52.32 o
 -24   0  15         79.88        133.62        29.04 o
 -22   0  15        157.78        208.23        25.75 o
 -20   0  15        186.11        213.59        36.39 o
 -18   0  15        664.55        608.77        29.06 o
 -16   0  15        200.67        140.73        29.03 o
 -14   0  15         38.89         57.77        16.49 o
 -12   0  15        904.00        892.28        28.14 o
 -10   0  15       1148.41       1172.78        30.37 o
  -8   0  15          0.29         19.60        10.86 o
  -6   0  15        873.83        873.23        10.51 o
  -4   0  15       2780.28       2890.02        28.53 o
  -2   0  15          5.49          9.08         3.15 o
   0   0  15        966.68       1083.38        11.11 o
   2   0  15       1006.73       1081.34        15.18 o
   4   0  15         37.65         31.29         4.83 o
   6   0  15        268.25        271.80        16.94 o
   8   0  15       2714.66       2785.04        67.27 o
  10   0  15        511.64        477.42        25.46 o
  12   0  15          4.98          1.87        19.75 o
  14   0  15         12.23         25.04        22.18 o
  16   0  15        485.33        527.60        36.96 o
  18   0  15        340.00        402.00        36.60 o
  20   0  15        285.95        332.83        41.28 o
  22   0  15          1.57         95.83        38.62 o
 -17   1  15       1647.19       1729.63        51.10 o
 -15   1  15       1444.76       1287.11        26.15 o
 -13   1  15       4650.41       4542.09        74.39 o
 -11   1  15       2098.60       2128.90        30.00 o
  -9   1  15       1150.38       1146.33        16.85 o
  -7   1  15        632.03        642.45        13.37 o
  -5   1  15        460.36        467.34        13.41 o
  -3   1  15         91.21        112.40        10.78 o
  -1   1  15        432.46        359.39         7.01 o
   1   1  15       1675.12       1563.12        18.06 o
   3   1  15       3815.47       3884.70        76.09 o
   5   1  15         28.12         43.80         4.45 o
   7   1  15       4666.99       4782.55        93.70 o
   9   1  15       2983.86       2986.25        59.65 o
  11   1  15       1361.01       1327.72        36.38 o
  13   1  15       1758.61       1602.56        38.41 o
  15   1  15         96.51        122.77        18.96 o
  17   1  15         60.80         -2.05        31.69 o
  19   1  15        292.07        209.33        42.35 o
  21   1  15         46.83         78.92        39.93 o
 -16   2  15        521.92        564.26        24.60 o
 -14   2  15       1389.10       1410.14        37.10 o
 -12   2  15       1916.56       1895.02        56.17 o
 -10   2  15        754.32        812.42        23.98 o
  -8   2  15         78.71         83.88         5.68 o
  -6   2  15        169.32        161.23         7.86 o
  -4   2  15       1759.46       1889.30        72.46 o
  -2   2  15        755.76        731.90        20.16 o
   0   2  15        751.72        711.03        29.28 o
   2   2  15       2800.24       2757.11        60.70 o
   4   2  15       2087.37       1980.71        34.87 o
   6   2  15        368.72        405.64         8.49 o
   8   2  15        931.43        875.93        19.16 o
  10   2  15        728.09        677.75        18.81 o
  12   2  15        592.03        572.67        35.08 o
  14   2  15        402.89        440.71        24.15 o
  16   2  15        249.75        245.51        23.20 o
  18   2  15        180.19        229.21        39.73 o
  20   2  15          3.60         29.41        24.12 o
 -17   3  15        617.90        505.94        47.17 o
 -15   3  15       1391.44       1245.59        44.94 o
 -13   3  15        644.72        677.55        15.59 o
 -11   3  15        935.77        939.33        20.55 o
  -9   3  15       2501.79       2535.77        50.19 o
  -7   3  15       2976.57       2984.95        88.49 o
  -5   3  15       1440.16       1449.01        32.09 o
  -3   3  15       4672.99       4936.92       212.26 o
  -1   3  15       2610.62       2593.98        52.21 o
   1   3  15        262.21        236.08        15.21 o
   3   3  15        478.88        520.51        21.86 o
   5   3  15       1703.96       1774.96        42.78 o
   7   3  15       1144.81       1071.05        29.17 o
   9   3  15       1138.42       1177.71        32.63 o
  11   3  15        645.93        697.97        31.02 o
  13   3  15        133.80        132.69        22.21 o
  15   3  15        142.62        205.96        35.46 o
  17   3  15        102.05         91.95        57.00 o
  19   3  15        130.86        166.86        35.80 o
 -18   4  15        205.19        202.99        34.58 o
 -16   4  15        326.77        374.70        52.20 o
 -14   4  15        151.35        152.60        28.83 o
 -12   4  15        155.46        172.83        18.06 o
 -10   4  15        834.39        872.55        28.64 o
  -8   4  15        922.96        962.39        36.82 o
  -6   4  15        702.47        666.59        28.03 o
  -4   4  15        467.16        477.29        21.46 o
  -2   4  15       1688.14       1627.31        44.57 o
   0   4  15        406.15        398.35        30.36 o
   2   4  15        586.60        600.82        41.24 o
   4   4  15        431.34        468.95        28.87 o
   6   4  15        463.52        463.63        24.26 o
   8   4  15        391.35        398.03        28.63 o
  10   4  15         73.12        126.01        20.94 o
  12   4  15         17.75          8.59        20.94 o
  14   4  15        329.14        385.52        37.18 o
  16   4  15         35.40         77.68        46.62 o
  18   4  15        283.43        265.42        43.58 o
 -17   5  15        416.47        475.97        46.87 o
 -15   5  15        418.30        371.21        43.39 o
 -13   5  15         93.61         96.80        34.09 o
 -11   5  15        227.55        224.29        25.23 o
  -9   5  15        100.83        122.43        19.81 o
  -7   5  15        605.77        669.02        32.08 o
  -5   5  15       1341.00       1441.02        73.26 o
  -3   5  15       1028.83       1021.71        35.78 o
  -1   5  15        250.31        283.33        24.78 o
   1   5  15       1427.50       1250.63        40.46 o
   3   5  15        492.17        501.21        49.54 o
   5   5  15        598.82        589.36        35.70 o
   7   5  15        508.44        453.75        53.44 o
   9   5  15        460.67        470.14        34.91 o
  11   5  15        261.02        278.40        28.72 o
  13   5  15        135.65        153.36        28.06 o
  15   5  15        122.96        179.06        30.63 o
 -14   6  15        389.47        302.90        52.29 o
 -12   6  15         18.52          2.88        39.34 o
 -10   6  15         37.80         85.70        28.98 o
  -8   6  15        328.26        361.61        45.05 o
  -6   6  15        916.19        864.24        46.97 o
  -4   6  15       2304.19       2317.19        68.67 o
  -2   6  15       2027.05       2056.12       115.28 o
   0   6  15        391.39        377.81        32.67 o
   2   6  15         12.62         37.10        25.23 o
   4   6  15         37.46         79.52        27.57 o
   6   6  15        601.64        586.20        58.34 o
   8   6  15         15.31         27.76        36.45 o
  10   6  15        308.04        348.33        44.68 o
  12   6  15        304.22        331.63        59.37 o
  -9   7  15         17.87         76.21        45.08 o
  -7   7  15         59.22         52.73        36.39 o
  -5   7  15        138.58        107.02        33.49 o
  -3   7  15        304.20        404.27        46.12 o
  -1   7  15        342.64        488.99        41.13 o
   1   7  15        204.14        252.54        35.99 o
   3   7  15         48.22         50.37        57.80 o
   5   7  15          4.45         70.15        37.14 o
   7   7  15        143.43        136.84        39.85 o
  -9  -7  16         45.56         75.78        29.42 o
  -7  -7  16        130.33        206.55        85.79 o
  -5  -7  16       1999.05       1987.05        78.39 o
  -3  -7  16       1844.62       2055.19        66.36 o
  -1  -7  16       1005.29       1204.52        65.11 o
   1  -7  16         88.39        105.53        59.79 o
   3  -7  16        546.87        563.18        44.81 o
   5  -7  16       1122.33       1069.46        74.02 o
 -14  -6  16         22.96         11.32        31.53 o
 -12  -6  16          6.39         42.39        27.81 o
 -10  -6  16        148.82        143.03        47.82 o
  -8  -6  16        511.14        473.41        54.56 o
  -6  -6  16       1210.03       1089.81        42.21 o
  -4  -6  16        808.39        818.80        60.15 o
  -2  -6  16        563.99        615.12        31.69 o
   0  -6  16         60.87         42.16        21.42 o
   2  -6  16         87.59        134.15        28.65 o
   4  -6  16         21.73         15.17        20.02 o
   6  -6  16        630.31        563.72        32.88 o
   8  -6  16         99.81        158.64        39.58 o
  10  -6  16        135.95        131.65        56.17 o
  12  -6  16        207.58        196.36        38.53 o
 -17  -5  16        285.35        352.44        30.65 o
 -15  -5  16        122.89        181.12        25.45 o
 -13  -5  16        257.15        282.74        29.08 o
 -11  -5  16        292.96        259.95        32.00 o
  -9  -5  16         85.41         68.80        20.96 o
  -7  -5  16       1088.12       1140.06        37.26 o
  -5  -5  16       1462.07       1504.80        42.43 o
  -3  -5  16       2126.79       2154.74        60.50 o
  -1  -5  16        298.70        286.76        21.19 o
   1  -5  16        462.95        455.39        23.55 o
   3  -5  16        796.29        925.73        39.92 o
   5  -5  16       1053.21       1045.37        30.90 o
   7  -5  16        529.73        458.41        23.96 o
   9  -5  16        645.86        658.70        41.56 o
  11  -5  16        314.14        426.92        34.99 o
 -20  -4  16        482.89        525.87        31.01 o
 -18  -4  16       1256.95       1165.91        47.45 o
 -16  -4  16        433.73        463.23        33.10 o
 -14  -4  16        492.88        506.44        25.76 o
 -12  -4  16        123.17        138.07        22.37 o
 -10  -4  16        347.82        375.29        23.75 o
  -8  -4  16       1429.93       1348.71        39.57 o
  -6  -4  16       2125.96       2075.86        52.23 o
  -4  -4  16        988.01        992.24        27.68 o
  -2  -4  16       3851.49       3801.49        74.62 o
   0  -4  16       2145.67       2031.84        42.29 o
   2  -4  16        292.12        250.34        20.16 o
   4  -4  16       1512.60       1380.21        30.94 o
   6  -4  16        345.65        336.26        18.81 o
   8  -4  16        782.94        764.42        23.65 o
  10  -4  16        439.82        420.64        28.14 o
 -23  -3  16         17.47         41.39        22.71 o
 -21  -3  16          6.08         49.29        20.61 o
 -19  -3  16         63.22         64.74        21.90 o
 -17  -3  16        443.60        437.71        34.41 o
 -15  -3  16        396.20        392.33        50.32 o
 -13  -3  16         75.24         63.05        15.93 o
 -11  -3  16        739.39        720.25        34.15 o
  -9  -3  16       3139.86       3134.16        46.80 o
  -7  -3  16       1673.41       1639.82        25.25 o
  -5  -3  16       1575.65       1500.58       100.53 o
  -3  -3  16        197.94        214.78        13.08 o
  -1  -3  16       1209.97       1306.26        25.70 o
   1  -3  16        862.29        776.33        24.66 o
   3  -3  16        784.63        717.89        71.07 o
   5  -3  16        986.03        964.55        22.31 o
   7  -3  16       1261.49       1293.76        26.23 o
   9  -3  16        823.91        842.60        15.38 o
  11  -3  16        872.00        831.38        28.13 o
 -24  -2  16         38.17         44.24        21.70 o
 -22  -2  16        579.69        593.41        32.24 o
 -20  -2  16        765.73        741.65        34.31 o
 -18  -2  16        583.08        604.41        29.31 o
 -16  -2  16        486.19        485.00        22.31 o
 -14  -2  16        468.37        457.95        50.48 o
 -12  -2  16       5588.83       5174.95       154.92 o
 -10  -2  16       2987.50       2976.53        55.39 o
  -8  -2  16       5840.81       5793.23       104.59 o
  -6  -2  16       3829.14       3723.00        46.80 o
  -4  -2  16       1486.33       1377.12        27.47 o
  -2  -2  16       2645.91       2803.63        42.59 o
   0  -2  16       1613.94       1367.87        23.07 o
   2  -2  16       2106.00       2085.96        32.80 o
   4  -2  16       1854.14       1930.38        48.23 o
   6  -2  16        133.58        121.02         7.54 o
   8  -2  16       3373.44       3519.80        44.93 o
 -23  -1  16        191.13        194.58        39.88 o
 -21  -1  16        176.44        156.87        19.77 o
 -19  -1  16        320.54        344.32        20.48 o
 -17  -1  16         15.49         23.64        18.11 o
 -15  -1  16         44.19         81.39        17.60 o
 -13  -1  16       1313.66       1254.67        23.49 o
 -11  -1  16        189.72        176.66         9.46 o
  -9  -1  16        342.07        333.32        15.94 o
  -7  -1  16        248.29        244.50        23.09 o
  -5  -1  16         16.54         12.29         9.43 o
  -3  -1  16       1406.23       1494.97        37.92 o
  -1  -1  16       2518.62       2620.96        90.54 o
   1  -1  16        910.52        972.88        10.77 o
   3  -1  16       2418.10       2554.59        81.80 o
   5  -1  16       1298.29       1249.34        14.92 o
   7  -1  16        947.06        933.25        26.11 o
   9  -1  16        411.46        388.65        13.30 o
  17  -1  16        624.30        663.53        42.28 o
  19  -1  16        244.55        274.08        36.32 o
  21  -1  16         54.59         78.62        54.34 o
 -24   0  16          1.51         -8.76        26.79 o
 -22   0  16         44.75         55.84        23.11 o
 -20   0  16       1223.09       1254.25        62.17 o
 -18   0  16        570.22        488.64        27.21 o
 -16   0  16          0.24         41.48        27.58 o
 -14   0  16       3032.63       2931.27        72.27 o
 -12   0  16         95.56        101.31        16.65 o
 -10   0  16        837.85        996.06        36.80 o
  -8   0  16       1636.84       1731.41        46.86 o
  -6   0  16      13577.02      14427.26       236.90 o
  -4   0  16       3393.30       3494.40        39.10 o
  -2   0  16        503.17        632.82         9.70 o
   0   0  16       1850.30       1719.01        36.98 o
   2   0  16       2009.00       2148.53        52.28 o
   4   0  16       4559.40       4745.55        95.20 o
   6   0  16       4159.91       4365.82       102.98 o
   8   0  16       3279.65       3258.02        79.51 o
  10   0  16        449.68        460.19        26.98 o
  12   0  16       2528.88       2519.33        92.19 o
  14   0  16          0.02         22.72        23.32 o
  16   0  16         99.73         47.71        27.27 o
  18   0  16        118.95        101.40        30.25 o
  20   0  16          4.68         -4.92        32.13 o
 -17   1  16         14.17         -2.03        20.07 o
 -15   1  16         47.34         50.44        11.30 o
 -13   1  16       1310.67       1253.58        23.13 o
 -11   1  16        192.92        190.24         7.36 o
  -9   1  16        339.57        310.11         9.87 o
  -7   1  16        251.13        222.18        23.43 o
  -5   1  16         15.22         14.38         3.72 o
  -3   1  16       1394.78       1521.58        16.21 o
  -1   1  16       2527.44       2618.21        25.75 o
   1   1  16        902.48        907.55        12.07 o
   3   1  16       2442.94       2478.84        65.88 o
   5   1  16       1277.56       1210.75        15.56 o
   7   1  16        960.43        969.94        37.71 o
   9   1  16        404.21        399.46        19.85 o
  11   1  16       1071.91        998.96        32.92 o
  13   1  16        468.85        436.07        26.64 o
  15   1  16         82.58        138.46        33.69 o
  17   1  16        622.24        709.71        47.11 o
  19   1  16        236.62        226.57        41.42 o
  21   1  16         52.44         80.13        40.82 o
 -16   2  16        462.13        511.33        31.98 o
 -14   2  16        449.43        452.56        30.01 o
 -12   2  16       5570.93       5532.96       130.79 o
 -10   2  16       2980.48       3026.68        77.21 o
  -8   2  16       5790.00       5783.20        87.27 o
  -6   2  16       3820.16       3819.09        55.61 o
  -4   2  16       1506.56       1429.17        45.46 o
  -2   2  16       2661.14       2769.90        42.95 o
   0   2  16       1624.02       1422.76        27.00 o
   2   2  16       2106.27       2119.41        33.54 o
   4   2  16       1904.41       1872.07        32.30 o
   6   2  16        134.96        120.64         7.38 o
   8   2  16       3301.09       3356.31        66.10 o
  10   2  16       2716.18       2570.30        58.73 o
  12   2  16       1014.41        966.85        46.58 o
  14   2  16        827.34        834.75        31.11 o
  16   2  16         40.10         50.30        24.92 o
  18   2  16         48.37         61.61        26.41 o
  20   2  16        333.21        392.28        53.93 o
 -17   3  16        428.88        404.32        43.26 o
 -15   3  16        388.30        425.96        27.27 o
 -13   3  16         71.63         86.80        19.78 o
 -11   3  16        731.41        761.61        18.24 o
  -9   3  16       3112.84       3118.00       182.16 o
  -7   3  16       1645.28       1494.75        40.34 o
  -5   3  16       1568.53       1596.16        34.00 o
  -3   3  16        214.23        211.08        14.26 o
  -1   3  16       1181.37       1188.90        27.92 o
   1   3  16        853.75        781.43        49.14 o
   3   3  16        784.31        722.59        26.17 o
   5   3  16        984.64        971.65        30.57 o
   7   3  16       1230.63       1174.21        58.68 o
   9   3  16        806.02        766.57        31.87 o
  11   3  16        851.14        833.68        36.87 o
  13   3  16        575.52        537.17        33.50 o
  15   3  16        288.98        273.70        41.16 o
  17   3  16         73.79         80.38        26.81 o
  19   3  16         65.77         70.23        26.55 o
 -16   4  16        424.54        457.80        36.13 o
 -14   4  16        490.82        464.44        35.16 o
 -12   4  16        123.30        131.50        27.01 o
 -10   4  16        359.40        388.27        26.21 o
  -8   4  16       1433.99       1378.14        61.25 o
  -6   4  16       2132.43       2187.43        46.06 o
  -4   4  16       1018.89       1031.29        29.49 o
  -2   4  16       3880.38       3746.31        84.78 o
   0   4  16       2129.55       2140.69        48.55 o
   2   4  16        293.25        214.97        40.01 o
   4   4  16       1503.35       1507.31        44.39 o
   6   4  16        352.08        275.52        22.99 o
   8   4  16        790.26        810.65        42.99 o
  10   4  16        441.38        444.26        34.57 o
  12   4  16        572.73        595.93        31.36 o
  14   4  16          8.45         18.86        24.22 o
  16   4  16        122.30        115.92        29.10 o
  18   4  16        101.41         65.98        30.29 o
 -17   5  16        287.46        299.60        43.83 o
 -15   5  16        116.67        157.01        37.60 o
 -13   5  16        249.51        275.17        38.42 o
 -11   5  16        294.54        268.74        57.42 o
  -9   5  16         78.18        102.81        18.54 o
  -7   5  16       1072.85       1065.12        41.68 o
  -5   5  16       1437.77       1388.85        42.11 o
  -3   5  16       2133.76       2093.10        61.97 o
  -1   5  16        306.85        285.97        33.28 o
   1   5  16        472.10        482.72        31.95 o
   3   5  16        795.50        809.30        75.13 o
   5   5  16       1039.49       1116.72        50.21 o
   7   5  16        514.98        488.82        30.61 o
   9   5  16        635.81        700.02        35.63 o
  11   5  16        312.96        404.22        32.22 o
  13   5  16        179.42        189.15        34.11 o
  15   5  16         96.24        159.51        33.28 o
 -14   6  16         20.77         51.40        40.11 o
 -12   6  16          5.76        -22.51        38.50 o
 -10   6  16        149.91        146.80        40.95 o
  -8   6  16        522.99        533.79        31.98 o
  -6   6  16       1212.61       1179.64        51.87 o
  -4   6  16        817.00        780.40        63.49 o
  -2   6  16        570.57        592.30        42.05 o
   0   6  16         58.70         59.26        31.11 o
   2   6  16         88.42        125.11        34.12 o
   4   6  16         20.25         41.24        26.12 o
   6   6  16        625.39        631.43        78.57 o
   8   6  16         92.69        133.53        34.19 o
  10   6  16        132.99        182.90        40.37 o
  12   6  16        202.03        227.81        53.88 o
  -9   7  16         43.61         99.57        47.71 o
  -7   7  16        118.69        105.43        32.25 o
  -5   7  16       1967.55       2084.29        82.96 o
  -3   7  16       1834.40       1977.83       140.70 o
  -1   7  16        992.49       1134.01        55.13 o
   1   7  16         84.56         97.58        33.00 o
   3   7  16        545.40        617.56        44.41 o
   5   7  16       1094.21       1131.04        55.62 o
  -7  -7  17        105.42        199.57        77.09 o
  -5  -7  17        271.40        239.95        32.84 o
  -3  -7  17        379.37        455.96        53.73 o
  -1  -7  17          7.24          8.27        25.90 o
   1  -7  17        139.24        167.42        43.31 o
   3  -7  17        167.67        188.55        28.48 o
   5  -7  17         86.94         98.86        37.12 o
 -14  -6  17         49.51        116.96        28.66 o
 -12  -6  17         50.57        140.48        66.13 o
 -10  -6  17        418.11        449.96        32.39 o
  -8  -6  17        574.38        556.56        37.39 o
  -6  -6  17        757.24        794.49        45.42 o
  -4  -6  17        407.23        409.29        29.79 o
  -2  -6  17        248.54        251.68        25.67 o
   0  -6  17        178.56        180.78        34.10 o
   2  -6  17        138.41        168.59        51.85 o
   4  -6  17        239.75        281.57        23.70 o
   6  -6  17        355.73        395.52        58.15 o
   8  -6  17       1129.36       1045.72        64.20 o
  10  -6  17        271.85        348.79        65.65 o
 -17  -5  17        378.92        346.40        30.80 o
 -15  -5  17        352.95        345.78        36.62 o
 -13  -5  17        129.14        129.72        31.57 o
 -11  -5  17        117.38        125.31        31.30 o
  -9  -5  17        510.07        474.48        27.77 o
  -7  -5  17        369.35        388.41        25.65 o
  -5  -5  17        523.47        477.35        31.77 o
  -3  -5  17        404.49        372.07        25.05 o
  -1  -5  17        582.22        515.16        25.22 o
   1  -5  17         78.74         81.57        22.51 o
   3  -5  17        569.28        585.47        24.72 o
   5  -5  17        475.15        498.86        21.68 o
   7  -5  17          6.18         26.04        26.59 o
   9  -5  17         87.31         97.50        29.37 o
  11  -5  17        486.60        546.69        36.96 o
 -20  -4  17        279.87        279.61        35.13 o
 -18  -4  17        484.48        449.25        28.87 o
 -16  -4  17        256.15        288.52        24.40 o
 -14  -4  17         35.78         54.12        19.05 o
 -12  -4  17        812.24        767.24        29.61 o
 -10  -4  17        496.45        513.74        39.92 o
  -8  -4  17        341.83        386.97        53.01 o
  -6  -4  17        617.49        662.39        24.79 o
  -4  -4  17        701.41        736.14        24.37 o
  -2  -4  17         97.45         97.83        19.12 o
   0  -4  17        119.37        151.13        35.62 o
   2  -4  17       1262.58       1303.30        31.01 o
   4  -4  17        823.10        775.27        21.78 o
   6  -4  17         11.50         18.57        14.99 o
   8  -4  17        238.41        217.99        13.23 o
  10  -4  17        257.14        228.39        24.86 o
 -21  -3  17        527.10        548.70        29.76 o
 -19  -3  17        272.21        321.21        35.82 o
 -17  -3  17        523.48        546.66        65.65 o
 -15  -3  17       1078.32       1066.92        36.04 o
 -13  -3  17        109.19        103.60        22.25 o
 -11  -3  17        737.33        732.32        33.82 o
  -9  -3  17       4571.87       4748.00        71.30 o
  -7  -3  17       3119.26       2810.76        55.91 o
  -5  -3  17       1268.00       1255.73        27.15 o
  -3  -3  17        786.33        850.62        20.74 o
  -1  -3  17       1676.13       1829.37        90.46 o
   1  -3  17        513.92        518.84        15.31 o
   3  -3  17        793.26        766.60        24.28 o
   5  -3  17          3.00         22.43        12.44 o
   7  -3  17        667.88        726.42        17.46 o
   9  -3  17        498.41        514.72        25.86 o
  11  -3  17        170.35        178.15        16.68 o
 -22  -2  17         70.07        136.94        29.90 o
 -20  -2  17        118.33        156.37        25.81 o
 -18  -2  17        598.75        588.04        25.31 o
 -16  -2  17         91.92        103.90        16.64 o
 -14  -2  17        201.78        165.87        16.71 o
 -12  -2  17        755.23        766.47        41.19 o
 -10  -2  17       1669.64       1553.19        32.25 o
  -8  -2  17       2144.32       2147.16        40.52 o
  -6  -2  17        292.34        282.07        23.68 o
  -4  -2  17        182.36        185.09         6.56 o
  -2  -2  17        677.11        741.12        67.64 o
   0  -2  17        405.28        406.53        19.32 o
   2  -2  17       3134.98       3147.75        46.55 o
   4  -2  17       2127.84       2056.72        30.58 o
   6  -2  17       2169.39       2024.62        26.09 o
   8  -2  17         50.96         54.71         3.07 o
  10  -2  17          9.61         22.80        14.63 o
  20  -2  17         29.34         28.49        33.27 o
 -23  -1  17        300.78        344.61        37.94 o
 -21  -1  17       1266.07       1193.61        46.64 o
 -19  -1  17        481.79        573.71        37.03 o
 -17  -1  17       1008.26        875.66        49.11 o
 -15  -1  17        397.02        386.98        24.18 o
 -13  -1  17        208.20        193.32        13.99 o
 -11  -1  17       1326.54       1331.47        18.52 o
  -9  -1  17       1055.74       1077.38        18.78 o
  -7  -1  17       4074.66       3910.18        64.91 o
  -5  -1  17       1657.15       1558.03        29.93 o
  -3  -1  17       5664.35       6027.67       112.90 o
  -1  -1  17        570.39        533.95        31.19 o
   1  -1  17        318.52        302.49         6.40 o
   3  -1  17        365.15        333.20         7.12 o
   5  -1  17       8051.12       8206.30       105.00 o
   7  -1  17       3156.31       3052.47        36.38 o
  17  -1  17        650.24        658.55        42.65 o
  19  -1  17        114.71        131.15        33.68 o
  21  -1  17        258.63        320.19        42.64 o
 -24   0  17         65.70        102.17        30.22 o
 -22   0  17         11.88         57.62        24.27 o
 -20   0  17         56.19         21.53        34.37 o
 -18   0  17         36.01         48.84        19.33 o
 -16   0  17        150.87        141.14        30.43 o
 -14   0  17         69.13         71.23        17.41 o
 -12   0  17        132.83        148.91        17.03 o
 -10   0  17         61.10         99.76        14.44 o
  -8   0  17         31.69         40.41        11.46 o
  -6   0  17         29.64         43.38         5.78 o
  -4   0  17        231.89        250.29         8.73 o
  -2   0  17        472.45        437.57        21.57 o
   0   0  17        125.58        161.63        11.04 o
   2   0  17         52.99         50.48         5.24 o
   4   0  17         15.94         19.27         3.89 o
   6   0  17        548.03        489.18        23.88 o
   8   0  17        374.06        388.65        22.55 o
  10   0  17        360.44        329.78        25.60 o
  12   0  17          5.09         48.15        34.30 o
  14   0  17        109.10        143.73        26.77 o
  16   0  17        117.96        156.90        29.99 o
  18   0  17        105.11        111.18        32.01 o
  20   0  17         26.02         19.24        34.84 o
 -17   1  17       1002.93        936.32        37.05 o
 -15   1  17        391.10        349.48        23.10 o
 -13   1  17        212.74        200.78         7.73 o
 -11   1  17       1378.50       1331.01        19.02 o
  -9   1  17       1099.70       1158.34        68.51 o
  -7   1  17       4159.72       3913.58        44.16 o
  -5   1  17       1670.24       1621.11        33.61 o
  -3   1  17       5578.44       5835.88        78.92 o
  -1   1  17        553.87        535.11        14.43 o
   1   1  17        309.42        289.99        12.27 o
   3   1  17        396.42        364.00        13.41 o
   5   1  17       8039.81       7913.68       193.25 o
   7   1  17       3199.06       3086.41        83.15 o
   9   1  17        260.08        282.96        16.58 o
  11   1  17        176.33        178.96        16.88 o
  13   1  17        182.34        194.21        23.62 o
  15   1  17         98.15        100.94        20.05 o
  17   1  17        653.05        624.04        49.04 o
  19   1  17        109.28        165.26        39.22 o
  21   1  17        255.23        299.75        47.98 o
 -16   2  17         96.17        117.47        23.23 o
 -14   2  17        197.06        154.40        23.47 o
 -12   2  17        764.87        767.49        24.12 o
 -10   2  17       1692.52       1553.32        45.85 o
  -8   2  17       2171.52       2169.52        21.65 o
  -6   2  17        288.27        284.04         9.24 o
  -4   2  17        192.38        212.73        18.48 o
  -2   2  17        674.65        697.99        23.93 o
   0   2  17        403.34        424.47        23.40 o
   2   2  17       3164.20       3253.89        46.52 o
   4   2  17       2144.61       2048.42        27.65 o
   6   2  17       2198.80       2118.51        40.87 o
   8   2  17         48.56         49.74         8.09 o
  10   2  17          9.54          9.97        15.29 o
  12   2  17         94.52        112.18        25.76 o
  14   2  17        619.11        556.47        45.61 o
  16   2  17        165.31        173.39        23.39 o
  18   2  17        106.68        130.86        27.78 o
  20   2  17         29.09         69.64        43.66 o
 -15   3  17       1098.92       1087.83        39.82 o
 -13   3  17        107.22         71.44        19.90 o
 -11   3  17        746.53        724.65        28.03 o
  -9   3  17       4585.48       4674.57        79.40 o
  -7   3  17       3071.03       2790.25        52.24 o
  -5   3  17       1318.19       1297.11        29.82 o
  -3   3  17        790.48        835.57        21.16 o
  -1   3  17       1654.80       1755.89        40.02 o
   1   3  17        522.93        570.61        19.61 o
   3   3  17        822.63        861.36        24.39 o
   5   3  17          0.78        -17.67        38.04 o
   7   3  17        632.21        678.08        30.10 o
   9   3  17        490.35        581.22        36.00 o
  11   3  17        168.65        144.32        20.47 o
  13   3  17          2.59         23.95        19.34 o
  15   3  17        115.22         85.27        22.26 o
  17   3  17         78.50         76.43        27.44 o
  19   3  17        647.28        606.02        38.43 o
 -16   4  17        250.96        304.21        33.47 o
 -14   4  17         35.39         49.32        39.58 o
 -12   4  17        823.31        831.90        41.03 o
 -10   4  17        488.36        503.02        19.99 o
  -8   4  17        352.82        335.28        18.00 o
  -6   4  17        632.49        673.56        23.70 o
  -4   4  17        706.53        723.28        36.67 o
  -2   4  17         95.49        100.65        16.92 o
   0   4  17        124.20        172.60        38.62 o
   2   4  17       1260.81       1233.90        41.03 o
   4   4  17        808.09        761.72        32.89 o
   6   4  17         16.61         21.95        23.18 o
   8   4  17        256.92        223.63        28.91 o
  10   4  17        269.01        226.69        24.59 o
  12   4  17        140.50        137.70        26.94 o
  14   4  17        259.99        305.68        31.23 o
  16   4  17        546.58        621.46        40.32 o
 -17   5  17        377.16        459.71        44.84 o
 -15   5  17        356.26        285.14        41.10 o
 -13   5  17        130.69        160.47        35.25 o
 -11   5  17        126.20        103.35        32.69 o
  -9   5  17        515.81        531.97        53.10 o
  -7   5  17        355.26        429.45        24.19 o
  -5   5  17        526.18        517.75        31.47 o
  -3   5  17        406.51        372.03        40.51 o
  -1   5  17        588.54        582.40        38.49 o
   1   5  17         81.50        137.41        22.56 o
   3   5  17        588.08        586.56        31.36 o
   5   5  17        474.81        471.23        31.04 o
   7   5  17          9.02         -8.24        23.16 o
   9   5  17         92.79        136.02        49.59 o
  11   5  17        482.05        508.37        43.97 o
  13   5  17         12.53         44.66        41.82 o
  15   5  17          6.55         70.63        45.93 o
 -14   6  17         48.20         45.91        65.36 o
 -12   6  17         52.96         28.85        40.47 o
 -10   6  17        431.65        413.20        48.15 o
  -8   6  17        590.44        531.94        38.02 o
  -6   6  17        782.93        830.22        38.07 o
  -4   6  17        397.42        397.40        38.12 o
  -2   6  17        243.68        216.63        29.18 o
   0   6  17        179.89        178.69        27.99 o
   2   6  17        148.63        179.75        28.60 o
   4   6  17        228.70        211.46        31.23 o
   6   6  17        385.31        472.16        36.65 o
   8   6  17       1126.94       1126.09        50.14 o
  10   6  17        281.38        404.12        37.42 o
  -7   7  17        105.58        117.89        32.82 o
  -5   7  17        271.50        330.53        42.77 o
  -3   7  17        375.69        517.49        40.16 o
  -1   7  17          7.82         10.71        37.20 o
   1   7  17        137.78        220.87        43.53 o
   3   7  17        168.03        207.71        35.86 o
   5   7  17         86.43        117.84        73.95 o
  -7  -7  18        911.84        970.74        67.82 o
  -5  -7  18        667.24        680.90        42.07 o
  -3  -7  18          1.24         -1.02        35.07 o
  -1  -7  18        893.08        922.84        48.51 o
   1  -7  18       1016.27       1077.35        51.53 o
   3  -7  18        536.40        568.01        52.77 o
 -14  -6  18          2.59         23.65        26.57 o
 -12  -6  18        355.89        369.60        32.64 o
 -10  -6  18        140.06        135.36        27.02 o
  -8  -6  18         58.09         65.15        32.47 o
  -6  -6  18         68.94         59.50        23.60 o
  -4  -6  18         65.62         47.02        35.15 o
  -2  -6  18         51.26         62.56        36.88 o
   0  -6  18        298.08        320.99        30.97 o
   2  -6  18         85.73        150.32        22.56 o
   4  -6  18        642.40        599.00        30.10 o
   6  -6  18        183.23        245.23        23.30 o
   8  -6  18        322.26        349.05        44.11 o
  10  -6  18        156.42        211.71        57.98 o
 -17  -5  18         45.04         99.76        33.48 o
 -15  -5  18        144.43        155.85        26.44 o
 -13  -5  18         57.46         63.55        23.60 o
 -11  -5  18        668.42        668.90        35.90 o
  -9  -5  18       1142.63       1177.37        39.85 o
  -7  -5  18        458.58        445.16        25.90 o
  -5  -5  18        266.47        264.63        24.94 o
  -3  -5  18         64.65         74.15        36.12 o
  -1  -5  18         79.28         86.19        20.08 o
   1  -5  18        489.06        494.01        23.92 o
   3  -5  18        469.86        467.34        24.38 o
   5  -5  18        154.67        124.14        24.84 o
   7  -5  18        358.60        335.43        27.09 o
   9  -5  18         43.07         83.40        28.49 o
  11  -5  18         20.29         46.90        26.05 o
 -20  -4  18        195.81        198.70        26.04 o
 -18  -4  18        271.51        311.06        26.48 o
 -16  -4  18        152.71        141.61        22.70 o
 -14  -4  18          4.10          6.72        25.03 o
 -12  -4  18        110.89        136.75        25.37 o
 -10  -4  18        608.65        596.47        26.11 o
  -8  -4  18        567.38        648.07        24.70 o
  -6  -4  18        499.30        548.82        55.23 o
  -4  -4  18        198.33        188.63        21.17 o
  -2  -4  18        420.97        360.61        19.42 o
   0  -4  18         80.00        114.22        18.89 o
   2  -4  18       4737.84       4671.67        92.21 o
   4  -4  18        117.29         99.38        16.70 o
   6  -4  18         34.21         29.69        12.02 o
   8  -4  18        217.11        225.45        12.94 o
  10  -4  18        439.27        461.78        29.60 o
 -21  -3  18        302.56        355.10        40.81 o
 -19  -3  18        469.91        464.92        26.67 o
 -17  -3  18        554.39        586.43        64.44 o
 -15  -3  18       1279.90       1220.23       121.44 o
 -13  -3  18       1357.97       1360.48        35.07 o
 -11  -3  18       3812.60       3721.48        84.13 o
  -9  -3  18        387.29        368.99        29.26 o
  -7  -3  18       1306.86       1285.40        29.53 o
  -5  -3  18        456.51        457.69        20.85 o
  -3  -3  18        404.62        411.57        15.49 o
  -1  -3  18          1.31         -4.28        10.78 o
   1  -3  18       1029.84       1045.07        42.77 o
   3  -3  18       1276.78       1191.76        26.99 o
   5  -3  18        909.31        808.55        22.71 o
   7  -3  18        188.71        198.83        19.35 o
   9  -3  18         90.71        123.73        17.13 o
  11  -3  18        106.83        102.73        15.43 o
 -22  -2  18        300.72        334.66        38.11 o
 -20  -2  18        254.44        287.70        23.04 o
 -18  -2  18         67.48         79.35        18.06 o
 -16  -2  18        581.57        515.95        22.64 o
 -14  -2  18        895.48        884.73        31.26 o
 -12  -2  18        717.58        721.44        23.62 o
 -10  -2  18       2062.27       2025.98        39.23 o
  -8  -2  18       1111.02       1035.94        28.78 o
  -6  -2  18       1351.00       1416.37        76.33 o
  -4  -2  18       3513.65       3476.40        60.60 o
  -2  -2  18        258.76        254.34        10.28 o
   0  -2  18       2339.51       2366.41        38.48 o
   2  -2  18       3510.22       3266.61        48.03 o
   4  -2  18       5191.30       4704.33       146.50 o
   6  -2  18       7423.42       7198.61       119.53 o
   8  -2  18       2638.59       2716.35        67.79 o
  10  -2  18        714.85        684.62        24.80 o
  20  -2  18         62.65        108.86        36.32 o
 -23  -1  18         38.63         82.40        32.92 o
 -21  -1  18          0.02        -11.47        18.83 o
 -19  -1  18        544.67        528.30        26.67 o
 -17  -1  18        336.96        366.21        38.33 o
 -15  -1  18        824.86        808.81        31.56 o
 -13  -1  18        173.87        184.65        30.76 o
 -11  -1  18         63.04         66.31         7.47 o
  -9  -1  18          7.35         13.39        12.03 o
  -7  -1  18        337.78        327.48        16.11 o
  -5  -1  18         99.31        118.87         6.75 o
  -3  -1  18        415.88        411.02        12.75 o
  -1  -1  18         57.71         53.83         8.10 o
   1  -1  18         92.80        121.06        12.12 o
   3  -1  18        991.71        981.02        15.77 o
   5  -1  18        171.50        178.66         4.26 o
   7  -1  18       1543.45       1503.44        17.80 o
  17  -1  18         83.45         45.79        30.11 o
  19  -1  18         38.02         65.84        33.77 o
 -24   0  18        216.32        192.77        32.84 o
 -22   0  18        559.02        580.96        36.38 o
 -20   0  18        690.68        687.33        35.67 o
 -18   0  18          0.42         -9.02        19.42 o
 -16   0  18         49.13         73.49        18.82 o
 -14   0  18          4.26         -5.87        16.61 o
 -12   0  18        906.25        903.75        29.34 o
 -10   0  18       1856.33       1878.21        44.96 o
  -8   0  18        983.53        755.79        60.53 o
  -6   0  18       3624.85       3831.11       107.20 o
  -4   0  18          2.08          0.12         4.90 o
  -2   0  18        112.31        162.44         5.31 o
   0   0  18        697.75        894.02        15.65 o
   2   0  18        704.50        889.34        10.59 o
   4   0  18      10634.54      10684.72       177.57 o
   6   0  18       6904.61       7100.52       109.05 o
  10   0  18        170.93        171.91        23.49 o
  12   0  18         12.67        108.86        35.65 o
  14   0  18         47.29        100.44        27.07 o
  16   0  18        764.37        705.64        44.08 o
  18   0  18        124.41        225.30        54.41 o
  20   0  18        120.51        174.67        39.84 o
 -17   1  18        338.00        322.01        27.21 o
 -15   1  18        818.66        812.62        34.46 o
 -13   1  18        178.45        165.15         6.48 o
 -11   1  18         66.32         60.60        12.31 o
  -9   1  18          6.81         25.74         9.26 o
  -7   1  18        331.51        322.45         5.42 o
  -5   1  18        101.25        103.80         6.24 o
  -3   1  18        418.82        412.97        10.09 o
  -1   1  18         56.04         40.52        10.40 o
   1   1  18         96.46        105.04         8.44 o
   3   1  18        978.19        947.62        18.12 o
   5   1  18        171.77        184.47         5.94 o
   7   1  18       1528.41       1429.72        36.43 o
   9   1  18         32.52         49.85        14.03 o
  11   1  18        577.05        531.15        69.09 o
  13   1  18         22.45          6.63        21.29 o
  15   1  18        222.01        232.48        22.76 o
  17   1  18         86.66         94.96        33.74 o
  19   1  18         36.91        106.79        38.62 o
 -14   2  18        885.29        859.65        25.63 o
 -12   2  18        728.07        768.88        23.35 o
 -10   2  18       2065.69       1998.60        44.21 o
  -8   2  18       1154.38       1149.07        15.87 o
  -6   2  18       1426.14       1379.30        27.44 o
  -4   2  18       3550.44       3682.37        71.17 o
  -2   2  18        258.91        246.88        13.07 o
   0   2  18       2398.36       2483.08       101.79 o
   2   2  18       3517.80       3231.93        76.67 o
   4   2  18       5165.88       4782.71        70.69 o
   6   2  18       7361.04       7353.70       114.13 o
   8   2  18       2645.99       2624.99        53.12 o
  10   2  18        719.48        756.89        25.60 o
  12   2  18        735.90        777.01        50.06 o
  14   2  18        278.27        318.61        24.29 o
  16   2  18        110.49         69.49        22.39 o
  18   2  18        359.85        375.29        34.94 o
  20   2  18         57.57        149.96        48.75 o
 -15   3  18       1272.73       1228.00        41.77 o
 -13   3  18       1343.67       1305.21        41.66 o
 -11   3  18       3797.08       3670.01        58.70 o
  -9   3  18        396.62        372.61        17.08 o
  -7   3  18       1321.45       1300.39        36.47 o
  -5   3  18        469.70        440.05        18.72 o
  -3   3  18        400.18        415.76        18.86 o
  -1   3  18          0.89         32.46        17.39 o
   1   3  18       1019.57       1058.52        54.62 o
   3   3  18       1261.52       1245.94        36.22 o
   5   3  18        887.37        786.98        25.76 o
   7   3  18        185.60        192.25        50.79 o
   9   3  18         95.43         98.62        18.92 o
  11   3  18        100.31        106.51        19.72 o
  13   3  18        135.76        123.95        21.93 o
  15   3  18         58.58         68.02        23.23 o
  17   3  18        112.65        132.57        26.96 o
 -16   4  18        149.51        206.96        28.77 o
 -14   4  18          4.83         42.11        24.72 o
 -12   4  18        124.24        102.92        26.17 o
 -10   4  18        625.07        606.09        20.52 o
  -8   4  18        554.44        549.37        39.15 o
  -6   4  18        484.54        523.41        26.13 o
  -4   4  18        198.16        148.10        17.77 o
  -2   4  18        418.90        360.82        21.01 o
   0   4  18         77.36        118.65        32.63 o
   2   4  18       4750.35       4831.88       112.93 o
   4   4  18         99.45         94.11        45.06 o
   6   4  18         41.09         37.47        21.75 o
   8   4  18        228.86        283.76        23.99 o
  10   4  18        442.31        470.15        28.90 o
  12   4  18         72.17         49.18        36.59 o
  14   4  18        208.98        218.79        27.83 o
  16   4  18         74.99         79.74        26.71 o
 -15   5  18        145.68        157.28        36.92 o
 -13   5  18         55.63        112.88        32.52 o
 -11   5  18        640.22        661.81        65.39 o
  -9   5  18       1140.47       1144.04        42.07 o
  -7   5  18        467.25        468.33        25.73 o
  -5   5  18        271.35        297.75        23.52 o
  -3   5  18         67.50         67.25        20.74 o
  -1   5  18         82.82        106.53        21.23 o
   1   5  18        492.26        518.19        29.83 o
   3   5  18        475.21        499.50        29.73 o
   5   5  18        151.51        150.56        24.60 o
   7   5  18        359.71        352.15        44.88 o
   9   5  18         47.55         52.34        57.26 o
  11   5  18         22.50         81.99        34.55 o
  13   5  18         54.28        115.61        32.23 o
 -14   6  18          2.10         29.00        39.30 o
 -12   6  18        358.19        312.49        46.70 o
 -10   6  18        136.81        136.45        41.33 o
  -8   6  18         53.68         80.60        24.32 o
  -6   6  18         64.82         80.63        25.10 o
  -4   6  18         62.12         83.02        30.45 o
  -2   6  18         51.68         66.14        31.89 o
   0   6  18        300.48        401.14        51.27 o
   2   6  18         87.08        139.54        32.55 o
   4   6  18        637.75        662.43        43.81 o
   6   6  18        186.70        225.30        32.83 o
   8   6  18        318.91        312.47        54.12 o
  10   6  18        157.24        126.53        43.84 o
  -7   7  18        911.27        947.28        71.19 o
  -5   7  18        672.25        815.15        53.32 o
  -3   7  18          0.92         56.38        30.64 o
  -1   7  18        884.87        921.40        49.59 o
   1   7  18       1005.17       1157.72        54.40 o
   3   7  18        521.94        518.30        42.97 o
  -5  -7  19         75.95        123.12        36.77 o
  -3  -7  19        181.76        185.79        30.00 o
  -1  -7  19        204.60        237.93        33.36 o
   1  -7  19         97.71        141.97        30.38 o
 -14  -6  19        246.14        251.20        58.97 o
 -12  -6  19        781.07        867.64        42.09 o
 -10  -6  19        536.43        560.40        44.28 o
  -8  -6  19         39.97         53.82        23.79 o
  -6  -6  19         59.66         45.83        23.28 o
  -4  -6  19        288.08        286.46        35.09 o
  -2  -6  19        229.04        191.20        27.21 o
   0  -6  19        737.26        789.67        47.73 o
   2  -6  19       1031.24       1118.84        39.26 o
   4  -6  19        693.32        705.62        32.00 o
   6  -6  19       1293.79       1293.72        49.10 o
   8  -6  19        156.76        213.27        41.25 o
  10  -6  19         85.83        110.14        35.58 o
 -17  -5  19        128.00        134.81        26.90 o
 -15  -5  19        696.35        686.70        79.38 o
 -13  -5  19       1583.62       1676.13        88.76 o
 -11  -5  19        927.27        911.23        64.37 o
  -9  -5  19        706.67        673.28        30.32 o
  -7  -5  19        244.39        247.93        23.22 o
  -5  -5  19         42.92         67.99        38.75 o
  -3  -5  19         72.37         46.60        17.50 o
  -1  -5  19        438.17        403.66        59.25 o
   1  -5  19        738.16        695.85        26.50 o
   3  -5  19        289.93        242.06        32.21 o
   5  -5  19        677.76        695.30        27.04 o
   7  -5  19        186.60        167.42        17.03 o
   9  -5  19        189.42        218.98        32.16 o
 -20  -4  19        111.89        147.84        28.51 o
 -18  -4  19        300.40        378.45        31.05 o
 -16  -4  19         35.68         46.16        24.39 o
 -14  -4  19        236.74        289.10        29.65 o
 -12  -4  19        251.54        235.78        22.34 o
 -10  -4  19         56.87         44.87        20.37 o
  -8  -4  19       1498.30       1455.51        57.21 o
  -6  -4  19        144.58        155.30        16.93 o
  -4  -4  19         55.85         90.78        15.42 o
  -2  -4  19         54.41         17.00        26.30 o
   0  -4  19       1013.50       1072.21        27.86 o
   2  -4  19        248.25        272.41        20.50 o
   4  -4  19         87.37         84.66        20.97 o
   6  -4  19        376.22        355.08        27.23 o
   8  -4  19        806.44        736.87        52.37 o
  10  -4  19        402.40        452.17        29.13 o
 -21  -3  19        248.59        325.80        41.16 o
 -19  -3  19         97.35         85.74        32.61 o
 -17  -3  19         68.93         81.38        19.69 o
 -15  -3  19         59.44         38.30        18.99 o
 -13  -3  19        573.50        625.50        37.20 o
 -11  -3  19       5213.87       5098.91       106.80 o
  -9  -3  19       5356.02       5199.07       138.23 o
  -7  -3  19       1805.24       1605.06        50.47 o
  -5  -3  19        487.26        432.38        17.01 o
  -3  -3  19        167.18        201.69        22.24 o
  -1  -3  19        196.24        216.12        12.87 o
   1  -3  19       2600.70       2372.68        68.90 o
   3  -3  19       4557.66       4231.14        77.28 o
   5  -3  19       2178.36       2182.10        73.84 o
   7  -3  19        377.28        400.77        20.92 o
   9  -3  19         64.29         85.84        16.98 o
 -22  -2  19         47.98         95.91        55.45 o
 -20  -2  19         84.90         99.31        20.27 o
 -18  -2  19         31.82         38.57        18.11 o
 -16  -2  19        142.37        153.23        22.73 o
 -14  -2  19        608.45        637.16        35.57 o
 -12  -2  19         12.74         33.38        20.94 o
 -10  -2  19         28.81         66.26        24.23 o
  -8  -2  19        239.79        263.68        14.69 o
  -6  -2  19         28.28         30.27        15.57 o
  -4  -2  19        186.12        199.69        10.95 o
  -2  -2  19        440.17        427.41        19.07 o
   0  -2  19        210.19        180.58         9.79 o
   2  -2  19       1805.48       1727.96        27.48 o
   4  -2  19       1181.82       1115.06        19.09 o
   6  -2  19        719.71        759.69        25.47 o
   8  -2  19        296.40        243.72        21.83 o
 -23  -1  19        765.22        804.15        49.11 o
 -21  -1  19        589.09        604.89        66.99 o
 -19  -1  19         18.35         37.23        17.53 o
 -17  -1  19        327.25        324.85        25.14 o
 -15  -1  19        888.23        848.69        33.12 o
 -13  -1  19       2679.17       2595.92        67.72 o
 -11  -1  19        928.51        886.90        15.86 o
  -9  -1  19       3984.21       4019.76       120.94 o
  -7  -1  19       4866.84       5068.29       153.77 o
  -5  -1  19        973.56       1040.29        34.17 o
  -3  -1  19          7.21         10.00         7.08 o
  -1  -1  19        512.54        493.48        16.72 o
   1  -1  19        946.33        788.15        12.58 o
   3  -1  19        736.81        710.65        11.54 o
   5  -1  19       1856.69       1808.27        39.45 o
   7  -1  19        765.76        784.76        17.06 o
  17  -1  19        631.94        593.82        42.99 o
  19  -1  19        330.72        358.25        41.57 o
 -24   0  19         63.19         94.94        31.57 o
 -22   0  19         13.00         58.61        25.01 o
 -20   0  19          0.18        -16.79        22.49 o
 -18   0  19         18.82         22.66        20.18 o
 -16   0  19         30.60         25.25        18.79 o
 -14   0  19         45.93         50.15        27.87 o
 -12   0  19         33.13         56.19        17.24 o
 -10   0  19        117.94        107.14        15.15 o
  -8   0  19        105.87         99.03         4.56 o
  -6   0  19         78.50         94.05         3.91 o
  -4   0  19         11.84          5.69         4.42 o
  -2   0  19        785.11        798.31        29.72 o
   0   0  19          1.62         81.64        10.13 o
   2   0  19        171.66        153.14        16.55 o
   4   0  19       1282.03       1274.47        13.73 o
   6   0  19        809.58        792.71        11.13 o
   8   0  19        846.10        836.57        32.91 o
  10   0  19       3316.82       3210.78        90.95 o
  12   0  19         14.25         78.61        23.94 o
  14   0  19          6.22         30.79        25.78 o
  16   0  19          0.45         -3.31        28.23 o
  18   0  19        100.66        104.67        50.68 o
  20   0  19          0.06         86.14        38.14 o
 -17   1  19        328.98        137.63        25.37 o
 -15   1  19        857.68        863.84        35.62 o
 -13   1  19       2703.50       2638.65        36.83 o
 -11   1  19        913.02        849.60        12.62 o
  -9   1  19       3968.59       3776.20        74.81 o
  -7   1  19       4832.14       4848.93        59.66 o
  -5   1  19        989.29       1115.03        29.97 o
  -3   1  19          8.45         10.83         4.20 o
  -1   1  19        485.86        440.54        30.91 o
   1   1  19        899.47        729.90        24.49 o
   3   1  19        758.97        733.53        27.54 o
   5   1  19       1922.70       1747.02        23.92 o
   7   1  19        790.50        813.07        30.78 o
   9   1  19        615.95        577.33        21.18 o
  11   1  19        564.20        631.54        24.34 o
  13   1  19         94.27        163.70        19.66 o
  15   1  19       1089.49        819.37       445.09 o
  17   1  19        623.82        586.65        49.22 o
  19   1  19        333.95        383.32        49.19 o
 -14   2  19        621.14        599.95        21.00 o
 -12   2  19         12.21         28.08        18.38 o
 -10   2  19         30.81         47.62        11.19 o
  -8   2  19        229.96        234.66        11.88 o
  -6   2  19         29.94         31.68         5.68 o
  -4   2  19        186.54        203.38        18.52 o
  -2   2  19        433.22        413.95        15.28 o
   0   2  19        213.67        226.05        12.05 o
   2   2  19       1802.92       1682.76        46.73 o
   4   2  19       1170.72       1130.31        19.77 o
   6   2  19        706.31        691.86        22.88 o
   8   2  19        295.30        368.07        29.16 o
  10   2  19        570.96        568.37        35.59 o
  12   2  19        556.21        536.14        25.96 o
  14   2  19        257.27        237.88        24.38 o
  16   2  19        165.84        222.78        25.79 o
  18   2  19         22.78         43.92        27.93 o
 -15   3  19         61.88         71.91        19.39 o
 -13   3  19        606.13        642.72        41.18 o
 -11   3  19       5262.39       5324.25       161.12 o
  -9   3  19       5336.87       5303.60       192.98 o
  -7   3  19       1758.90       1625.38        33.91 o
  -5   3  19        497.91        440.61        16.29 o
  -3   3  19        162.00        197.41        15.21 o
  -1   3  19        190.84        198.55        20.42 o
   1   3  19       2555.61       2358.41        47.97 o
   3   3  19       4421.17       4176.75        83.81 o
   5   3  19       2115.01       2031.46        59.98 o
   7   3  19        363.48        368.76        27.45 o
   9   3  19         62.43        122.47        18.77 o
  11   3  19        327.06        333.64        23.96 o
  13   3  19        411.34        469.24        34.25 o
  15   3  19         69.32         55.00        23.21 o
  17   3  19        401.82        444.45        33.93 o
 -16   4  19         36.58         87.84        42.19 o
 -14   4  19        234.74        269.36        29.57 o
 -12   4  19        240.62        277.71        29.31 o
 -10   4  19         50.61         46.18        36.23 o
  -8   4  19       1463.16       1439.24        43.88 o
  -6   4  19        142.82        174.78        19.67 o
  -4   4  19         55.80         51.67        19.09 o
  -2   4  19         51.42         51.53        16.45 o
   0   4  19        986.99       1025.78        31.83 o
   2   4  19        250.16        277.98        21.80 o
   4   4  19         75.87         74.66        28.43 o
   6   4  19        381.60        415.78        29.19 o
   8   4  19        824.39        866.54        34.21 o
  10   4  19        407.21        408.19        73.65 o
  12   4  19        112.56         91.98        39.47 o
  14   4  19        291.60        321.42        30.78 o
  16   4  19        269.28        272.06        31.80 o
 -15   5  19        700.49        703.11        49.20 o
 -13   5  19       1588.30       1851.99       101.40 o
 -11   5  19        927.30        919.36        52.17 o
  -9   5  19        689.06        556.04        44.18 o
  -7   5  19        255.18        257.97        22.24 o
  -5   5  19         44.62         97.37        31.24 o
  -3   5  19         73.03         24.31        25.17 o
  -1   5  19        431.88        432.51        33.52 o
   1   5  19        746.78        732.78        39.41 o
   3   5  19        299.32        352.46        48.46 o
   5   5  19        653.70        658.05        34.60 o
   7   5  19        183.14        220.94        26.95 o
   9   5  19        187.88        255.05        29.11 o
  11   5  19         84.03         95.40        52.57 o
  13   5  19        123.22        145.39        55.94 o
 -14   6  19        241.55        330.92        70.58 o
 -12   6  19        765.69        884.01        61.34 o
 -10   6  19        542.08        544.12        50.38 o
  -8   6  19         40.03         59.92        58.04 o
  -6   6  19         54.40         32.35        24.69 o
  -4   6  19        288.12        312.84        29.77 o
  -2   6  19        230.29        207.41        62.40 o
   0   6  19        740.41        780.77        45.71 o
   2   6  19       1039.46       1132.28        46.92 o
   4   6  19        719.82        720.20        46.54 o
   6   6  19       1298.87       1266.89        53.88 o
   8   6  19        156.16        195.93        36.02 o
  10   6  19         85.53        101.32        31.98 o
  -5   7  19         76.49        110.56        32.24 o
  -3   7  19        183.15        138.19        35.76 o
  -1   7  19        202.82        221.25        42.63 o
   1   7  19         97.75        130.25        95.77 o
  -3  -7  20        720.00        734.32        59.90 o
  -1  -7  20        736.95        727.75        81.73 o
 -12  -6  20        240.14        218.55        38.96 o
 -10  -6  20         67.36         59.38        50.58 o
  -8  -6  20         63.27         37.63        28.72 o
  -6  -6  20         16.58         91.83        30.62 o
  -4  -6  20          8.49         39.38        24.32 o
  -2  -6  20        179.24        203.01        37.66 o
   0  -6  20        146.76        192.41        38.64 o
   2  -6  20        176.73        206.18        25.16 o
   4  -6  20         95.65        137.55        28.44 o
   6  -6  20        249.74        292.78        47.55 o
   8  -6  20        334.18        383.84        46.01 o
 -17  -5  20         81.86         60.46        34.12 o
 -15  -5  20        346.58        361.00        68.87 o
 -13  -5  20        761.20        807.17        46.44 o
 -11  -5  20        713.17        706.61        36.96 o
  -9  -5  20        199.83        207.94        31.63 o
  -7  -5  20          1.69         26.75        30.19 o
  -5  -5  20        386.11        358.12        41.89 o
  -3  -5  20        527.96        438.17        24.68 o
  -1  -5  20        599.27        582.88        25.11 o
   1  -5  20        634.32        654.10        36.42 o
   3  -5  20         21.43         16.51        15.13 o
   5  -5  20        952.19        859.51        44.57 o
   7  -5  20         53.47         46.27        30.40 o
   9  -5  20        153.80        125.19        31.80 o
 -20  -4  20         47.13        111.09        27.42 o
 -18  -4  20          9.56         17.72        36.68 o
 -16  -4  20        399.96        444.37        41.59 o
 -14  -4  20        553.21        579.43        34.75 o
 -12  -4  20       1132.14       1130.57        37.39 o
 -10  -4  20       1443.60       1519.25        54.69 o
  -8  -4  20        945.42        910.96        29.97 o
  -6  -4  20        599.67        531.70        23.34 o
  -4  -4  20        383.30        333.09        34.30 o
  -2  -4  20        328.67        372.88        18.41 o
   0  -4  20       1355.27       1301.39        37.04 o
   2  -4  20         60.53         84.19        34.08 o
   4  -4  20        605.47        576.34        42.35 o
   6  -4  20         28.42         26.57        10.29 o
   8  -4  20        342.79        327.94        43.03 o
 -21  -3  20         49.70        135.57        63.04 o
 -19  -3  20        115.80        127.05        22.16 o
 -17  -3  20        898.39        886.74        38.63 o
 -15  -3  20       1150.89       1137.28        49.37 o
 -13  -3  20       1296.88       1299.15        50.88 o
 -11  -3  20       1198.31       1213.52        36.45 o
  -9  -3  20         86.73        104.41        19.69 o
  -7  -3  20         97.18        121.33        14.85 o
  -5  -3  20        419.43        383.02        20.91 o
  -3  -3  20         89.73         77.28        11.97 o
  -1  -3  20         96.71        129.13        11.24 o
   1  -3  20        267.88        253.21        29.53 o
   3  -3  20        560.96        534.12        32.00 o
   5  -3  20          6.83         22.76        16.95 o
   7  -3  20         60.18         73.54        23.07 o
   9  -3  20        101.51         85.99        17.36 o
 -22  -2  20        136.75        177.14        48.83 o
 -20  -2  20        255.15        279.82        31.10 o
 -18  -2  20        160.84        177.71        20.63 o
 -16  -2  20        392.48        411.11        24.50 o
 -14  -2  20         61.88        100.50        16.75 o
 -12  -2  20        312.58        337.10        34.60 o
 -10  -2  20       2589.46       2457.67        63.15 o
  -8  -2  20        252.82        234.26        17.69 o
  -6  -2  20        474.67        550.24        17.97 o
  -4  -2  20       1031.99        990.97        40.37 o
  -2  -2  20       3483.20       3328.96        57.51 o
   0  -2  20       4669.44       4526.75        80.76 o
   2  -2  20       6488.66       6260.22       136.03 o
   4  -2  20       3518.80       3342.13        50.91 o
   6  -2  20       2678.01       2681.04        43.30 o
   8  -2  20         69.42        104.46        18.90 o
 -23  -1  20         83.26         27.51        24.54 o
 -21  -1  20        692.98        653.28        45.05 o
 -19  -1  20        178.90        234.11        35.73 o
 -17  -1  20        100.64        134.11        21.98 o
 -15  -1  20        212.63        257.04        34.39 o
 -13  -1  20        348.66        307.58        23.20 o
 -11  -1  20        545.74        488.64        23.81 o
  -9  -1  20        498.18        490.48        14.13 o
  -7  -1  20       1471.93       1510.90        21.18 o
  -5  -1  20        331.47        359.87        20.57 o
  -3  -1  20        242.91        245.66        19.26 o
  -1  -1  20        137.73        146.30        17.10 o
   1  -1  20        828.53        828.39        34.12 o
   3  -1  20        349.87        321.85         6.56 o
   5  -1  20        538.09        547.26        14.90 o
   7  -1  20        315.25        315.07        14.41 o
  17  -1  20         48.02         53.37        31.15 o
  19  -1  20        102.78        133.10        37.17 o
 -24   0  20        337.97        438.33        40.14 o
 -22   0  20        325.61        341.30        32.43 o
 -20   0  20        126.69        112.79        25.57 o
 -18   0  20        406.62        358.26        27.85 o
 -16   0  20        601.18        551.86        29.90 o
 -14   0  20        947.44        910.59        33.97 o
 -12   0  20       2169.12       1960.04        52.77 o
 -10   0  20       1527.68       1391.98        37.08 o
  -8   0  20        195.41        175.85         7.80 o
  -6   0  20          9.49         13.15         7.51 o
  -4   0  20        491.21        507.28         9.88 o
  -2   0  20       1744.04       1820.63        49.64 o
   0   0  20       1968.82       1885.54       105.91 o
   2   0  20       4260.89       4300.59       129.58 o
   4   0  20       1018.11        932.41        11.78 o
   6   0  20         35.79         39.31         3.37 o
   8   0  20       1039.11       1031.50        37.19 o
  10   0  20        812.73        853.66        38.20 o
  12   0  20        114.30         97.35        24.60 o
  14   0  20        529.15        473.62        38.00 o
  16   0  20        172.56        196.06        34.01 o
  18   0  20          1.86         30.96        53.37 o
  20   0  20          2.20         12.60        37.52 o
 -17   1  20        104.48         -7.38        23.52 o
 -15   1  20        215.66        186.62        24.50 o
 -13   1  20        355.37        303.27        23.89 o
 -11   1  20        544.54        500.34        21.00 o
  -9   1  20        492.85        436.06        27.28 o
  -7   1  20       1475.56       1465.74        19.69 o
  -5   1  20        332.32        326.80         9.70 o
  -3   1  20        238.35        252.62         7.23 o
  -1   1  20        141.85        132.64         8.93 o
   1   1  20        841.11        839.55        19.33 o
   3   1  20        349.93        300.85        11.78 o
   5   1  20        544.88        530.36        14.74 o
   7   1  20        305.97        383.54        19.84 o
   9   1  20        157.92        141.69        19.70 o
  11   1  20        113.34        144.84        17.99 o
  13   1  20        590.14        548.38        26.44 o
  15   1  20        118.60         92.07        35.44 o
  17   1  20         45.96        110.83        37.01 o
  19   1  20         99.51        175.51        44.07 o
 -14   2  20         73.80         80.51        18.41 o
 -12   2  20        350.45        367.40        21.71 o
 -10   2  20       2539.77       2469.83        51.90 o
  -8   2  20        236.52        206.90         5.53 o
  -6   2  20        477.11        523.34        20.54 o
  -4   2  20       1066.17       1056.51        15.95 o
  -2   2  20       3555.78       3401.25       149.96 o
   0   2  20       4652.95       4727.44        81.24 o
   2   2  20       6449.92       6240.08       123.94 o
   4   2  20       3496.56       3308.72        46.31 o
   6   2  20       2712.66       2620.18       108.89 o
   8   2  20         67.23         88.89        30.50 o
  10   2  20        723.86        805.96        31.15 o
  12   2  20        555.66        578.39        33.85 o
  14   2  20        163.55        179.62        53.27 o
  16   2  20         97.36         82.18        38.94 o
  18   2  20         28.28         68.50        29.53 o
 -15   3  20       1150.66       1155.18        39.12 o
 -13   3  20       1318.39       1236.21        53.10 o
 -11   3  20       1233.38       1334.01        54.49 o
  -9   3  20         91.48         58.52        23.87 o
  -7   3  20         94.90        102.33        18.71 o
  -5   3  20        424.03        422.52        36.23 o
  -3   3  20         84.79        104.18        12.62 o
  -1   3  20         91.32         98.36        14.11 o
   1   3  20        248.89        259.06        36.80 o
   3   3  20        538.35        487.72        25.31 o
   5   3  20          5.33         11.18        17.50 o
   7   3  20         58.87        101.30        27.44 o
   9   3  20        102.33        141.12        24.10 o
  11   3  20        125.18         95.01        26.21 o
  13   3  20        396.93        406.72        27.57 o
  15   3  20        245.37        256.08        27.97 o
  17   3  20        162.42        146.32        28.94 o
 -14   4  20        565.87        615.09        36.54 o
 -12   4  20       1158.64       1189.97        67.93 o
 -10   4  20       1425.29       1437.00        53.92 o
  -8   4  20        945.10        971.90        42.75 o
  -6   4  20        601.09        590.21        26.42 o
  -4   4  20        382.59        358.45        23.67 o
  -2   4  20        302.21        319.89        24.92 o
   0   4  20       1405.62       1465.77        38.05 o
   2   4  20         53.51         75.37        18.24 o
   4   4  20        615.18        571.17        33.58 o
   6   4  20         31.13         39.35        38.11 o
   8   4  20        339.44        326.98        32.77 o
  10   4  20        246.00        244.93        40.20 o
  12   4  20        278.58        302.24        36.68 o
  14   4  20        243.53        258.58        38.91 o
  16   4  20         65.95         96.83        42.99 o
 -15   5  20        351.23        368.55        61.08 o
 -13   5  20        773.56        808.01        50.97 o
 -11   5  20        712.55        652.31        46.48 o
  -9   5  20        207.71        244.42        51.73 o
  -7   5  20          1.34         -2.82        22.88 o
  -5   5  20        388.73        371.92        24.84 o
  -3   5  20        539.94        468.27        31.37 o
  -1   5  20        610.87        551.23        29.66 o
   1   5  20        647.84        571.07        31.13 o
   3   5  20         17.80         -6.64        40.94 o
   5   5  20        956.16        873.77        38.60 o
   7   5  20         52.18        126.75        25.52 o
   9   5  20        156.83        169.37        28.36 o
  11   5  20         71.59         86.15        37.78 o
  13   5  20        222.25        221.84        33.84 o
 -12   6  20        230.33        266.69        66.58 o
 -10   6  20         65.54         63.75        37.72 o
  -8   6  20         66.78         99.61        35.34 o
  -6   6  20         16.63         44.02        28.92 o
  -4   6  20          9.12         28.50        30.51 o
  -2   6  20        171.10        165.00        56.64 o
   0   6  20        155.67        219.59        50.81 o
   2   6  20        179.55        163.95        30.42 o
   4   6  20         99.39        107.52        51.90 o
   6   6  20        250.80        375.71        48.77 o
   8   6  20        332.62        443.00        38.01 o
  -3   7  20        701.87        714.27        63.25 o
  -1   7  20        726.28        814.49        53.98 o
 -12  -6  21        238.42        256.98        43.08 o
 -10  -6  21          6.11         12.51        27.07 o
  -8  -6  21         24.71         57.34        32.56 o
  -6  -6  21         28.56         47.76        29.86 o
  -4  -6  21        108.44         98.76        36.35 o
  -2  -6  21        531.63        522.04        36.29 o
   0  -6  21        613.41        691.02        44.75 o
   2  -6  21        334.18        362.69        28.70 o
   4  -6  21        220.17        216.93        22.28 o
   6  -6  21        387.51        372.18        49.82 o
   8  -6  21        407.20        408.54        46.45 o
 -17  -5  21        298.59        313.32        42.95 o
 -15  -5  21        693.94        742.28        50.92 o
 -13  -5  21        568.49        679.70        34.30 o
 -11  -5  21        544.09        606.89        31.77 o
  -9  -5  21         80.69        137.46        28.81 o
  -7  -5  21        215.40        158.11        23.95 o
  -5  -5  21        158.91        180.63        20.87 o
  -3  -5  21        349.56        305.00        22.39 o
  -1  -5  21        340.43        429.18        23.42 o
   1  -5  21         30.93         71.52        23.60 o
   3  -5  21        288.75        243.80        18.84 o
   5  -5  21         44.37         64.08        24.06 o
   7  -5  21        176.90        236.83        34.34 o
   9  -5  21        431.17        457.66        37.85 o
 -18  -4  21        443.98        521.31        59.19 o
 -16  -4  21        890.40        892.52        40.80 o
 -14  -4  21        779.25        831.71        33.63 o
 -12  -4  21        684.87        722.82        47.49 o
 -10  -4  21        375.21        390.70        25.89 o
  -8  -4  21        682.96        692.66        27.19 o
  -6  -4  21        192.12        206.99        23.19 o
  -4  -4  21        283.96        290.83        18.53 o
  -2  -4  21        267.62        293.64        47.71 o
   0  -4  21        647.11        569.18        21.03 o
   2  -4  21         80.54         93.38        28.67 o
   4  -4  21        199.99        174.68        30.65 o
   6  -4  21        262.02        271.22        13.68 o
   8  -4  21        408.56        469.41        46.79 o
 -21  -3  21         14.11         50.92        23.71 o
 -19  -3  21         65.68         77.27        21.96 o
 -17  -3  21        459.31        500.23        34.34 o
 -15  -3  21       1138.84       1149.05        35.77 o
 -13  -3  21        315.72        347.66        34.69 o
 -11  -3  21         80.55        138.21        22.56 o
  -9  -3  21        467.05        403.51        20.19 o
  -7  -3  21       1663.09       1529.88        39.78 o
  -5  -3  21       2247.71       2106.32        43.63 o
  -3  -3  21         10.71         46.22        16.45 o
  -1  -3  21        746.83        836.37        26.90 o
   1  -3  21       1815.54       1832.28        40.82 o
   3  -3  21       1031.64       1023.87        20.63 o
   5  -3  21        321.89        335.03        14.27 o
   7  -3  21        167.48        225.96        30.58 o
   9  -3  21        122.27        136.00        26.60 o
 -22  -2  21         75.92        126.24        48.01 o
 -20  -2  21         81.61         89.74        20.92 o
 -18  -2  21        214.25        271.37        28.61 o
 -16  -2  21        359.63        397.40        27.61 o
 -14  -2  21        623.19        597.83        37.26 o
 -12  -2  21       1256.98       1163.67        31.08 o
 -10  -2  21       1209.46       1146.76        28.69 o
  -8  -2  21        273.46        293.35        16.19 o
  -6  -2  21        374.42        372.82        26.94 o
  -4  -2  21         66.34         63.17        11.45 o
  -2  -2  21        304.77        310.70        12.28 o
   0  -2  21        552.99        502.06        27.70 o
   2  -2  21       1204.53       1072.92        55.14 o
   4  -2  21        298.80        286.22        11.24 o
   6  -2  21        364.87        399.05        12.84 o
   8  -2  21         69.05         63.18        12.14 o
 -23  -1  21        237.26        232.97        37.95 o
 -21  -1  21         15.62         32.93        20.43 o
 -19  -1  21        594.18        549.56        32.28 o
 -17  -1  21        479.67        502.71        27.70 o
 -15  -1  21        591.78        618.84        43.50 o
 -13  -1  21        910.22        926.86        34.06 o
 -11  -1  21       1763.81       1771.70        47.79 o
  -9  -1  21       2418.23       2405.24        41.61 o
  -7  -1  21        694.53        743.39        18.49 o
  -5  -1  21       4386.31       4198.82        80.00 o
  -3  -1  21       6097.12       5984.51       110.59 o
  -1  -1  21       4891.36       4876.97       131.17 o
   1  -1  21       2244.03       2156.04       142.18 o
   3  -1  21        534.94        499.00        12.96 o
   5  -1  21       1195.10       1124.07        18.34 o
   7  -1  21        753.59        692.80        20.31 o
  15  -1  21        154.77        142.60        31.51 o
  17  -1  21        181.27        261.05        54.29 o
  19  -1  21        109.35        126.14        38.66 o
 -22   0  21        122.36        167.17        29.95 o
 -20   0  21        116.03        130.99        26.44 o
 -18   0  21        667.96        580.43        47.40 o
 -16   0  21        302.95        268.83        25.11 o
 -14   0  21        157.10        149.93        22.16 o
 -12   0  21       1161.85       1323.84        52.89 o
 -10   0  21         50.03         39.76        24.51 o
  -8   0  21        150.84        162.05        13.54 o
  -6   0  21        239.50        213.12        11.02 o
  -4   0  21        672.47        719.28        25.23 o
  -2   0  21        114.90        126.41        11.80 o
   0   0  21        180.03        225.27        10.55 o
   2   0  21         22.96         19.60         5.83 o
   4   0  21         22.41         23.12         4.08 o
   6   0  21       1012.77        865.43        19.42 o
   8   0  21        440.73        314.84        25.85 o
  10   0  21         68.79         43.11        21.27 o
  12   0  21        314.01        263.80        29.50 o
  14   0  21        167.13        188.14        47.92 o
  16   0  21          1.54         36.24        29.87 o
  18   0  21         41.91        119.25        58.34 o
 -15   1  21        596.49        637.15        31.81 o
 -13   1  21        878.34        881.62        36.62 o
 -11   1  21       1735.46       1746.10        25.30 o
  -9   1  21       2390.98       2311.93        41.98 o
  -7   1  21        681.24        720.20        17.66 o
  -5   1  21       4400.92       4435.47        49.91 o
  -3   1  21       6096.71       5962.10        98.62 o
  -1   1  21       4927.85       4613.76        74.17 o
   1   1  21       2322.32       2136.59        34.85 o
   3   1  21        536.20        485.16        10.82 o
   5   1  21       1205.76       1126.77        24.40 o
   7   1  21        772.22        732.83        22.46 o
   9   1  21        917.49        901.98        27.20 o
  11   1  21        416.23        549.50        24.20 o
  13   1  21        543.88        522.86        31.19 o
  15   1  21        154.86        146.12        35.80 o
  17   1  21        185.72        192.80        41.96 o
  19   1  21        110.23        176.81        44.37 o
 -12   2  21       1236.15       1194.13        27.25 o
 -10   2  21       1200.83       1145.77        26.59 o
  -8   2  21        273.43        263.16         6.83 o
  -6   2  21        378.26        348.88         8.93 o
  -4   2  21         63.05         74.15         9.42 o
  -2   2  21        311.94        369.53        13.23 o
   0   2  21        543.94        518.96        22.06 o
   2   2  21       1194.24       1124.65        25.67 o
   4   2  21        298.22        270.59        13.07 o
   6   2  21        366.77        378.36        18.76 o
   8   2  21         65.91         55.35        18.69 o
  10   2  21        389.96        422.16        25.53 o
  12   2  21        202.36        247.38        23.32 o
  14   2  21        425.80        398.30        34.46 o
  16   2  21        195.74        170.61        33.87 o
  18   2  21        168.22        179.73        42.66 o
 -13   3  21        335.06        392.23        34.34 o
 -11   3  21         79.83         93.94        18.31 o
  -9   3  21        458.50        402.40        16.63 o
  -7   3  21       1666.00       1543.08        33.66 o
  -5   3  21       2205.58       2048.04        43.35 o
  -3   3  21          5.18         31.09        19.13 o
  -1   3  21        766.67        906.55        31.07 o
   1   3  21       1766.51       1715.33        42.11 o
   3   3  21       1044.04       1012.68        37.43 o
   5   3  21        322.81        336.92        20.57 o
   7   3  21        162.24        212.34        22.33 o
   9   3  21        128.73        134.78        20.02 o
  11   3  21        402.03        470.62        27.49 o
  13   3  21        170.94        214.38        32.52 o
  15   3  21        157.08        126.43        33.42 o
  17   3  21         28.74         53.97        35.87 o
 -14   4  21        788.52        863.20        59.88 o
 -12   4  21        690.07        677.67        37.67 o
 -10   4  21        378.12        377.28        30.26 o
  -8   4  21        683.72        678.93        27.15 o
  -6   4  21        183.26        188.39        20.72 o
  -4   4  21        289.77        300.35        19.74 o
  -2   4  21        278.16        274.67        19.67 o
   0   4  21        679.91        648.16        25.62 o
   2   4  21         86.35         99.55        19.12 o
   4   4  21        208.29        172.15        21.64 o
   6   4  21        264.45        253.79        23.88 o
   8   4  21        410.51        502.12        29.49 o
  10   4  21        412.15        401.79        30.05 o
  12   4  21        484.66        525.46        47.26 o
  14   4  21        213.47        200.56        29.61 o
 -13   5  21        547.60        673.33        46.10 o
 -11   5  21        524.98        531.18        42.49 o
  -9   5  21         82.99         99.61        30.50 o
  -7   5  21        219.54        192.37        24.11 o
  -5   5  21        164.62        147.39        21.92 o
  -3   5  21        359.67        282.17        29.79 o
  -1   5  21        342.53        439.73        79.83 o
   1   5  21         28.28         68.14        35.27 o
   3   5  21        284.14        246.26        41.45 o
   5   5  21         43.01         42.25        31.29 o
   7   5  21        176.38        180.42        28.57 o
   9   5  21        427.21        449.26        43.81 o
  11   5  21        144.60        188.45        30.99 o
 -12   6  21        238.89        262.48        44.36 o
 -10   6  21          6.86         37.61        34.33 o
  -8   6  21         24.79         61.67        35.91 o
  -6   6  21         32.15        111.07        34.06 o
  -4   6  21         96.11         65.17        26.10 o
  -2   6  21        527.22        549.97        35.13 o
   0   6  21        616.89        728.11        48.07 o
   2   6  21        333.30        311.53        42.46 o
   4   6  21        219.54        173.64        32.76 o
   6   6  21        382.67        490.57        60.33 o
   8   6  21        398.74        438.52        53.07 o
 -12  -6  22        138.95        147.79        30.09 o
 -10  -6  22         46.27        119.85        42.73 o
  -8  -6  22         72.35         69.78        24.96 o
  -6  -6  22        159.40        150.60        26.47 o
  -4  -6  22        303.38        302.36        27.51 o
  -2  -6  22        301.94        347.60        36.07 o
   0  -6  22        346.09        338.84        27.54 o
   2  -6  22         53.57         58.45        22.97 o
   4  -6  22         57.95        138.17        41.03 o
   6  -6  22        228.89        239.33        45.42 o
 -15  -5  22        300.71        333.55        37.48 o
 -13  -5  22         42.88         31.51        26.91 o
 -11  -5  22         49.05          6.92        29.73 o
  -9  -5  22        114.76        127.08        22.62 o
  -7  -5  22        261.84        288.93        29.43 o
  -5  -5  22        372.29        358.02        34.34 o
  -3  -5  22        539.28        526.69        26.53 o
  -1  -5  22       1339.27       1389.02        38.99 o
   1  -5  22        354.10        383.69        64.74 o
   3  -5  22        589.01        565.72        24.17 o
   5  -5  22        212.03        304.99        37.63 o
   7  -5  22        294.84        265.28        36.71 o
 -18  -4  22        576.45        538.72        42.35 o
 -16  -4  22       1244.80       1242.69        48.93 o
 -14  -4  22        901.99        968.42        36.30 o
 -12  -4  22        698.51        673.05        29.46 o
 -10  -4  22        115.34        132.12        21.79 o
  -8  -4  22         36.60         55.00        22.46 o
  -6  -4  22       1367.25       1405.19        36.17 o
  -4  -4  22       1011.55       1108.70        40.21 o
  -2  -4  22        208.18        257.31        23.30 o
   0  -4  22        334.48        345.69        17.25 o
   2  -4  22       1644.52       1582.12        44.29 o
   4  -4  22        218.64        268.46        18.80 o
   6  -4  22         99.71        107.22        25.48 o
   8  -4  22        344.71        340.80        45.30 o
 -21  -3  22        118.12        121.75        25.22 o
 -19  -3  22        535.58        576.14        38.35 o
 -17  -3  22        385.02        390.82        26.97 o
 -15  -3  22        467.13        470.28        26.09 o
 -13  -3  22        421.13        379.62        34.47 o
 -11  -3  22        177.08        208.05        27.15 o
  -9  -3  22         34.52         21.59        17.82 o
  -7  -3  22         33.65         65.02        14.38 o
  -5  -3  22        210.42        233.72        27.70 o
  -3  -3  22        378.06        393.00        16.39 o
  -1  -3  22        289.30        290.38        26.07 o
   1  -3  22        239.63        259.08        27.62 o
   3  -3  22          0.78          9.20         8.35 o
   5  -3  22        599.96        613.43        23.97 o
   7  -3  22        534.32        460.15        37.66 o
 -22  -2  22         10.83         27.99        25.26 o
 -20  -2  22        238.13        263.73        35.22 o
 -18  -2  22        536.84        509.33        26.99 o
 -16  -2  22        708.45        695.16        55.56 o
 -14  -2  22        237.74        251.86        32.64 o
 -12  -2  22       1850.69       1851.67        41.73 o
 -10  -2  22       1025.35        996.96        37.60 o
  -8  -2  22        931.46        856.15        22.90 o
  -6  -2  22       2103.77       1886.48        38.93 o
  -4  -2  22       4058.42       3903.31        71.16 o
  -2  -2  22       4308.88       4221.20        79.96 o
   0  -2  22       1098.98       1037.20        19.15 o
   2  -2  22        215.38        214.07         9.29 o
   4  -2  22       4188.77       4097.36        81.15 o
   6  -2  22        904.70        769.45        16.95 o
   8  -2  22        772.20        748.54        23.22 o
 -23  -1  22         92.62        166.86        30.10 o
 -21  -1  22         57.49         68.35        51.64 o
 -19  -1  22        235.58        248.71        22.95 o
 -17  -1  22        200.45        208.97        25.85 o
 -15  -1  22         77.75        108.13        20.82 o
 -13  -1  22        605.05        650.28        43.32 o
 -11  -1  22        653.75        665.22        27.94 o
  -9  -1  22        284.57        295.27         9.62 o
  -7  -1  22         81.17         90.14         8.15 o
  -5  -1  22        292.42        289.44        20.12 o
  -3  -1  22        343.76        358.82        14.15 o
  -1  -1  22         32.70         32.76        13.39 o
   1  -1  22       1547.24       1571.50        26.33 o
   3  -1  22        354.28        320.46         9.28 o
   5  -1  22       1759.63       1644.64        31.26 o
   7  -1  22        765.00        602.13        15.16 o
  15  -1  22        138.34        156.04        32.05 o
  17  -1  22         24.72         38.00        50.81 o
 -22   0  22         10.64         48.00        42.44 o
 -20   0  22        383.04        422.40        32.19 o
 -18   0  22        766.25        727.05        53.03 o
 -16   0  22       1308.74       1289.54        46.70 o
 -14   0  22       1976.15       1864.17        55.08 o
 -12   0  22       2696.42       2634.99        69.11 o
 -10   0  22        628.52        611.22        24.78 o
  -8   0  22         19.91         18.43         3.71 o
  -6   0  22          1.41          0.82         5.15 o
  -4   0  22       4397.52       4827.13       146.77 o
  -2   0  22       4988.34       4866.55       246.76 o
   0   0  22       3274.54       3183.97        99.00 o
   2   0  22        245.26        204.05         6.46 o
   4   0  22         63.31         68.25         4.75 o
   6   0  22         97.16        130.28        18.81 o
   8   0  22        811.71        863.43        35.71 o
  10   0  22        362.91        495.05        46.34 o
  12   0  22         64.82         91.90        26.12 o
  14   0  22        221.73        312.46        53.39 o
  16   0  22         98.19         42.05        32.72 o
  18   0  22          1.62          4.34        35.31 o
 -15   1  22         75.69         13.39        22.78 o
 -13   1  22        602.49        581.14        31.48 o
 -11   1  22        651.52        622.86        13.76 o
  -9   1  22        284.52        299.20        12.53 o
  -7   1  22         82.55         81.40         4.89 o
  -5   1  22        286.56        295.96         8.63 o
  -3   1  22        346.90        350.86        24.89 o
  -1   1  22         30.52         39.15        19.98 o
   1   1  22       1544.58       1503.23        91.82 o
   3   1  22        366.06        340.68         9.38 o
   5   1  22       1784.49       1694.57        52.44 o
   7   1  22        755.17        698.55        22.53 o
   9   1  22        238.18        236.06        26.39 o
  11   1  22         96.87         48.23        33.27 o
  13   1  22        260.66        241.90        26.22 o
  15   1  22        138.04        106.94        36.54 o
  17   1  22         24.18         33.38        36.95 o
 -12   2  22       1863.03       1870.00        37.97 o
 -10   2  22       1024.16        977.03        23.64 o
  -8   2  22        936.68        832.01        31.08 o
  -6   2  22       2096.05       1936.91        39.91 o
  -4   2  22       4043.44       3834.98        63.07 o
  -2   2  22       4305.20       4422.89        75.02 o
   0   2  22       1078.12       1026.33        25.48 o
   2   2  22        220.83        206.04        16.67 o
   4   2  22       4179.45       4057.09       110.99 o
   6   2  22        918.92        767.02        29.35 o
   8   2  22        761.94        789.67        29.88 o
  10   2  22        764.44        797.71        35.24 o
  12   2  22        292.46        365.55        25.27 o
  14   2  22        126.94        115.69        24.22 o
  16   2  22         58.45         57.14        31.71 o
  18   2  22         45.24        119.41        31.81 o
 -13   3  22        433.28        451.64        23.19 o
 -11   3  22        175.30        152.25        18.44 o
  -9   3  22         35.60         16.74        15.63 o
  -7   3  22         30.25         49.00        23.53 o
  -5   3  22        203.43        213.32        19.20 o
  -3   3  22        359.38        392.17        19.72 o
  -1   3  22        275.94        245.55        19.16 o
   1   3  22        242.74        258.60        23.31 o
   3   3  22          0.41          4.38        23.90 o
   5   3  22        606.42        641.22        25.02 o
   7   3  22        544.14        559.13        29.50 o
   9   3  22         98.33        112.97        20.07 o
  11   3  22        438.46        451.00        27.57 o
  13   3  22        176.96        210.30        26.97 o
  15   3  22        357.10        399.41        33.33 o
 -14   4  22        899.51       1032.89        44.34 o
 -12   4  22        693.20        720.52        36.72 o
 -10   4  22        113.72        102.82        35.89 o
  -8   4  22         36.25         14.80        35.16 o
  -6   4  22       1362.22       1347.91        39.42 o
  -4   4  22        999.53       1064.86        32.38 o
  -2   4  22        228.44        255.27        25.86 o
   0   4  22        355.32        386.74        22.88 o
   2   4  22       1654.05       1692.97        49.89 o
   4   4  22        220.76        289.81        24.01 o
   6   4  22        100.63         83.34        44.51 o
   8   4  22        353.01        373.86        31.40 o
  10   4  22         99.35        152.95        26.05 o
  12   4  22        375.87        391.61        31.64 o
  14   4  22        191.18        267.75        75.57 o
 -13   5  22         40.34         63.99        30.94 o
 -11   5  22         47.74         68.01        29.39 o
  -9   5  22        119.09        141.09        45.26 o
  -7   5  22        258.13        282.85        33.89 o
  -5   5  22        371.10        316.93        24.60 o
  -3   5  22        533.77        556.76        29.61 o
  -1   5  22       1334.08       1327.30        43.80 o
   1   5  22        351.67        383.28        32.08 o
   3   5  22        598.19        605.61        36.92 o
   5   5  22        213.31        254.14        43.20 o
   7   5  22        295.00        309.94        54.86 o
   9   5  22        251.06        210.19        30.26 o
  11   5  22        418.39        486.39        37.57 o
 -12   6  22        138.49        229.04        62.06 o
 -10   6  22         45.77        147.17        39.42 o
  -8   6  22         72.42         81.21        35.46 o
  -6   6  22        168.22        194.29        56.69 o
  -4   6  22        303.02        315.71        32.24 o
  -2   6  22        306.77        365.74        40.72 o
   0   6  22        349.45        447.25        33.88 o
   2   6  22         51.45         79.35        28.01 o
   4   6  22         59.13         88.92        29.80 o
   6   6  22        230.43        238.69        34.04 o
 -10  -6  23        291.24        343.42        32.11 o
  -8  -6  23        386.92        472.95        33.26 o
  -6  -6  23        304.48        301.47        44.76 o
  -4  -6  23        808.21        799.20        48.67 o
  -2  -6  23        621.53        696.82        50.61 o
   0  -6  23        135.25        153.42        46.89 o
   2  -6  23        163.72        166.54        23.26 o
   4  -6  23        440.59        513.31        55.18 o
   6  -6  23        746.83        852.68        61.88 o
 -15  -5  23          0.48        -14.80        26.70 o
 -13  -5  23         76.98         56.22        35.50 o
 -11  -5  23        400.26        371.95        28.69 o
  -9  -5  23          1.87         39.28        21.85 o
  -7  -5  23        462.72        444.74        26.25 o
  -5  -5  23        359.70        387.15        24.18 o
  -3  -5  23        358.94        399.40        34.41 o
  -1  -5  23        823.62        886.16        31.81 o
   1  -5  23        336.28        321.14        35.15 o
   3  -5  23         53.05         75.84        16.41 o
   5  -5  23        194.80        190.76        37.28 o
   7  -5  23        346.57        391.30        38.41 o
 -18  -4  23         98.16        107.14        26.29 o
 -16  -4  23         72.25         97.38        26.29 o
 -14  -4  23         88.37        109.11        22.15 o
 -12  -4  23        204.62        179.80        22.34 o
 -10  -4  23        116.48        132.49        47.55 o
  -8  -4  23       1666.37       1703.49        43.68 o
  -6  -4  23        988.35        998.67        41.53 o
  -4  -4  23        650.67        741.43        27.12 o
  -2  -4  23        928.48        899.07        26.33 o
   0  -4  23        347.93        322.72        22.61 o
   2  -4  23        760.74        698.17        23.09 o
   4  -4  23        439.39        472.80        30.05 o
   6  -4  23         80.88         95.28        26.14 o
 -19  -3  23        684.72        739.54        37.50 o
 -17  -3  23       1047.70        991.10        37.14 o
 -15  -3  23        614.47        657.58        28.94 o
 -13  -3  23          5.93         39.83        37.01 o
 -11  -3  23       1016.73       1010.93        30.93 o
  -9  -3  23        202.92        221.48        18.04 o
  -7  -3  23       1310.30       1253.30        30.46 o
  -5  -3  23       3667.84       3376.72        64.19 o
  -3  -3  23        175.53        163.57        28.16 o
  -1  -3  23        407.62        430.52        36.79 o
   1  -3  23        441.98        408.99        18.22 o
   3  -3  23        255.28        246.39        16.34 o
   5  -3  23       1352.96       1278.54        22.66 o
   7  -3  23        171.48        170.23        31.14 o
 -22  -2  23         44.90         53.67        26.25 o
 -20  -2  23         56.63         75.15        27.44 o
 -18  -2  23         98.26        122.40        24.78 o
 -16  -2  23         40.53         54.61        19.09 o
 -14  -2  23        305.41        321.21        32.02 o
 -12  -2  23         69.07         78.90        16.59 o
 -10  -2  23       1043.16       1003.76        34.04 o
  -8  -2  23        236.22        252.07        20.91 o
  -6  -2  23        725.10        687.64        22.10 o
  -4  -2  23        825.71        800.74        21.75 o
  -2  -2  23          3.33         18.47        22.50 o
   0  -2  23        538.08        455.28        16.03 o
   2  -2  23        107.12        109.55        12.79 o
   4  -2  23        492.60        568.53        12.43 o
   6  -2  23         91.21        108.89        15.25 o
 -21  -1  23        547.45        580.51        30.79 o
 -19  -1  23       1276.46       1282.23        39.12 o
 -17  -1  23        316.85        353.27        22.68 o
 -15  -1  23        123.28        172.23        23.28 o
 -11  -1  23        470.06        477.81        25.16 o
  -9  -1  23        433.55        436.11        16.92 o
  -7  -1  23        434.39        423.15        12.94 o
  -5  -1  23        387.92        368.11        13.51 o
  -3  -1  23         89.23        119.08        11.92 o
  -1  -1  23         59.42         77.66        12.05 o
   1  -1  23       2030.96       2071.64        80.22 o
   3  -1  23        932.36        960.78        17.59 o
   5  -1  23       1494.98       1348.87        39.40 o
  15  -1  23        166.50        128.78        34.81 o
  17  -1  23         20.84         43.42        34.22 o
 -22   0  23         88.84         53.25        44.55 o
 -20   0  23         41.62         63.58        26.39 o
 -18   0  23         22.59         31.81        23.29 o
 -16   0  23        446.37        368.56        28.19 o
 -14   0  23        779.72        702.30        32.45 o
 -12   0  23       1722.36       1576.25        48.20 o
 -10   0  23        138.75        120.40        18.52 o
  -8   0  23          0.02          6.96         4.79 o
  -6   0  23        322.09        319.04        16.38 o
  -4   0  23          0.74         -5.17         6.41 o
  -2   0  23        146.69        132.13        10.31 o
   0   0  23          0.02        121.45        20.42 o
   2   0  23        148.32        116.51         9.97 o
   4   0  23       1026.82        896.37        14.68 o
   6   0  23        292.40        217.69        16.28 o
   8   0  23        222.52        162.17        23.80 o
  10   0  23        574.08        478.73        31.92 o
  12   0  23         38.65         72.92        26.21 o
  14   0  23         96.85         79.65        30.58 o
  16   0  23          1.61         57.06        33.05 o
  18   0  23          0.78         68.19        37.81 o
 -15   1  23        131.49         10.31        23.07 o
 -11   1  23        480.10        508.83         9.86 o
  -9   1  23        401.96        417.71        13.85 o
  -7   1  23        397.31        371.03         6.43 o
  -5   1  23        365.69        366.31         9.91 o
  -3   1  23        101.46        126.18         9.58 o
  -1   1  23         64.31         76.14         8.75 o
   1   1  23       2024.72       1962.05        38.11 o
   3   1  23        949.91        939.57        21.74 o
   5   1  23       1555.26       1447.28        26.74 o
   7   1  23       2195.93       2091.96        44.20 o
   9   1  23       1009.98       1057.44        30.76 o
  11   1  23        352.13        408.58        23.42 o
  13   1  23         60.56         70.10        24.27 o
  15   1  23        166.39        207.75        39.64 o
  17   1  23         21.37         67.86        39.06 o
 -12   2  23         68.99         84.65        10.46 o
 -10   2  23       1036.22       1004.99        24.45 o
  -8   2  23        232.35        339.83        15.37 o
  -6   2  23        724.42        694.17        42.87 o
  -4   2  23        826.48        834.83        41.18 o
  -2   2  23          3.49         -2.12        12.14 o
   0   2  23        533.73        457.80        18.86 o
   2   2  23        109.57        128.71        15.71 o
   4   2  23        501.98        500.73        20.85 o
   6   2  23         95.98        119.33        33.49 o
   8   2  23        319.82        306.77        31.43 o
  10   2  23         22.11         -0.80        35.89 o
  12   2  23        149.03        170.76        23.48 o
  14   2  23         15.78         55.90        22.90 o
  16   2  23          2.27         35.99        47.28 o
 -13   3  23          5.29         12.86        15.73 o
 -11   3  23       1003.37       1011.67        31.51 o
  -9   3  23        187.66        207.58        18.53 o
  -7   3  23       1265.84       1254.90        25.83 o
  -5   3  23       3559.43       3184.43        84.59 o
  -3   3  23        152.36        145.22        14.18 o
  -1   3  23        403.78        473.56        27.40 o
   1   3  23        443.98        426.00        23.72 o
   3   3  23        257.47        268.19        22.98 o
   5   3  23       1356.05       1289.84        41.92 o
   7   3  23        165.87        178.22        20.39 o
   9   3  23        429.40        412.98        25.80 o
  11   3  23        227.77        266.24        25.56 o
  13   3  23         82.83        127.65        24.94 o
  15   3  23         91.25         93.22        27.57 o
 -12   4  23        204.90        220.27        37.61 o
 -10   4  23        123.47        128.43        23.79 o
  -8   4  23       1648.48       1558.32        54.53 o
  -6   4  23        999.20        949.61        28.18 o
  -4   4  23        664.45        707.05        25.55 o
  -2   4  23        943.79        890.92        34.86 o
   0   4  23        356.47        356.40        25.61 o
   2   4  23        772.61        716.01        33.54 o
   4   4  23        447.09        490.42        40.47 o
   6   4  23         77.37        113.38        28.12 o
   8   4  23        419.21        408.64        44.87 o
  10   4  23        208.39        187.23        34.59 o
  12   4  23        243.27        260.24        39.33 o
  14   4  23         28.35         46.66        33.73 o
 -13   5  23         78.34        104.88        30.84 o
 -11   5  23        394.22        361.98        57.38 o
  -9   5  23          1.72         -6.05        27.37 o
  -7   5  23        450.57        425.07        35.80 o
  -5   5  23        352.67        347.92        25.35 o
  -3   5  23        355.44        412.68        44.21 o
  -1   5  23        813.23        868.99        42.17 o
   1   5  23        334.23        318.65        34.85 o
   3   5  23         54.86         86.51        24.87 o
   5   5  23        199.34        288.61        32.25 o
   7   5  23        357.90        316.38        32.17 o
   9   5  23        147.26        194.11        33.73 o
  11   5  23         27.19         20.08        28.17 o
 -10   6  23        299.89        331.33        43.29 o
  -8   6  23        399.52        448.04        45.89 o
  -6   6  23        307.53        229.61        40.37 o
  -4   6  23        825.61        782.69        46.10 o
  -2   6  23        625.36        738.60        46.72 o
   0   6  23        136.66        186.00        30.37 o
   2   6  23        161.89        191.71        30.95 o
   4   6  23        433.22        530.05        39.48 o
   6   6  23        727.46        833.06        46.38 o
 -10  -6  24        321.54        365.64        33.44 o
  -8  -6  24         79.61         88.59        33.94 o
  -6  -6  24        102.40        113.13        27.87 o
  -4  -6  24        158.58        159.89        24.89 o
  -2  -6  24        129.58        175.55        25.19 o
   0  -6  24        106.05        177.51        24.21 o
   2  -6  24        176.14        237.34        28.49 o
   4  -6  24        400.79        435.71        80.54 o
 -15  -5  24         15.27         74.44        28.32 o
 -13  -5  24         56.07         36.71        23.79 o
 -11  -5  24         67.66         59.04        23.20 o
  -9  -5  24        304.56        392.28        33.99 o
  -7  -5  24        124.03        156.49        21.86 o
  -5  -5  24        317.77        365.22        30.63 o
  -3  -5  24        788.76        915.65        31.89 o
  -1  -5  24        238.62        267.03        21.09 o
   1  -5  24        151.24        155.92        24.77 o
   3  -5  24       1130.35       1174.81        39.73 o
   5  -5  24        272.12        333.06        40.68 o
   7  -5  24        247.83        215.27        35.85 o
 -18  -4  24        296.69        301.87        29.76 o
 -16  -4  24        530.00        526.72        35.07 o
 -14  -4  24        336.36        328.63        30.93 o
 -12  -4  24        753.40        782.18        42.26 o
 -10  -4  24        541.92        432.49        25.63 o
  -8  -4  24       1463.23       1481.58        40.65 o
  -6  -4  24        490.51        454.85        49.44 o
  -4  -4  24        581.73        578.89        34.20 o
  -2  -4  24        302.56        351.48        33.79 o
   0  -4  24        202.27        225.52        15.96 o
   2  -4  24        116.40        101.03        14.36 o
   4  -4  24        485.15        447.75        16.94 o
   6  -4  24        217.17        217.17        28.86 o
 -19  -3  24        126.73        138.33        25.85 o
 -17  -3  24        105.35        106.02        22.90 o
 -15  -3  24         12.14         66.61        26.18 o
 -13  -3  24        316.84        324.46        24.63 o
 -11  -3  24        234.87        190.22        25.01 o
  -9  -3  24        462.28        450.08        21.46 o
  -7  -3  24        248.25        234.57        17.09 o
  -5  -3  24        528.34        518.83        28.20 o
  -3  -3  24        145.58        159.35        14.16 o
  -1  -3  24         16.11         12.51        10.72 o
   1  -3  24        158.86        152.88        32.85 o
   3  -3  24        567.70        522.60        30.07 o
   5  -3  24        738.41        730.06        34.40 o
   7  -3  24        425.49        377.11        37.54 o
 -20  -2  24        266.42        242.17        32.03 o
 -18  -2  24        176.53        211.21        23.29 o
 -16  -2  24        418.38        458.46        41.76 o
 -14  -2  24        165.93        182.95        19.77 o
 -12  -2  24        518.82        546.01        28.36 o
 -10  -2  24       2120.02       2155.80        50.19 o
  -8  -2  24       7922.77       7611.34       161.69 o
  -6  -2  24       3923.09       3622.26        67.24 o
  -4  -2  24        653.51        688.99        20.76 o
  -2  -2  24        505.96        519.35        15.08 o
   0  -2  24        964.15       1037.74        50.27 o
   2  -2  24        859.86        853.59        18.27 o
   4  -2  24       2226.69       2230.74        97.98 o
   6  -2  24        774.48        700.24        26.09 o
 -21  -1  24         76.87         42.70        28.31 o
 -19  -1  24        186.63        188.26        23.55 o
 -17  -1  24        231.42        262.91        27.42 o
 -15  -1  24        326.06        319.74        21.48 o
 -13  -1  24        935.96        961.38        29.18 o
 -11  -1  24        157.47        171.18        21.85 o
  -9  -1  24         46.59         29.66        16.16 o
  -7  -1  24        300.99        305.67        21.60 o
  -5  -1  24        189.73        180.25        20.84 o
  -3  -1  24         90.38         98.65        18.90 o
  -1  -1  24         87.04         99.87        20.08 o
   1  -1  24       1155.49       1085.99        65.53 o
   3  -1  24        776.01        772.61        13.86 o
   5  -1  24       2263.91       1986.25        44.55 o
  15  -1  24        310.54        322.99        38.30 o
  17  -1  24         92.09        120.01        37.96 o
 -22   0  24        478.35        551.48        65.15 o
 -20   0  24       1574.86       1676.41        62.69 o
 -18   0  24        183.40        178.63        27.69 o
 -16   0  24         50.24         74.21        36.10 o
 -14   0  24        258.45        233.22        23.23 o
 -12   0  24       3349.68       3151.62        84.16 o
 -10   0  24       4334.02       3780.02        96.04 o
  -8   0  24       4130.04       3904.99        56.83 o
  -6   0  24       5107.02       4830.07       101.67 o
  -4   0  24       2472.10       2346.35        55.40 o
  -2   0  24        366.52        306.80        10.58 o
   0   0  24        633.67        804.14        18.25 o
   2   0  24        441.02        420.11        27.36 o
   4   0  24        264.84        256.35        13.08 o
   6   0  24        834.56        767.84        32.13 o
   8   0  24       1170.88       1158.70        43.09 o
  10   0  24         62.90         90.86        25.13 o
  12   0  24        152.71        204.66        31.29 o
  14   0  24         30.36          6.46        30.08 o
  16   0  24         59.98         82.99        35.20 o
  18   0  24        184.97         95.44        42.80 o
  -9   1  24         44.80         33.21        10.12 o
  -7   1  24        300.15        282.80        10.59 o
  -5   1  24        191.73        188.09         9.22 o
  -3   1  24         88.20         97.52         8.03 o
  -1   1  24         86.44        120.19         9.48 o
   1   1  24       1142.42       1113.33        30.72 o
   3   1  24        788.51        734.44        23.97 o
   5   1  24       2249.26       2020.32        50.27 o
   7   1  24         83.44         92.41        23.56 o
   9   1  24        645.17        573.17        36.00 o
  11   1  24        258.93        257.66        21.86 o
  13   1  24        412.96        297.75       210.19 o
  15   1  24        318.25        339.23        44.18 o
  17   1  24         93.45        122.30        66.53 o
 -10   2  24       2174.75       2217.59        44.66 o
  -8   2  24       7937.18       8106.77       212.49 o
  -6   2  24       3894.08       3707.07        61.44 o
  -4   2  24        653.18        697.42        34.16 o
  -2   2  24        523.37        505.01        18.34 o
   0   2  24        963.24       1041.33        24.11 o
   2   2  24        866.40        809.76        83.77 o
   4   2  24       2265.84       2140.48       108.90 o
   6   2  24        772.13        721.91        32.66 o
   8   2  24        814.00        934.43        33.91 o
  10   2  24        265.14        334.14        31.87 o
  12   2  24        188.87        261.43        24.63 o
  14   2  24         20.37         40.42        23.38 o
  16   2  24         12.69        -12.11        54.01 o
 -11   3  24        241.58        240.43        17.84 o
  -9   3  24        449.11        412.90        31.23 o
  -7   3  24        231.76        201.43        20.01 o
  -5   3  24        525.80        520.40        18.15 o
  -3   3  24        151.08        194.97        20.80 o
  -1   3  24         16.50          5.29        13.72 o
   1   3  24        150.90        174.03        34.17 o
   3   3  24        559.95        511.20        23.17 o
   5   3  24        738.35        757.23        27.65 o
   7   3  24        422.19        418.29        23.63 o
   9   3  24        271.49        362.00        42.85 o
  11   3  24        477.36        541.64        30.91 o
  13   3  24        245.52        285.11        28.82 o
  15   3  24        581.77        605.07        38.87 o
 -12   4  24        754.63        794.95        37.66 o
 -10   4  24        565.76        514.91        30.81 o
  -8   4  24       1452.82       1438.56        49.70 o
  -6   4  24        506.35        458.88        66.32 o
  -4   4  24        598.74        705.87        29.00 o
  -2   4  24        306.28        378.80        22.38 o
   0   4  24        200.66        241.37        47.49 o
   2   4  24        124.76        104.85        20.76 o
   4   4  24        491.27        480.03        30.97 o
   6   4  24        217.41        214.63        24.52 o
   8   4  24        285.13        361.36        34.38 o
  10   4  24         23.72         63.29        23.48 o
  12   4  24         93.27         95.37        35.20 o
 -11   5  24         74.36         48.80        28.31 o
  -9   5  24        287.15        272.38        33.95 o
  -7   5  24        120.93        141.83        47.10 o
  -5   5  24        303.47        332.42        36.07 o
  -3   5  24        778.93        919.08        35.16 o
  -1   5  24        238.97        281.00        26.45 o
   1   5  24        156.73        149.92        25.31 o
   3   5  24       1135.57       1157.85        63.89 o
   5   5  24        272.49        355.92        47.75 o
   7   5  24        247.88        232.54        29.96 o
   9   5  24        375.09        449.08        39.45 o
 -10   6  24        321.48        416.49        43.23 o
  -8   6  24         76.88         71.01        34.36 o
  -6   6  24        107.19        212.50        57.18 o
  -4   6  24        161.88        139.90        37.66 o
  -2   6  24        127.42        164.03        33.83 o
   0   6  24        106.57        153.82        30.63 o
   2   6  24        175.33        279.21        40.02 o
   4   6  24        405.17        485.05        48.90 o
  -8  -6  25        250.38        280.51        29.45 o
  -6  -6  25         68.54        100.05        39.29 o
  -4  -6  25         93.07        128.08        27.79 o
  -2  -6  25        151.07        142.11        24.45 o
   0  -6  25        974.51       1045.89        49.27 o
   2  -6  25        605.71        707.46        60.62 o
 -13  -5  25         61.75         33.69        27.64 o
 -11  -5  25        176.92        222.46        35.48 o
  -9  -5  25        286.24        298.69        26.68 o
  -7  -5  25        214.17        220.92        31.33 o
  -5  -5  25        201.59        218.72        22.50 o
  -3  -5  25         26.96         52.61        18.39 o
  -1  -5  25         39.14         77.72        24.35 o
   1  -5  25        322.06        324.69        25.14 o
   3  -5  25        600.34        529.81        74.80 o
   5  -5  25         46.84         69.89        33.74 o
 -16  -4  25        106.23        137.39        28.59 o
 -14  -4  25         47.97         53.31        22.69 o
 -12  -4  25        251.10        274.78        44.53 o
 -10  -4  25        842.13        849.95        32.47 o
  -8  -4  25        562.02        543.25        25.79 o
  -6  -4  25        107.89        102.55        17.77 o
  -4  -4  25         41.73         31.63        17.92 o
  -2  -4  25        228.74        239.92        18.81 o
   0  -4  25        434.76        375.92        23.72 o
   2  -4  25        923.26        918.96        93.79 o
   4  -4  25        433.32        388.63        36.81 o
   6  -4  25         44.26         20.45        26.32 o
 -19  -3  25        247.88        275.16        30.53 o
 -17  -3  25        174.76        179.92        30.96 o
 -15  -3  25        166.27        166.96        22.45 o
 -13  -3  25        143.54        120.34        24.50 o
 -11  -3  25         17.11         18.15        16.93 o
  -9  -3  25        670.06        666.14        30.70 o
  -7  -3  25       1094.64       1042.79        28.76 o
  -5  -3  25       1329.52       1281.06        37.99 o
  -3  -3  25       1451.29       1345.85        30.07 o
  -1  -3  25        459.16        491.77        27.73 o
   1  -3  25        283.45        346.86        28.13 o
   3  -3  25       1184.98       1154.30        27.00 o
   5  -3  25        449.10        416.21        28.67 o
 -20  -2  25        115.51        100.27        23.95 o
 -18  -2  25        229.58        231.00        24.28 o
 -16  -2  25        211.48        225.94        22.77 o
 -14  -2  25        289.82        304.88        22.43 o
 -12  -2  25        564.96        561.82        30.55 o
 -10  -2  25         24.76         51.01        23.41 o
  -8  -2  25        161.90        174.30        16.44 o
  -6  -2  25        275.29        271.62        15.78 o
  -4  -2  25        222.58        211.70        13.31 o
  -2  -2  25        263.76        265.35        12.78 o
   0  -2  25        486.75        428.23        19.41 o
   2  -2  25         11.44         20.32        15.37 o
   4  -2  25        984.13        947.41        43.26 o
   6  -2  25        412.47        381.57        21.05 o
 -21  -1  25        565.40        559.85        35.02 o
 -19  -1  25        551.14        574.46        35.16 o
 -17  -1  25         35.55         88.88        45.08 o
 -15  -1  25        296.56        327.67        21.85 o
 -13  -1  25        393.92        370.46        31.73 o
 -11  -1  25       1532.04       1512.74        66.36 o
  -9  -1  25       1997.64       1831.39       123.45 o
  -7  -1  25       2082.22       2009.47        40.66 o
  -5  -1  25       1038.89       1073.28        23.68 o
  -3  -1  25        717.73        725.26        23.85 o
  -1  -1  25        239.22        205.63        12.89 o
   1  -1  25        944.55        995.41        48.35 o
   3  -1  25        178.40        185.35        11.06 o
   5  -1  25       1982.62       1724.95        39.24 o
  13  -1  25        329.31        357.24        37.26 o
  15  -1  25        117.03        145.11        35.73 o
  17  -1  25        298.58        241.50        43.27 o
 -22   0  25         37.91         -6.34        31.81 o
 -20   0  25         57.54         55.08        28.64 o
 -18   0  25         73.23         70.87        25.58 o
 -16   0  25          5.74         -9.85        22.61 o
 -14   0  25          6.33         17.12        20.15 o
 -12   0  25        473.22        461.99        27.42 o
 -10   0  25        239.06        202.01        20.43 o
  -8   0  25        120.04        118.84        11.84 o
  -6   0  25          0.40         10.89         9.40 o
  -4   0  25         28.42         26.24        10.90 o
  -2   0  25         29.83         19.57         8.16 o
   0   0  25         61.73        205.07       164.34 o
   2   0  25        349.20        348.76        15.10 o
   4   0  25        441.97        422.92        15.26 o
   6   0  25        143.13        144.03        20.66 o
   8   0  25         22.34         15.96        32.55 o
  10   0  25          1.27         51.24        24.56 o
  12   0  25        418.32        277.07        33.59 o
  14   0  25        204.95        202.43        36.04 o
  16   0  25          2.24          5.10        33.39 o
  -9   1  25       1987.35       2042.40        34.96 o
  -7   1  25       2090.28       1871.66        25.46 o
  -5   1  25       1056.61       1078.80        48.90 o
  -3   1  25        721.27        713.78        17.63 o
  -1   1  25        249.42        209.60        11.04 o
   1   1  25        991.02        971.42        22.01 o
   3   1  25        201.51        201.98        14.47 o
   5   1  25       1936.80       1679.37        37.13 o
   7   1  25        751.23        758.61        25.70 o
   9   1  25         49.53         49.97        24.56 o
  11   1  25          1.11        -19.16        19.16 o
  13   1  25        326.88        304.17        40.47 o
  15   1  25        119.78        144.30        40.19 o
  17   1  25        299.51        321.60        74.02 o
 -10   2  25         24.75         26.83         9.71 o
  -8   2  25        169.68        234.86        20.52 o
  -6   2  25        272.67        251.58        11.37 o
  -4   2  25        228.04        230.34        24.62 o
  -2   2  25        258.97        252.19        44.48 o
   0   2  25        481.77        460.62        17.00 o
   2   2  25          9.47         20.71        15.03 o
   4   2  25        979.76        895.29        31.49 o
   6   2  25        421.59        447.14        21.52 o
   8   2  25        118.88        133.61        18.93 o
  10   2  25         38.32         63.61        19.65 o
  12   2  25        113.46        122.14        29.77 o
  14   2  25        155.94        195.09        27.09 o
  16   2  25        333.80        293.65        33.31 o
 -11   3  25         20.73         50.03        22.54 o
  -9   3  25        711.64        731.69        37.13 o
  -7   3  25       1105.22       1064.46        34.19 o
  -5   3  25       1344.68       1328.96        30.86 o
  -3   3  25       1460.06       1388.70        31.61 o
  -1   3  25        445.64        503.20        33.81 o
   1   3  25        280.35        353.98        24.20 o
   3   3  25       1202.11       1210.00        40.48 o
   5   3  25        432.77        403.30        25.34 o
   7   3  25        481.19        524.47        26.64 o
   9   3  25         31.67         43.06        20.81 o
  11   3  25         23.45         58.96        22.83 o
  13   3  25         76.65         77.99        31.88 o
  15   3  25         66.67         68.34        28.89 o
 -12   4  25        261.68        285.15        26.50 o
 -10   4  25        842.31        971.90        52.56 o
  -8   4  25        589.60        619.67        32.15 o
  -6   4  25        106.10        109.82        22.70 o
  -4   4  25         41.39         61.04        18.88 o
  -2   4  25        231.65        206.18        39.88 o
   0   4  25        452.00        426.80        83.76 o
   2   4  25        934.93       1028.60        42.15 o
   4   4  25        436.37        462.53        30.96 o
   6   4  25         43.02         76.67        25.93 o
   8   4  25         82.98         92.17        27.00 o
  10   4  25          4.25         41.50        24.31 o
  12   4  25         58.81        103.76        28.10 o
 -11   5  25        185.80        321.87        49.20 o
  -9   5  25        284.05        314.09        34.04 o
  -7   5  25        215.17        195.28        31.15 o
  -5   5  25        198.20        241.41        30.90 o
  -3   5  25         26.33         39.82        26.70 o
  -1   5  25         37.21         37.54        22.58 o
   1   5  25        322.48        385.11        29.42 o
   3   5  25        597.84        625.23        34.65 o
   5   5  25         48.96         61.44        28.48 o
   7   5  25         13.43         54.22        25.98 o
   9   5  25          1.41        112.47        45.57 o
  -8   6  25        240.97        240.88        40.49 o
  -6   6  25         66.71         92.14        34.89 o
  -4   6  25         87.99         88.58        55.71 o
  -2   6  25        147.86        156.04        62.51 o
   0   6  25        970.33        973.47        47.51 o
   2   6  25        602.07        675.24        41.97 o
  -6  -6  26         16.93         50.11        25.91 o
  -4  -6  26        136.40        179.25        32.33 o
  -2  -6  26        368.93        350.35        27.86 o
   0  -6  26        315.31        384.38        55.47 o
 -13  -5  26        480.45        562.27        35.00 o
 -11  -5  26        871.75        943.19        39.83 o
  -9  -5  26        880.86        912.67        37.56 o
  -7  -5  26        413.05        440.71        27.36 o
  -5  -5  26        139.69        126.72        29.24 o
  -3  -5  26        149.04        174.20        20.49 o
  -1  -5  26        556.71        531.02        46.82 o
   1  -5  26       1472.23       1396.55        57.45 o
   3  -5  26        247.49        280.66        63.63 o
   5  -5  26         82.34         71.37        36.30 o
 -16  -4  26        293.78        352.05        68.23 o
 -14  -4  26        529.79        563.36        39.25 o
 -12  -4  26        629.91        692.84        31.91 o
 -10  -4  26        414.41        360.42        31.93 o
  -8  -4  26         84.13        142.18        35.95 o
  -6  -4  26        205.20        199.80        19.05 o
  -4  -4  26         56.53         91.41        28.73 o
  -2  -4  26        395.98        370.67        20.60 o
   0  -4  26        588.30        633.88        22.49 o
   2  -4  26       1297.36       1295.51        60.44 o
   4  -4  26        260.87        228.76        33.42 o
 -19  -3  26         17.68         34.17        24.33 o
 -17  -3  26         29.82         25.03        22.99 o
 -15  -3  26         28.12         51.19        20.55 o
 -13  -3  26         73.33         89.76        34.12 o
 -11  -3  26        362.03        453.17        50.25 o
  -9  -3  26         74.57         56.42        18.48 o
  -7  -3  26        652.46        688.76        29.42 o
  -5  -3  26        631.60        560.65        20.99 o
  -3  -3  26        175.32        123.88        14.08 o
  -1  -3  26         76.53         44.89        11.50 o
   1  -3  26        255.68        269.14        21.00 o
   3  -3  26        126.11        122.76        20.49 o
   5  -3  26        342.92        334.97        27.55 o
 -20  -2  26         75.91        142.22        50.21 o
 -18  -2  26         55.37         57.57        30.87 o
 -16  -2  26        306.77        321.54        24.30 o
 -14  -2  26        790.69        753.77        35.06 o
 -12  -2  26        202.84        201.10        19.28 o
 -10  -2  26        185.62        170.99        17.38 o
  -8  -2  26        834.75        827.09        24.46 o
  -6  -2  26       1678.41       1579.15        38.80 o
  -4  -2  26       1404.27       1334.81        55.05 o
  -2  -2  26       2107.09       2149.27        53.48 o
   0  -2  26        795.42        810.68        20.35 o
   2  -2  26        627.40        659.73        16.99 o
   4  -2  26        992.64       1013.08        55.64 o
 -21  -1  26         42.67         46.79        26.54 o
 -19  -1  26        316.82        313.01        26.10 o
 -17  -1  26        582.28        516.80        28.16 o
 -15  -1  26        115.82        159.26        24.37 o
 -13  -1  26        578.83        591.81        26.94 o
 -11  -1  26        178.67        156.05        16.72 o
  -9  -1  26         97.08         93.90        14.23 o
  -7  -1  26         50.18         60.97        14.81 o
  -5  -1  26          4.79         14.98        10.46 o
  -3  -1  26        242.13        244.70        15.13 o
  -1  -1  26        402.78        371.60        14.39 o
   1  -1  26        307.96        339.50        26.62 o
   3  -1  26        244.07        262.88         9.79 o
   5  -1  26        207.57        183.10        13.87 o
  13  -1  26         41.23         65.52        31.72 o
  15  -1  26         19.10         23.92        52.14 o
 -20   0  26        281.24        288.64        33.89 o
 -18   0  26        289.44        247.19        30.65 o
 -16   0  26        387.84        349.44        29.86 o
 -14   0  26        727.74        841.79        51.43 o
 -12   0  26        979.78        990.08        50.63 o
 -10   0  26        694.86        708.31        40.34 o
  -8   0  26        712.11        593.16        16.23 o
  -6   0  26          3.77         11.68         9.06 o
  -4   0  26        242.81        261.03        15.45 o
  -2   0  26        470.79        517.92        34.40 o
   0   0  26        422.43        571.08        15.96 o
   2   0  26        255.26        244.17        17.44 o
   4   0  26       1537.24       1365.83        25.01 o
   6   0  26        860.74        740.72        32.25 o
   8   0  26        337.93        317.45        28.47 o
  10   0  26        145.93        137.93        27.04 o
  12   0  26        405.10        426.33        56.61 o
  14   0  26         32.48         19.30        32.78 o
  16   0  26        104.49        109.84        58.72 o
  -9   1  26        100.43        107.44         7.92 o
  -7   1  26         49.57         67.67         7.58 o
  -5   1  26          5.10         18.11        11.11 o
  -3   1  26        246.59        225.32        10.66 o
  -1   1  26        397.72        386.25        13.54 o
   1   1  26        314.13        319.66        21.53 o
   3   1  26        244.56        247.67        23.75 o
   5   1  26        208.25        186.64        47.37 o
   7   1  26        434.42        442.47        21.63 o
   9   1  26        166.37        110.47        19.01 o
  11   1  26        194.82        169.31        26.14 o
  13   1  26         43.85        119.02        34.34 o
  15   1  26         18.21         42.22        37.14 o
 -10   2  26        185.11        165.81        17.18 o
  -8   2  26        801.31        722.35        20.93 o
  -6   2  26       1665.55       1513.58        58.48 o
  -4   2  26       1397.06       1348.31        25.57 o
  -2   2  26       2090.70       1939.09        40.37 o
   0   2  26        827.22        890.43        26.62 o
   2   2  26        649.91        635.91        39.95 o
   4   2  26        987.76        949.47        37.33 o
   6   2  26        316.27        351.27        52.92 o
   8   2  26         73.16        114.94        30.24 o
  10   2  26         78.06         64.84        21.49 o
  12   2  26        136.44        194.28        25.73 o
  14   2  26        139.15        222.24        71.82 o
  -9   3  26         69.28         57.26        15.40 o
  -7   3  26        653.27        699.71        26.14 o
  -5   3  26        636.36        599.10        29.15 o
  -3   3  26        172.12        182.75        30.67 o
  -1   3  26         83.63         65.49        14.88 o
   1   3  26        249.78        267.79        18.87 o
   3   3  26        120.71        105.74        17.67 o
   5   3  26        330.87        351.84        27.99 o
   7   3  26         55.50         54.35        20.09 o
   9   3  26        426.68        457.20        28.95 o
  11   3  26         83.07        110.10        24.34 o
  13   3  26         91.94        111.19        27.21 o
 -10   4  26        417.52        393.31        28.55 o
  -8   4  26         80.20         98.63        22.61 o
  -6   4  26        210.19        234.53        24.06 o
  -4   4  26         57.85         36.46        20.79 o
  -2   4  26        408.84        359.56        26.07 o
   0   4  26        601.31        694.93        29.08 o
   2   4  26       1302.34       1347.84        41.08 o
   4   4  26        245.35        212.94        27.40 o
   6   4  26        667.51        643.12        61.66 o
   8   4  26         23.43         78.80        27.82 o
  10   4  26         62.13         76.43        25.85 o
  12   4  26        175.24        260.32        54.23 o
 -11   5  26        862.38        973.16        48.45 o
  -9   5  26        876.65        924.68        47.61 o
  -7   5  26        411.03        503.51        56.01 o
  -5   5  26        142.51        178.93        29.89 o
  -3   5  26        145.84        131.99        27.21 o
  -1   5  26        552.33        589.60        31.54 o
   1   5  26       1464.30       1552.29        86.60 o
   3   5  26        255.72        283.43        29.57 o
   5   5  26         79.73        122.42        26.93 o
   7   5  26        170.57        146.00        29.92 o
  -6   6  26         17.18         75.72        53.65 o
  -4   6  26        137.23        122.14        36.66 o
  -2   6  26        372.43        348.94        42.50 o
   0   6  26        313.54        373.52        52.70 o
 -11  -5  27        974.06       1141.86        44.37 o
  -9  -5  27        605.32        655.17        32.86 o
  -7  -5  27        233.22        204.75        24.96 o
  -5  -5  27         96.39        100.00        28.64 o
  -3  -5  27        429.55        359.85        34.34 o
  -1  -5  27        293.61        334.45        55.54 o
   1  -5  27        277.90        302.03        27.72 o
   3  -5  27         37.75         77.83        55.69 o
 -16  -4  27        340.77        363.21        49.63 o
 -14  -4  27        593.93        571.59        32.14 o
 -12  -4  27        627.15        676.90        51.16 o
 -10  -4  27         21.15         77.35        19.64 o
  -8  -4  27        305.91        235.82        28.12 o
  -6  -4  27         14.68         60.04        17.13 o
  -4  -4  27        377.27        371.35        22.63 o
  -2  -4  27        203.51        183.35        21.76 o
   0  -4  27        623.81        610.94        21.96 o
   2  -4  27        159.03        188.70        15.75 o
   4  -4  27        123.76        103.68        30.43 o
 -17  -3  27        263.08        228.53        27.26 o
 -15  -3  27        388.09        311.88        98.88 o
 -13  -3  27        560.27        586.37        28.89 o
 -11  -3  27        982.08       1006.79        43.60 o
  -9  -3  27        583.64        545.15        56.88 o
  -7  -3  27        559.52        503.15        21.75 o
  -5  -3  27         25.29         65.95        13.95 o
  -3  -3  27       1544.04       1471.85        32.90 o
  -1  -3  27        711.00        685.82        21.32 o
   1  -3  27        457.25        480.62        16.83 o
   3  -3  27        456.58        430.47        46.84 o
   5  -3  27        272.06        259.63        26.98 o
 -20  -2  27         87.25        115.37        25.04 o
 -18  -2  27         68.92         84.82        29.00 o
 -16  -2  27        184.70        192.35        23.26 o
 -14  -2  27        348.58        380.49        23.93 o
 -12  -2  27        194.97        216.63        29.95 o
 -10  -2  27        109.35         99.32        22.86 o
  -8  -2  27        191.67        211.99        29.56 o
  -6  -2  27         11.32         41.22        21.98 o
  -4  -2  27        134.95        100.44        12.94 o
  -2  -2  27        375.76        391.15        14.66 o
   0  -2  27        131.43        128.12        22.74 o
   2  -2  27        170.32        152.34        15.10 o
   4  -2  27        395.68        347.30        23.08 o
 -21  -1  27        194.47        188.20        58.34 o
 -19  -1  27         43.47         71.45        28.49 o
 -17  -1  27        814.93        800.33        33.35 o
 -15  -1  27       1168.57       1122.46        35.52 o
 -13  -1  27        695.97        683.40        31.69 o
 -11  -1  27       1036.81       1072.68        29.88 o
  -9  -1  27       1215.97       1201.76        53.73 o
  -7  -1  27        597.22        610.22        19.37 o
  -5  -1  27        251.54        262.92        29.47 o
  -3  -1  27        920.97        851.46        22.54 o
  -1  -1  27        750.26        757.64        17.82 o
   1  -1  27       2382.93       2335.45        40.54 o
   3  -1  27       1845.74       1614.54        41.96 o
  13  -1  27        229.67        270.18        37.19 o
  15  -1  27        304.45        264.55        61.96 o
 -20   0  27       1271.83       1232.44        80.48 o
 -18   0  27          0.53         49.91        26.15 o
 -16   0  27         91.33         79.74        25.08 o
 -14   0  27          0.03        -16.55        21.68 o
 -12   0  27          2.23         -2.80        19.36 o
 -10   0  27        445.48        425.23        25.16 o
  -8   0  27         65.18         98.00        17.15 o
  -6   0  27         13.00         34.05         7.38 o
  -4   0  27        172.42        148.86         9.62 o
  -2   0  27          6.29         13.54         9.34 o
   0   0  27         69.91        225.42        12.92 o
   2   0  27        420.72        465.58        14.92 o
   4   0  27          0.01         17.53        18.23 o
   6   0  27         96.04         35.16        31.89 o
   8   0  27          9.78         42.01        23.76 o
  10   0  27        227.26        259.33        31.06 o
  12   0  27        100.61        124.97        31.45 o
  14   0  27         13.27         31.72        32.42 o
  16   0  27         13.80         -8.01        59.55 o
  -7   1  27        590.97        599.69        16.26 o
  -5   1  27        261.13        282.53        11.75 o
  -3   1  27        955.18        895.90        18.81 o
  -1   1  27        757.62        746.28        37.45 o
   1   1  27       2345.44       2306.82        80.79 o
   3   1  27       1798.45       1580.19        24.76 o
   5   1  27        145.28        173.79        24.44 o
   7   1  27        282.94        207.30        18.81 o
   9   1  27        203.49        212.33        20.82 o
  11   1  27        739.88        795.59        37.63 o
  13   1  27        239.37        274.72        42.85 o
  15   1  27        309.00        252.24        45.42 o
  -8   2  27        188.13        219.85        13.31 o
  -6   2  27         11.99         27.38         9.00 o
  -4   2  27        135.58        123.61        11.10 o
  -2   2  27        373.78        400.68        17.73 o
   0   2  27        139.24        133.96        13.62 o
   2   2  27        162.70        148.76        23.27 o
   4   2  27        392.65        360.78        19.69 o
   6   2  27         77.03        101.09        17.91 o
   8   2  27        380.39        425.27        31.17 o
  10   2  27        452.43        493.10        29.00 o
  12   2  27        157.31        170.30        25.95 o
  14   2  27         32.46         45.38        26.13 o
  -9   3  27        596.08        547.73        22.64 o
  -7   3  27        562.94        538.80        34.58 o
  -5   3  27         23.79         49.65        13.15 o
  -3   3  27       1545.44       1495.94        37.86 o
  -1   3  27        719.38        740.31        29.09 o
   1   3  27        464.75        520.99        22.75 o
   3   3  27        443.68        423.68        25.06 o
   5   3  27        271.69        278.88        21.96 o
   7   3  27          0.14         14.66        24.41 o
   9   3  27         50.44         79.00        27.91 o
  11   3  27        187.08        231.41        26.78 o
  13   3  27        177.22        189.67        30.14 o
 -10   4  27         21.93         30.46        20.88 o
  -8   4  27        302.95        238.08        39.06 o
  -6   4  27         14.90         39.82        21.61 o
  -4   4  27        386.99        421.48        22.11 o
  -2   4  27        210.90        193.70        23.15 o
   0   4  27        620.09        617.67        60.71 o
   2   4  27        159.11        229.21        29.28 o
   4   4  27        118.94         92.50        25.48 o
   6   4  27         19.73         24.33        23.17 o
   8   4  27         49.10         78.92        27.26 o
  10   4  27         41.38         53.16        33.75 o
  -9   5  27        598.85        610.37        41.54 o
  -7   5  27        234.61        326.87        32.40 o
  -5   5  27         99.66         92.42        28.59 o
  -3   5  27        426.18        404.09        35.62 o
  -1   5  27        291.84        338.98        52.61 o
   1   5  27        283.78        302.27        28.85 o
   3   5  27         35.49         40.59        24.97 o
   5   5  27        152.36        138.37        36.35 o
   7   5  27         23.90         76.98        27.93 o
 -11  -5  28         97.90        145.33        34.79 o
  -9  -5  28         14.49         48.00        22.66 o
  -7  -5  28        139.85        120.60        23.40 o
  -5  -5  28        652.39        625.05       107.06 o
  -3  -5  28        502.12        470.81        26.29 o
  -1  -5  28        371.81        400.29        23.73 o
   1  -5  28        108.32        160.29        42.14 o
   3  -5  28        125.60        154.13        60.09 o
 -14  -4  28        186.02        212.46        35.49 o
 -12  -4  28        139.93        123.46        23.22 o
 -10  -4  28         21.83        -16.12        21.35 o
  -8  -4  28         97.93        127.13        19.99 o
  -6  -4  28        160.61        146.06        19.06 o
  -4  -4  28        284.84        239.40        35.05 o
  -2  -4  28        128.77        170.32        59.42 o
   0  -4  28        389.01        460.31        25.16 o
   2  -4  28        112.55        120.33        50.06 o
   4  -4  28        490.95        524.80        40.37 o
 -17  -3  28        115.58        164.87        26.42 o
 -15  -3  28        677.83        616.21        35.94 o
 -13  -3  28        402.72        451.01        26.99 o
 -11  -3  28        326.17        373.47        23.59 o
  -9  -3  28         72.31         50.68        26.46 o
  -7  -3  28         90.03         94.63        16.19 o
  -5  -3  28        700.68        619.87        45.12 o
  -3  -3  28        866.72        776.87        23.31 o
  -1  -3  28        236.24        239.57        14.32 o
   1  -3  28         48.10         39.30        10.40 o
   3  -3  28        241.56        213.47        42.74 o
 -18  -2  28        132.43        119.55        24.22 o
 -16  -2  28        498.12        565.50        35.75 o
 -14  -2  28        901.22        823.96        44.29 o
 -12  -2  28         38.72         29.71        18.89 o
 -10  -2  28         70.48         31.48        36.28 o
  -8  -2  28        213.80        210.41        17.13 o
  -6  -2  28        181.27        178.71        21.73 o
  -4  -2  28        754.47        669.59        24.94 o
  -2  -2  28        315.02        333.24        14.44 o
   0  -2  28        487.93        527.77        17.17 o
   2  -2  28        447.02        478.73        16.28 o
   4  -2  28        159.36        147.20        19.33 o
 -19  -1  28        155.79        135.37        24.01 o
 -17  -1  28         40.53         60.11        37.76 o
 -15  -1  28        644.11        637.51        27.86 o
 -13  -1  28        293.16        285.49        20.35 o
 -11  -1  28        178.00        186.17        24.35 o
  -9  -1  28         28.31         42.49        21.69 o
  -7  -1  28        172.87        155.04        14.30 o
  -5  -1  28        506.47        460.54        17.10 o
  -3  -1  28        113.01        115.46        11.86 o
  -1  -1  28        235.93        213.31        11.86 o
   1  -1  28          9.76         22.24         8.66 o
   3  -1  28        558.77        455.44        21.64 o
  13  -1  28         28.28         79.80        32.46 o
  15  -1  28         20.91         29.27        35.47 o
 -20   0  28         58.71         96.62        33.64 o
 -18   0  28       1616.42       1557.76        63.18 o
 -16   0  28        195.36        184.29        27.28 o
 -14   0  28         47.94         43.32        22.45 o
 -12   0  28        358.65        383.69        27.40 o
 -10   0  28        314.04        325.31        23.83 o
  -8   0  28          0.00        -16.13        16.13 o
  -6   0  28        211.53        195.11        44.07 o
  -4   0  28        182.05        163.91        10.57 o
  -2   0  28       1176.05       1228.17        45.91 o
   0   0  28       3004.11       2932.27        56.07 o
   2   0  28       2791.28       2506.72        48.22 o
   4   0  28        608.43        548.00        41.75 o
   6   0  28        155.50        169.62        24.51 o
   8   0  28         47.06         32.93        23.58 o
  10   0  28        631.02        661.65        40.82 o
  12   0  28         59.47        107.34        32.97 o
  14   0  28         66.90        119.65        36.72 o
  -7   1  28        171.81        161.57        11.26 o
  -5   1  28        512.51        509.28        20.17 o
  -3   1  28        109.32        127.25        10.55 o
  -1   1  28        234.33        246.27        24.06 o
   1   1  28         10.93         27.29        11.92 o
   3   1  28        550.84        458.04        31.71 o
   5   1  28         24.64         37.83        27.58 o
   7   1  28         12.08        -13.63        19.98 o
   9   1  28         19.67         11.83        25.84 o
  11   1  28         81.12         74.76        76.63 o
  13   1  28         27.59         93.32        37.07 o
  15   1  28         21.18         94.82        40.11 o
  -8   2  28        214.05        220.47        20.36 o
  -6   2  28        184.54        160.05        13.84 o
  -4   2  28        779.70        668.01        17.96 o
  -2   2  28        335.27        359.94        50.78 o
   0   2  28        512.69        513.34        26.31 o
   2   2  28        453.81        411.05        19.70 o
   4   2  28        155.27        128.50        21.36 o
   6   2  28        273.46        247.90        20.44 o
   8   2  28         47.49         31.72        19.75 o
  10   2  28        659.55        689.39        40.19 o
  12   2  28        337.40        438.34        31.44 o
  14   2  28        176.48        199.15        30.00 o
  -9   3  28         73.07         77.43        24.29 o
  -7   3  28         86.24         33.00        17.24 o
  -5   3  28        694.00        628.57        38.05 o
  -3   3  28        879.83        823.76        53.90 o
  -1   3  28        247.06        282.19        34.76 o
   1   3  28         46.71         48.99        21.40 o
   3   3  28        235.59        233.87        31.28 o
   5   3  28        109.00         95.16        26.94 o
   7   3  28        646.81        707.33        32.19 o
   9   3  28        396.22        432.59        36.84 o
  11   3  28        124.06        138.00        28.09 o
  -8   4  28         98.86        114.34        22.64 o
  -6   4  28        170.01        166.60        23.22 o
  -4   4  28        293.07        237.24        40.52 o
  -2   4  28        130.87        171.40        32.00 o
   0   4  28        391.93        487.93        26.21 o
   2   4  28        104.01        114.38        25.72 o
   4   4  28        492.57        550.84        38.77 o
   6   4  28        115.21        124.91        26.16 o
   8   4  28        136.33        157.96        40.73 o
  10   4  28        126.77        130.30        28.47 o
  -9   5  28         15.28         -3.88        26.65 o
  -7   5  28        139.35        172.82        47.19 o
  -5   5  28        643.75        621.09        41.27 o
  -3   5  28        500.56        489.86        37.55 o
  -1   5  28        367.33        337.09        48.87 o
   1   5  28        103.90        180.39        38.69 o
   3   5  28        121.37        142.91        27.52 o
   5   5  28        223.52        170.27        29.62 o
  -9  -5  29        585.33        610.30        33.68 o
  -7  -5  29        642.28        590.03        32.18 o
  -5  -5  29        887.22        872.34        34.80 o
  -3  -5  29        324.83        306.54        31.15 o
  -1  -5  29          1.10         14.75        27.18 o
   1  -5  29          0.07         46.45        38.86 o
   3  -5  29        132.10        120.43        39.76 o
 -14  -4  29         60.12        122.40        32.36 o
 -12  -4  29         59.09         77.57        28.42 o
 -10  -4  29        176.85        152.51        24.92 o
  -8  -4  29         45.69         31.20        35.49 o
  -6  -4  29        197.36        155.88        20.31 o
  -4  -4  29        299.07        286.56        22.22 o
  -2  -4  29        430.16        400.82        92.80 o
   0  -4  29        151.26        167.61        16.29 o
   2  -4  29        149.41        151.26        53.68 o
 -17  -3  29        301.79        317.56       113.62 o
 -15  -3  29        340.14        406.67        32.39 o
 -13  -3  29        298.27        315.89        79.64 o
 -11  -3  29         55.99         51.36        18.69 o
  -9  -3  29        336.72        382.64        24.81 o
  -7  -3  29        850.23        847.93        27.67 o
  -5  -3  29       1976.96       1852.50        53.16 o
  -3  -3  29       1028.11       1014.76        53.13 o
  -1  -3  29        149.46        145.93        13.78 o
   1  -3  29         40.81         45.31        10.86 o
   3  -3  29        233.87        223.25        44.88 o
 -18  -2  29        106.30         86.23        30.54 o
 -16  -2  29          9.22         -9.47        20.39 o
 -14  -2  29         76.33        110.02        23.40 o
 -12  -2  29          9.55         63.22        18.07 o
 -10  -2  29         80.15         97.28        16.78 o
  -8  -2  29        162.83        153.07        18.19 o
  -6  -2  29         49.05         54.32        21.88 o
  -4  -2  29        155.93        159.60        21.00 o
  -2  -2  29        605.34        523.20        30.83 o
   0  -2  29          6.91         19.81         9.93 o
   2  -2  29        241.03        249.85        26.16 o
 -19  -1  29        359.47        363.25        32.17 o
 -17  -1  29        967.40        903.60        43.23 o
 -15  -1  29        396.88        437.17        32.18 o
 -13  -1  29        141.75        160.65        18.92 o
 -11  -1  29        583.85        548.65        26.18 o
  -9  -1  29        482.41        443.25        19.94 o
  -7  -1  29        256.98        231.22        15.64 o
  -5  -1  29        990.14        919.27        23.35 o
  -3  -1  29       2267.62       2149.66        40.61 o
  -1  -1  29       1317.68       1385.44        31.12 o
   1  -1  29        279.53        278.90        12.27 o
   3  -1  29        237.71        256.27        18.41 o
  11  -1  29        181.93        265.53        34.25 o
  13  -1  29        113.34        141.14        34.07 o
 -20   0  29          5.99         44.13        32.61 o
 -18   0  29        584.28        672.98        62.21 o
 -16   0  29        105.05        109.43        26.30 o
 -14   0  29        111.44        130.22        24.80 o
 -12   0  29        612.68        667.34        33.50 o
 -10   0  29        250.65        270.79        23.26 o
  -8   0  29        200.02        174.29        20.01 o
  -6   0  29         59.66         70.87        14.63 o
  -4   0  29         11.71         -7.05        12.91 o
  -2   0  29         21.32         32.03        20.27 o
   0   0  29        312.06        281.38        16.81 o
   2   0  29         85.85         92.30        18.11 o
   4   0  29        301.70        365.60        26.45 o
   6   0  29        308.14        277.00        27.42 o
   8   0  29         13.50        -17.60        23.50 o
  10   0  29         75.07        119.06        46.07 o
  12   0  29        245.12        293.96        38.02 o
  14   0  29          2.74         46.86        34.90 o
  -7   1  29        259.66        272.10        19.39 o
  -5   1  29        995.73        960.14        33.45 o
  -3   1  29       2208.31       2151.32        76.67 o
  -1   1  29       1287.59       1365.17        28.43 o
   1   1  29        271.83        300.22        18.75 o
   3   1  29        238.78        265.87        19.66 o
   5   1  29        652.19        574.06        26.20 o
   7   1  29        248.04        246.76        24.00 o
   9   1  29        594.66        666.61        33.99 o
  11   1  29        190.06        313.98        39.90 o
  13   1  29        117.20         62.63        38.97 o
  -8   2  29        161.69        173.67        13.61 o
  -6   2  29         52.45         59.82        20.13 o
  -4   2  29        147.67        164.14        12.18 o
  -2   2  29        616.00        603.30        48.01 o
   0   2  29          7.98         28.05        15.79 o
   2   2  29        237.68        178.27        23.10 o
   4   2  29        130.03        105.50        40.49 o
   6   2  29        519.37        512.50        52.23 o
   8   2  29        168.34        206.06        22.97 o
  10   2  29          5.00         34.59        22.59 o
[truncated: 31,636 more chars]
